# Supplementary material for: When Plaquing Is Not Possible: Computational Methods for Detecting Induced Phages
Source: Viruses. 2023 Feb 2;15(2):420. doi: 10.3390/v15020420 (PMC9964552; doi:10.3390/v15020420)
Supplement: Supplementary file 1 [file viruses-15-00420-s001.zip]

Archive with 9 entries (8 files):
- FileS1.txt
- FileS2.fasta
- FileS3.fasta
- FileS4.xlsx
- __MACOSX/
- __MACOSX/._FileS1.txt
- __MACOSX/._FileS2.fasta
- __MACOSX/._FileS3.fasta
- __MACOSX/._FileS4.xlsx
