# Supplementary material for: When Plaquing Is Not Possible: Computational Methods for Detecting Induced Phages
Source: Viruses. 2023 Feb 2;15(2):420. doi: 10.3390/v15020420 (PMC9964552; doi:10.3390/v15020420)
Supplement: Supplementary file 1 [file viruses-15-00420-s001.zip › FileS2.fasta]

>NODE_15_length_61268_cov_63.666590||full
ACGCCGAGAGTAGTTGGTGGGAAACTGCCTGCGAGGGTAGGACGTTGCCGTGCTCTTTTAATTTTTCAATATAATCCGTTTGGATTAATTGAAAGACTATTAATTTAACATTAATAGTGGAGTGTTGTCCGAGAGGCCGAAGGAGCATGATTGGAAATCATGTATACGGGCATTACCTGTATCGAGAGTTCGAATCTCTCACACTCCGTAGTTAGAAACTTTTTAAGTTTTTAACTAGTTATAAATATCGCTTGCATAGCTTTGTGGGCAATGTTATCATTGAAGCTATGTTAGGGATAATTTATATGACCCGTTGGTCAAGTGGTTAAGACATCGCCCTTTCACGGCGGTATCATGAGTTCGAATCTCGTACGGGTCATTTTGGAGGATTAGCTCAGCTGGGAGAGCATCTGCCTTACAAGCAGGAGGTCACAGGTTCGAGCCCTGTATCCTCCATAGGAGACTACCAAATGGTAGTCTTTTTTAATATTTATTATTGTATTACGGTTAAGGTCCCGAGAGGATTCGAAATTCGAAGATGCCTTGTAACCGATTTTTTAAAGGGGGACTTCTATTATGAAGCAAGAGAAACATTTATTTACGTCAGAATCAGTTTCTGAGGGTCATCCAGATAAAATTGCTGATCAAATTTCAGATGCAATTTTGGATGCAATTTTAGCTAAAGATCCTAATGGTCGTGTTGCTTGTGAAACTACGGTAACTACAGGATTGGTTTTAGTTGTAGGAGAAATATCTACATTAGCATATGTTGATATTCAATCTATAGTCAGAAAGACAATTAATGAAATAGGTTATAACCGACCAGAATTAGGCTTCGATGCTTCTAATTGTGCAATTTTGGTTGATATTGATGAACAATCATCTGATATCGCTGGAGGAGTAGATAACTCCTTAGAGGTTAGAAGTGGTAATAAAGGCGATGATCTTCTTAATCAAATTGGTGCTGGAGATCAAGGCTTAATGTTTGGATTTGCCATTAAGGAAACACCCGAACTTATGCCTTTACCTATATCCTTAGCACATAAGATTATGAGAAAAACTGCTGATTTACGAAAAAATGGTACTTTACCTTGGTTAAGACCTGATGCAAAAGCTCAAGTAACTGTTGAATATGATAAGGATAATAAGCCTAAACGTATTGATACTATTGTTGTTTCAACACAAACAGATGATGTAGTATCAAATGATGAAATTCAAAATAGTATAATTAATGATGTGATTAAAAAGGTTATACCAGAACGCTATCTTGATGAAAATACCAAATATCTAATTAATCCTTCCGGGAGATTTGTTATTGGTGGACCTAAAGGTGACTCAGGATTAACTGGTCGAAAAATTATTGTAGATACTTACGGTGGCTATGCAAGACATGGTGGAGGTGCCTTTTCCGGTAAAGATTTAACTAAAGTTGATCGTAGTGCAAGTTATGCAGCACGTTATGTAGCTAAAAATATTGTTGCAGCAGGGTTAGCTTATCGTTGCGAGATTCAGTTAGCCTATGCAATCGGTGTAGCACATCCAGTATCAATCATGATTGATACTGCGGGTACAGGTGTAGTTGATGAATCACTATTAGTACAAGCTGTACGTGAGATATTTGATTTGCGTCCAGCTGGGATTATAAAAATGTTAGATTTAAATCGTCCTATATATAAGCAAACTGCAGCTTATGGGCATTTTGGTAGAACTGATATTGATTTACCTTGGGAGCATACCGATAAGGTCAGTGAATTATTAGATTATGTGAAAAATCATGAATAAAGTCCGTCATACAAATATAAAAATCATCACCTGTGCTATTTTTCTTACCACTTTTATGACTGCCATAGAAGGAACCATTGTTTCAACAGCAATGCCAACTATTGTTTCAGATCTTAATGGTTTGGAGATTATGAGTTGGGTTGTATCAATATTTTTATTAATGACAGCAGTAACTACACCAATTTATGGAAAATTAGCAGATAGTTTCGGTCGAAAGCCCGTGTTCTTATTTGGAATATTAATTTTTGTGATAGGTTCGTCGTTATGTGGCTTAGCACAAAATATGTTTCAATTAATTATCTTTAGAACAATTCAAGGCTTAGGATCTGGTGCTATTCAACCTGTTGCAATTACGATGTTAGCTGATTTATATCCAATTGATAAGAGATCTAAAATATTAGGATTAAATTGCGGCTTTTGGGGTGTAGCAGCTATATTAGCACCTTTATTGGGTGGATTTATTGTACAACATTTATCGTGGCATTGGATATTTTATATTAATGTTCCGATAGGTATTGCAGCATTGATTATGGTACAGGTATATTTTATTGAGAAAAAGGTCAATAAAATAGTATCGCTAGATTATGCAGGATCAGCAATTTTAATCGTATTTTTATTATCGTTGATGTTATTTTTGCAATTTCTGGATCAGCCCGGAACTTTGTTGTTGACTATCGCTTTATTAGTTATTAGCATATTTAGCTTTGTATTATTCTTTAGTGTAGAAAAAAAGGCTAAAGATCCAATTATCCCTTTGTCTATTATCAAAAATAAGGAATTTATCTGTCATAGTTTAATTACTCTATTAATTTCAGGAGTTGTTATTGGCTTTGAATTTTATATTCCGACTTGGATGCAGGGAATTAATGGTGTTAGTTCATCAATGGCTGGTTTTGCAGTCACACCAAGTTCTTTATTATGGATTGTTGGTTCCTTCATTTCAGGAACATTAATGTTTCGTTATGGTACCAAAAAGCTATTTGATGTCTTTTTAGCAGTATTATTATTGGCAGATATATGTCTTTTATTCGTACCAATATATACACCGCTTTGGGTATTTTGCGTTTTGGCAGCTGTTAATGGCATCGGTTTTGGAATCATTATCACAGTGGCATTAATGAAATCACAATTGATTGTTTCTCCAAAAGATATAGGGGTTGCAACAGCATTTAATACATTGTTGAAATTTTTGGGTCAAACAATGATGGTTTCACTCTTTGGTGTTGTATTTAATACTTCAATTATGGCAGGATTACAAAAACATCCGCAGTTAACACAAAATATGATGAATAAAATTGTTGCTTCTGCTAAATTATCTCAGTTAGATCCAAAATTTGTTCCACAATTAAGAATGGTGCTTATTAATGCATTAAAATCTGGTTATTGGGTAGCATTAGTTTTAATTGTCGTTTCTTTTTTACTGAATCATTTGTATAAAGAAAAGAGAATTAAAAAGTAATATGATGGTATAAATTACCTTGTAAAATTTCTTTTTTGTGGTAAATTATAATCATTATAGATAAAAAAAGAGTTGAGATTAGTAAATGAACCTGCATTTTCAGAGAGGGATTATTGGTGTGATATCCTAATGTAATTCATTGAACTTACTCCGTAGCAAACTCTACGTTGGCACAGCGATAACGTGCGACAAGGGTCATGTTATGCATGGAACTTAGGTGGTACCGCGATTCAATTTCGTCCTATGATTTACTTTCATAGGACGTTTTTTATTTTAGGAGGAAAAAATGTATAATCACAAAGTTGTTGAAAGAAAATGGCATCAATATTGGTCAGAACATAAAACATTCAAGACAGGAACAGATCCAAATAAGAAAAATTACTATGCTTTAGATATGTTTCCATTTCCATCCGCTAAGGGTCTTCATGTAGGGCATCCAGAAGGATATACTGCTACCGATATTTTAGCTCGTATGAAAAGGGCACAAGGATATAATGTTTTACATCCAATGGGTTGGGATGCTTTCGGGTTACCAACTGAGCAATATGCAATAAAAACTGGTAGAGATCCTATGGATGTTACTAAGGAAAATATAGCTAATTTTAAAAATCAACTAACCCAACTTGGATTTTCTTACGATTGGGATCGTGAGGTAAATACTAGTGATCCTGCTTATTATAAATGGACACAGTGGGTATTTGAACAAATGTATAAAATGGGATTAGCTTATGAGGCTGAAGTTCCTGTTAATTGGTCACCAGATCTGGGTACAGTTGTAGCAAATGAAGAAGTAATTGATGGTAAAACAGAGCGTGGAGGTTTTCCTGTTTATCGTCGCAATATGCGTCAGTGGATGTTAAAAATGACAGCTTATGCAGATAGATTATTGGAAGATTTAGATGATTTAGATTGGCCTGAACCAATCAAAGAAATGCAACGCAATTGGATTGGTAGATCATATGGTGCCCAAATTACTTTTCAAGTTGAAAATACTAATTTGACTTTTGATGTTTTTACTACTAGACCAGATACATTGTTTGGTGTTAGTTATACTGTTTTGGCACCAGAAAATGAATTAGTTAAAAAAATAACTACAGAAGAACATCAAGCGGATGTAGAAGCTTATATCAAAAAAATAGAATCAAAATCTGATTTGGAAAGAACTGATCTAAATAAAGATAAAACAGGTGTTTTCACTGGAGCATATGCTATTAATCCAATTAATGGTGACAGAGTACCTATTTGGATATCTGATTACGTTTTAGCAAGCTATGGTACTGGTGCAGTGATGGCAGTACCTGCACATGATGATCGTGATTATGCTTTTGCCAGCAAATTCTCTTTGCCAATTAAAGAAGTTATTAAGGGCGGCGATGTCACTCAAGCAGCCTTTGTTGGCGATGGTGAGCATGTAGCTTCTGATTTTATTGATGGATTACACAATGAAGAAGCCAAAAATAAAATAATTGAATGGTTAGAGGAACATAAGCTTGGTAAAAGAACAGTCAATTATAAATTACGTGATTGGGATTTTTCAAGACAACGTTATTGGGGAGAACCTATACCTATAATTCATTGGGAAGATGGTGAAACTACATTAGTTCCTGAAGACCAATTACCATTAATCTTGCCACATGCAACCAATATTAAGCCTTCAGGCACACCTGAAAGTCCATTAGCTAATTTGACAGATTGGATTAATGTTGTTGATGAAAATGGACGTAAAGGTAAACGTGAAACTAATACTATGCCTAATTGGGCTGGTTCTTCTTGGTATTACTTACGTTATATTGATCCTCATAATACTGAAAAATTAGGTGAATATGAGTTATTCAAGAAATGGCTTCCAGTTAATATGTATGTAGGTGGAGCTGAACATGCTGTAAGACATTTATTGTATGCTAGATTTTGGCATAAAGTGCTCTATGATTTAGGTGTTGTGCCTACTAAAGAGCCATTCCAAAAATTATATAATCAAGGCTTGATTCTTAAGGATCATGAAAAAATGTCTAAGTCTAGAGGCAATGTAGTAAATCCTGATGATATTGTTGAAGAATATGGAGCAGATAGTTTAAGAACTTACGAAATGTTCATGGGACCACTTGATGCATCGATTGATTGGGATGATAATGGTCCAGCATCGATTAAAAAATTCCTTGATCGTGTATGGCGTTTAATGGTTAATGACTTGGATGTTAAGGCTGTAGTAAGTGACAAAATTGTAGAAGAAAATGACGGTCAACTAGATAAAGTTTACAATCAAACTGTCAAGAAAGTTACAGAAGATTTTGAAGCACTACACTTTAATACTGCAATTTCGCAAATGATGGTGTTTGTCAATGAGGCTCAAAAGGCAACCTCTATTCCGCGTGCTTATGCTGAAGGTTTTGTTCAATTGTTAGCCCCAGTTGCACCACACATGATGGAAGAAATTTGGCAAATATTAGGTCATGATGAATCAATATCATACGTTCAATGGCCTAGTTATGATGAAAGTAAATTGATTGAATCAGTAGTTGAAGTGATGATTCAAATTAATGGAAAATTGCGTGGAAAAATTAAGGTAAAAGTGGATACTGCAAAAGAAGAATTAGAAAAGCAGGCTTTAGCTGATCAGCATGTTCAAAAGTTTTTAGCAGATAAAGAAATACGAAAAATTATCATTGTTCCCAATAAAATTATCAATATTGTAGCTAAATAATATTTTACTTAGGAAATTTAAATGAATAATAACAATCAACAAACAGAAAATTCACGCATTTCTTTGCTAAAAGGTTCCGCTTGGATGACGCTAGGTTCAATTTTTTCACGTGTATTAGGTGCGATTTATATTATTCCATGGTATGCATGGATGGGAACACATGGTAATGTAGCCAATGCGTTAACAGCTAAAAGTTATAATATATATAGCTTATTTTTGATAATCTCTACTGCTGGTATACCAGGTGCAGTAGCAAAACAAGTTGCTAAATATAATGCCATAAATGAATATGGTATTGGACGCAAACTATTCAAGCATGGCTTATTTTTGATGATGATCTTTGGAGTTGTATCTGCATTTGTTATGACTATAGCTTCACCAATTTTAGCAGGTAATGATTCAAGACAGATTCCAGTATTACATAGTTTAGCTTTAGCTGTATTGATTATTCCAATTTTGAGTATTATGCGAGGATATTTTCAAGGCTACAATGATATGATGCCATCCGCACTTTCCCAACTTGTAGAACAAATTGCTCGTGTTGCATGGATGTTATTTACTGCATATCTGATTATGCAAGTTCAACATGGAAGTTATTTAACAGCTGTTATTCAATCTAATTTAGCAGCAGCTGTAGGTGCATTTTTTGGCATTGCTCTCTTAGTTTTGTTTTTACTTAAAAGAAAGAGTAATGATGATAAATTAATCTTATCTTCTAATAATGAAATTGAAGTTTCTACTCAAAGTCTTTTTAAGGAAATTATCGGCCAATCGGTACCTTTTATTATTATTGATTCTGGTATTACATTTTTTCAGTTAATGGATCAGTATACTTTTCATCCGATTATGAATAACTTGGTGCATGTTTCCTATGATCAGATTGAAAGCTGGTATGCTTTATTTGGTTTAAATGCTAACAAGTTGATCATGGTTATCGTATCTTTAGCGACAGCAATGGCGATGACTGCGATACCATTACTATCTGGTGCTCACGCCAAAAAAGATTATAAAGATATTTCTAGACAAATAGAAAATACTTTAGAATTATTTTTATTTTTCATGATACCTGCCTCATTAGGAATGGCAGCCGTCTCAGTGCCAGTTTATACAATCTTTTATGGAGCTGATCCTTTAGGTGCCAATATTTTATTTTTATCTGGCATAGCAGCAATGTTTTTAGGTGCATTTACTATTTTAATGGCGATTTTACAAGGACTATCTGAAAATGGCTTAGCTATTAAATATTTACTTATTGGAATAATTATCAAGAGTATCTTTCAATGGCCAGCCATCAAACTTTTCCAAGTATATGGTCCTTTGATTTCCACAATTATCGGACTCATTTTCACGATAACCTTTGCTTTGATGCACTTGCGTATAAAATATAAGTATAATTACAAACGAACCAAAAAAATATTTCTTGCCATACTAATAATATCGTTAATGATGTTTATGCTTTCTTTGATATTTGTTGTGATAGCAGGCAAATTATTAAATCCCGAACATAGAATTAATGCATTGATATTAGCTACTGGTGGAAGTATTATAGGCGGGCTGTTTTATTTTTATATCACATTTAAATTAAAGCTAGCCCAAAAAGTTATAGGAAATAAAGTTGAACGATTGGCAAAAAAATTACACATCTGTTAAGTTTAGAATATATGGAGTAAGTTATGGTAAAAACATTGTATATAGTACGTCATGGACAGACATTTTTTAACTTTCATCACAAAACACAAGGTTCATGTGATTCAAGATTAACTGCCTTAGGTATTAGACAGGCTAAGGCTGCTGGAGATTATTTTAAAAAGCAAAATATACATTTTGATGCTGCTTACTGTTCTACGCAAGAACGTGCTAGTGATACATTAGAATTAATTACGGACCACAAAATGCCATACACTAGATTAAAGGATTTTTGTGAAAAAGATTATGGTATATTTGAAGGTGCTGACGAGTATACTTTGCCTTGGAATGGTGATAAATTGGATGCCCCTTCTATGGAACGTGATGATCATGTTGTAGAAAGAATGGTTAATGGTCTCAAACGAGTTCAGGAAGAGACTGAGGATGGACAAAATATTTTGATTGTAGCACATGGTGATATTATTGCTATGTTTTCTAAACTATATAATTCTAATATTCCGCATTTTAGTTGTTGTAGTTTTGTTAAGTTTCTTTATGATAAAGGTACATATACATTTGCAGGTTTTTATGAACCAGCAATAGGTGTTGAATAAGAAAATATATTGTATTTTGATTTCTAGAAAATTAAAGATATAAAAAAAGTCTACCTGATGCTGTAGTGTCACAAAAAAGTAAGACTAAAAATCTAACTTTTTTTGATTACTTCATATGCATGAGATAGACTTTTTATTTAGGTTTTATGAGTTAATTGTTTGTATATTATGTACTTTACAAAAATTGATAAATTTAGTATCTGTGATTTTTTTATCGGTAATTAGTATATCAATATCGCTTAAATCACATAGTTTTATAAAGTCTTGATTATTTTTGAATTTAGATGAATCAATTAGTGCTACCGTCTTTTCTGATTGCTTGATGGCTTCACGTTTTACTTGTGCTTGTAATAAATCTGCCATATATAAACCAGATAAATCTATAGTACTGCATGAAACAAATGCATATTTAGTTTTAAATTGATGAATAAATCGGATAGCTTCATTGTCTAATACTGATTGTGAATAAGGTTTTATTAAGCCTCCACTAATAAAAACCGAAAAATTCATGTGGTTTTGTAATTGGCTGGCGACAATCAAATTATTGGTAATAATTTTCAAATTGCTAAAATTGTTTAAATAGGTTGCCAATTTAGTGCATGTAGTAGATGAATCGATAAAAATCGCATTATTGTTTTGGATTAAATTAGAAGCCATTTTACATAGCTTATCCTTCAAAAGGGTATTTTTGTTTTCTCGATATAACCATGCATATTCAATGTTTTCTTGCTTTAACAATATAATTTTTCCAGCTTCACGCTTAATTAAATGTTGTTGCTCAAGGATCATAAGGTCACGTCTTAACGTTGAGATAGGAGTATTGGTGTTTTTTTGAAGAGTAGTAATGTGTATAGTTGGATGGTCTTTTAAAATTTCAATCAACTTGTTGATTCTCTGACTAGATTTCATAGTGTATAATCTCCATATTCAAAAAAGTGGTCAAATATCCATTATAATACCACTAAAAATGAAATATTTTCAAATTACATAAATTGATATATAAGCAAGCTTTAAAATTAGATAAACTAAAAGTGAATAAAGAAAGCGTTTGCAAAGAAAGGGAAGATCAGTATGACAACAATAGACTATAAAAATATGATTCAAAAAGATTGCATTTTTTTGAACTTAAAAGTCGCTGATAGACATGAATTATTTGAACAAGTTGGCGAAAAATTAAAGCATATTGGATATGTTAAAGATACATATGTAGATGCTCTTAATGAACGTGAAGCAGAATTTCCAACAGGGTTAATGACTAAATATCTACCTATATCACTACCACATGTTGATTCAGTAAATGTTAATCGTGCTTTCATTGCTGTAGTAAAAAATGATAAGCCTATTCATATGTTACAAATGGGTAGCAATGAGGATATGCAATGTGAATATTTTTTCTTTTTAGGCATTACTGATTCCTCACATCAAGTTATATTGTTACAAAAATTTATGCAGTTATTAAGAGATAAATCGTTTGTTGATCGATTAATTTGCATTAATAATGTAGATGATATGTTCGAATTTATGCAAGAAAAATTTAATTAGAATGGAAGATGATTGATATGGCAAGTATTGTTGTTGCATGTGGTAGTGGAGTTGCTACTAGTGAAAATGTTGTTGGAATTATAAAGAGCTTTTTGGAAGAACATAATATAACAGGTGTTAAAGTTAATGCTACGGATTTTAAACAGTTAGCAGATATCTTGCCTCAATATGATATTTATGTTTGGATAGCTAAACCAACGCAAGAGATAATGGATATATGCAGTAAGAATGGCATAATCGATGTTAATGGTGTTAATATCCTTACTGGTAACAATGATGAAGATTCTTATAAAAAGATTATTTGGGGATTAAAGAGATTAATTTAATAACAAAGGGTGAGAAAAATGCAAGTTTTACAAAGTGTAGTGCAATGGGTACTGAACTTGGGTTCCAATGTATTTGTACCGTTCATCATGTTTATTATTGGACTAGCTGCAGGATTAAAATTTAAAAAATCATTTGTAGCTGCTTTGACATTAGGTGTAGCATTTACTGGCATGACACTTGTTGTGAATTATATGACAAGTATTATTACACCTGCTGGTAAAGCAATGTCAAAAGCTCTGAGTGTATCTTTAACAGCTACAGATTTAGGCTGGACAGGTGTAGCTGCTATTACATGGACAGCTAAGGTAGCATTCTTGTTTTTCCCATTGCTGTTAGTTATTAATTTTATTATGTTGGCATTGAATTGGACTAAAACATTGAATGTTGATATGTGGAATGTTTGGAATAAGATCTTTACGTATGTTTTAGTTTATTATATGACTAATAGCATGTTATTTGGCTTTTTAGTAGCCGGCTTACAGATTATTTTTGAATTAAAAGCTGGGGATGTTTTCCAAAGACATATTCAAGATTTGACGGGAATGGAAGCAATTACTGTGCCACATTTCATTACATTATTTGCTATCATTTTAATGCCTTTAAATAGAATTTTAGACTTCTTCCCAATTTTCAATAAACCATTTGATGCAGAACATATCCAAAAGAAACTTGGTATATGGGGTAGAAATGATACTATGGGTTTCATTATTGGATTATTACTTGGATTTGGAGCCGGATATGGATTATCTAAGTCATTAACTTTGGGAATTGAAGCAGCCGCAGCTATGTCACTATTCCCAATGATATCTAAACTTTTTATGGAAGCATTGAATCCTATTGCAGCTTCTATGGGAAAATTTATGAAAAATCACTTTAAAGATAGAGAAGTTTACATAGGAGTTGACTGGCCGGTATTAGCTGGAAGAAGTGAATTTTGGGTAACATTAATTATTTTAGTACCTATTGAACTTATTTTTGCTATGATATTGCCTAAAAATAATGTTTTACCTTTTGCTGGAATTATAAATCTATCCTTTGGTGTAGCTGCATTAATATTAACAGGTGCAAATTTATTGAGAATGATAGTGCTTGGCATTATTACTACTCCTATCTTCCTATACGGAGGAACTTATTTCGCACCAATGATCACCAAAATGGCACAAACAACACATGCAGTTAAAGTACCTGCAGGAACTCAAATATCATGGTCTTCATTTGAAGGTCCTGATTTTAGAATGCTATTTGGGCAAGCATTTTCATGCAAATGGTGGGCTATAATTGGTGCTATTGTTTGGACTTTGTTATTTATTTGGATGTATAGATATGTATCTAAGGCACCACTTCCTAGTCAAAGATATCATATGAACTTAGATACTGAAGAAGTAAGTGACACAACTAATACAATTTCTTCTGAAAGTGTTATTAGTGATGACTACAAATCCATTGATTTACATGAGTTAGATGGTAAAGATTTGAGTAATAAGAAACATGTGATACCTAACCTTGGGAGAAGTAATGAAGATTACAAATCTGTAGGTTTACATGATATAGATGGTAAGGATTTTAGTGCATTAAGACATTAATTAGTGGTATTGAAAAATGAAAACAAAAAAGATATTTTGGAATTTTTTATTACTGTTGAATATCATTATTTTTATTATTGCCATACTTAATCATGTTTTATATTTATCTATTTTGGTTATATTTTTATCAGCATTGATCAGATTTAAAGGAAATAAATTTATGTATGATAAATTGGATGTTTCGCATCAGCACAAACTACAGTAAATATATCAAAGTATATGTAGATATTAAAAGACTGATTAATAAAAGCAATAAATTTTAAGAAGGATACTATTATGACTGAAAAATTTATATTTGAAGATGAAAGAAGAGACTTAGCACGTATTGCAAAATTATTTTTCGATAGAAATCGTACTAATGTTGCTGGGGGCAATATTTCTGAAAAAATAATTCCAAAGGAAGATTATATATACGACAATATTTGTATTAAAGCTAATCATCCATACATCATTATGACCCCAACTATGATGTCAGAGGCATGGTTTGGTGATTTAGAAGCTAGCCAAATATTGGTTGTTGACTTAGATAGTGGAGAAAAAATAGATGGTGTAGGTAGATTAACTAGAGAGATTAATTTACATGAGGAAGCATATAAAGCTAATCCTAATATAACTGTTGTATATCATTCACATGCACCAAAATCTATGTTTTGGGCAACTTGTGGATTAGATGAGCCTAATGTTACTGAAATTACTAATGTGCAAGTTCCTTTAGGAAAACTTAAGTGCTTACATTATAGCCCAGCTTGTACTAAAGAATTGGCTGATACAGTTAGAGAAGAATTATTAAATAGACCAAATCAAATTGATAATTTTCTTTTGCTAGATAGTCACGGCGTATTAATTACTACTAATGATTTGCATAGAGCTGCTATGATTTTGGAAGTAACAGAGTGGAACGCAGAAATTGCTTATAAGCAGGCTGTCTTTAACAAATTAGGATTGTTGGATGGATATCATTCTTGTGGTAAAAAAATATAGTCCATAGATAACATATAAATATATGATAAAAAGAGTTAAAAAACAGTAAATGTCTTTTAACTCTTTTCAATTGCTTTTAAAAATAAACATAAGTTAAATCTGTATATTAAAGTATTAGTTTTTTATATGAGAAGCCGTAACAGCATAGCGATTAATTGTTATATCAGTAATATGAGGGTAAAGGTATATTTTAGCCCACCTTAAAAAGTATTCATAAAAGGCTGGTGCTTTGTTTGCAGCAACAACATCTGCATTTGCATCAGCTAAGAATTTATTAGCCCAAATAGAAGCCTCACGCTTAGTTTTAAACCTTTGCTTATATTTTAAACCAAGTTAACACGTACCCCCCAAGAATTGTTGTTTTTAATATAAGATGCCATGATTAAAATACTACTTTTCCTAAAATACGCACTTGATCTCTTGCAAAATACATTGGTTCATATTTAGGATTAATGGATTTTAAAACAATCTTTTTGCTTTCATAGTCTACATAATACTTTTTGCAGGTGACAGCAGAGCCGTTAATTTCAAAAATGCCAATCTCACCAATTTCCAGAGTAGGCTGTTCATGGTAAAAGATAATAGAGTTGCTGGCAATCTTAGGTTCCATGGAATCACCTTTAATGTGAATAGCTTTGTCAGCCTTAGCAGGAACATCTGTTTGTATCATTTCAGAGTCAAAATCACCATATTCAATAGGTTCACCAGCGGCGGAAGTACCAACAACATATATAGAGCTTTTTTCATTTAATTGTTCGTCTAGTTGTTCTCTTGCATAGTTATACACTCTAGCTTGTCTTGATATATGTAAAAGAGAACTTGTTTCAGCTATTTGCTCAACTAATGAATCTTTATCTACTTTAGTTTGAGAGTTTGTTAAATCCTTGTTCATTAAATCATCTAAATCAACATGAAAGATATCAGCTATTTGTGCTAAAACCTTTATTTTAGGTGTATAACTTCCTTTTTCCCACTCACTTATGGTAGACCCACTTTTACGCCCTAACTTATAGGCTAATTCTAACTGTTCCATATTATATTTCTTACGAAGATATTTTAAGTTAGTGCTAAACATATCAACCACTTCCTTTAATTGTTCTCTAGCGTAGTTGTACACTTTAGCTTGTCTTTTCTCATGCAGTTGATTGTAAATTGTGGTTATATCATTTTTTATTGCGTCTTTATCTTCGACTAAATTAGCCTTTGAAATATTAAAATAATTAGCCATCATTTCTATTTTATCTATTCGAGGATAGGCGTCTGCTTGTAACCAAGTGCAAAAAGTTGTGTATTTAATGTTCAAATCATCACATAGTTTATGTCTAGACACGCCTTTTTGTTTCAAATAGTATTTTATATTTTGTGCCATTGTTTCCTTGTTATCTAAGTTACTCATTTTAATCATCTTATGTTTTCTAATATCAGTTAATTGATTATAAACAGGCAAATGTTTGTCAGCGTCTTTCTTAAATCTTAAATCTAAATCGGACTTGAGAGTATTAAAATAATCAGCCAATTTTTGCAAGTTCCCCATATTAGGCAAAGATGTTCCTTTAACATATCCATTAATTGTTGTTTTAGGAATATCTAACGCATTGACTAAATCAACTTGCTTAGTACCGTGTACACTCATTAAATGATTGAGTTGAGTATTAAAATAGTTCAAGTTTTCATAATATTGAGGTGCATGTTTTACCATAATATTTCCCTCCTTTTTATTTAATATTAGCGTTTTTCATTCAACTGTTCGTCTAATTGTTCTCTTGCATAGTTATACACTTTAGCTTGTCTTTCATCATGCAGTTGGTTGTAAATACTTAAAATGTCCTTGTCTTGATTTGTATATTTATCAAAAAAAGTTTGCGGAGATACATTCAACGCTTTAGCGTAAGTATATATATCACATTCATCTAATGAACGTTTGCCATTTTCGTGATTTGAAATAGTATTTTGTTTAAACCCTGTTAATCTTGCCAATTCAGATTGTGTAATTTTTTTGTCTTTTCTGATTTCTTTAATTACAGAGCCAAGAATGTTATTCATTATATAGTCCTCAGTTCATAATATGATTATACTTTTCAAAAATCAAAGTTTAGTTTTAACTTCGATTGCTTTGCCTAAAATTCTTCCTGGAAAATTTGGTGTAAGAACTATAGGATCATATTCTCGATTATCAGGTTGTAATATTACTGCATCATTAGAGTGTTTAATACGTTTTAGAGTGGCTCTAGTATCATCATCAACCAATACTGCAGCAATTTCTCCATCCTCAACATTTGGCTGTTGTCGGATGATGACAATAGAACCATCAGGAATTGTAGGTTCCATTGAGTGTCCTTTTGTCTTAAGGGCAAATAATGTACCAGAAGGAACATTACCCCTTGTATAAGTTTCAGGGATGTAGTCTTCTATATTTTCGTCAGCAGTAATAGGATCACCGCAAGCAATATCACCTAATAATGGAATTTGTTTTACGACAGTATCAGTATTATAGAGATATTCTACGTTTGAAACTGGTGATATGTATTCTCCTAAAGGTGCTTTTTCAACAAAATCCATAATATCTGTAAATGTATATCTAGGATCTATATCACTTTTTTTTACATTCAATGCAATAGCCAGCTTTTCTAGATTTCCAGCGTTAGGAGTAGATTTTTCACGTAGATATCCAGATAAGGTGGTTAAGGGAATATCAGACTTTTCTGCTAAATCAGCTTGAGTCATTCCATGCATAAATTTTTTTAAATTAGATGAAATTTCTTTTCTGGCATTTTGTTCAAATGGGGATAATTTATTTCTAGGCATATTTTTTCTCCTTCCCTCTAGTAACCTACTGGGTTTAATCTTGAGTTAGTTTAATGTCATTGCAGATACAGTATTAAAATACTACTTTTCCTAAAATACGCACTTGATCTCTTGCAAAATACATTGGTTCATATTTAGGATTAATGGATTTTAAAACAATCTTTTTGCTTTCATAGTCTACATAATACTTTTTGCAGGTGACAGCAGAGCCGTTAATTTCAAAAATGCCAATCTCACCAATTTCCAGAGTAGGCTGTTCATGGTAAAAGATAATAGAGTTGCTGGCAATCTTAGGTTCCATGGAATCACCTTTAATGTGAATAGCTTTGTCAGCCTTAGCAGGAACATCTGTTTGTATCATTTCAGAGTCAAAATCACCATATTCAATAGGTTCACCAGCGGCGGAAGTACCAACAACATATATAGAGCGTTTTTCATTTAATTGTTCGTCTAGTTGTTCTCTTGCATAGTTATACACTTTAGCTTGTCTTTTTTCGTGCAGTTGGTTGTAAATCGTGGTTATATCACACGGTTTACTTACGTTTAAAATGTATTCAGGGGAAACATTAAACGCCTTAGCAAATCTATCCAATTTATCAAGAGGAAAATCTCTTGTTCTATTGAAATAACGTGAAATAGATGAAACAGCTATATCAGTTTTGCGAGATATTTCTCTTAATGACATTTTCTTATCAGCTTTTAGTCTTTCTAATAGTTGCATTATTTCTTCGTTGTTACGCATGATATCTTGCCTCTTTCTTTTTATATACTTATTATACCGCTTGGAGTTGCTTAAAAAGAACAATTTTTACTTTTTTAGAACCTTTTATGCAAAAATGTTGACAAAGTGGAACAACGGAGTTTTAATATAAGTGTAGCCAAAAGAGAACACCTGGAGGAGGTGAAAAAATGCAAATCAATTTAAGAAGAATCAAAGCCGAACGTGTTTTTAAGAAAATATCTCAAGCACAAATGGCAAAAAAGCTGGGTATCTCTAGAACATCTTATGCAAAAAAAAGAAGAAGCCCTGTAAAGACTTCTCCTTAAAGTTCAAATTCAAGATGTTAACTATGTCAATAGAATTTGAAATAAAAATTAACCGCTAAAGGTTTGACAGGCGAAAGCCTGTCTGCCCTCCTGAAAAGGGGGACTTTAGCTAAAATTGAGTTTACCATTTCAGAGCGATCTTTTCAATATAGATGAAGGTAAGACATGAATAAGAAAAAATGGTTAGGTGTATGGACTCTAACAAGTAAAGAAAAGAAAGATGGTCGTCATATTGAAGGCGAATTTAAAGCTGGAATTATTCCATCAGTAGCTCTAATAGCTTTACTGATTTATGTATTGTTTAAATTAATCTAACAAAAAAAGAGGAACAAAATGGATTTATTTGAATTTCACCGAAGTATGGATGGCGTGGAAGATTTGTATTATCACGAAATCGAGCAATATGGATTAAAATATGCTTATTTTGAAGAATAAGTATATGCAGTTAAAAAAGAAGATGCTTAATATCCTAAAATGGTATATGCTGATAATCCATATCTTGCTTGGGAATTCTTAGAACATAAAGGATTTGCAAAACACGTTAAAAATACTACTTATAGGATTACAGACAAAGGTATTCAATATTTAGAAGATCTATTTGATATACAAATTTTAGTTGAAAGGAGGTTAATGAGTGAGAAAAAAGAACACTAAAAAAGATGACTAACTCGTAAGCTAGCTCTTGCAACCGCAACTCTCGGTTTGCTAGAAAAGCTTATTGAATTAGTCATCAAACTAATAGAAATAATTGATGGGAAATAACCCCCTTAATTATTGAGCTTAAAAACTCACTCAAAAGTATACCATGAACAAAAATAAAAAGCGATTAGAAATAGTGTTATGGGTATTGCTAGGACTAGGTATAATAAATTTACTTCTAGATCTCTTCAAACTATTGTAAAAAAACTAAGAAAGTAGAGGGCAAAAATGCAAATTACACTTAAGGCTGCAAGAGTTAATAAAGGACTGACGCAAAGGGAAGCAGCCAAATATTTAAAAGTAAACTTTCAAACAATTTCTAAATATTAAATTGACAGTTCAAAAATACCGATGAAATTACTAAAAGATATGTGTTCATTATACAAAATACCAATGAACTATATATAATTTTGGGCAAAAGTACTAAAAAAAACGCACAAAAATTATAAACAAAGGGAAAGGCGAAACACCGACACCCTTACGCAAGGTGGAATTCAGAAAATGAATTTTATAAGTGAACCTAATCTATACAAGCTGATTTTTCAATCACGCAAACCTGAAGCTGAGAAATTTGCTGATTGGGTAATGTATGAAGTATTGCCAGCTATTGTTTACAAAGGCGTTTATATGACTGACAAAAAGGCATACGACATCGCACATGATAGATCGAGGCAACCTTAGCCGACTTACTTCAACAATCCGCCGACCAGCTAAAGCAAAAAGATATTCAAATCGCTGAAATGAAACCAAAAGCACTATTTGCAGACGCAGTAGCTACAAGTAATCGCTCAATTTTAGTTGGTGAGTTGGCTAAGTTGATCAGGCAAATATGGATGAAGTCAAGGCTAAAAATCTTGTCGAAGTTGCTTGTAATGCTGAACGATATTCAGAGGTTGCCCCAAAAGTTGAACAAGCGATGACTAGCTTTGCACGTTCGGTAGTAGCTGACACGATGAAGAAAAATGTCGAATTACATTACAAGTTAGGGTTATCTCCGAAGATTGTGCGTAAGTTAGGCAGAGGATCAAGTAAAAAGAGATCGACTTCTGGTGCAGATTGCGAATTTTGCACAGAACGTGTCGGAACGTTTAAATACAATAAAAAAACTATTGATAAAGAAATTTTTAGGCGACATGCTCATTGCACTTGTTCGATAGAATACTTCCCGCACAAGGAGGGGCGAAAGCAGAAAAAGTGAAAGCGTGCCAATCGATGGAGGAACAAGAAGATAGAGCAGAGTATAAGGCACTTTCAGAAACGTTAGGAAAAAGGATGCAAGTGTCATTGTCAGATTTCCAAAAAATTAAGTATAATAATTCTAAAGAGTACAAAGAATTAGCAGAACGTGCTGAATGGCTTCAAGCAAAATTTCCTAGCGAAAAATCTTTAAATGGTCATTTTAATAAGCATAGCAATGAATTTCATTATGAATTAACTAAAGAAAAATATAATGAAATAGCTTCAGTGCTATTATCAGAATCAATTGGAAACAATATAATATGTTACGATACAAATAGCGGTAGAAGAGTTAGATACGATAAGAAAAATAATATCATTGCTATAGGTAGTCGAACTAATATAGGAAAAGTTAGGATTAATACTTTGTTAAGGCCAAAAGAAAGGGAGAATTATTATAATGAAAACTACAACAGAAATCATTCTAATTAATGGAGAAGAGTGTATTCACTGCCCTGTTTGTGAAAGAATTGTGCCGCTTTTTGATGTATGCGAGTGTAACTGGGAAAATACGGGAGAGACCAATATTGACGGTGGCCCTAATAAAATGACCTTGGCAGAGGCTAAAGAAGCTTATGCCAAAGGATTAAAGATTAAATAAATAAGGATTGATTAACATGACTAAATTCTTAACTTCTACAGAATATTACTATTGCCCCGATTATAAAAAATTCGTAAAGCGGGAAGGCGGAATGTTTTTTTGTATTAAGAGTGGCAAAGAAATTTTTGATGACTTCTATTCTAAAATAGATTTAGGATCAATATATGCTGAGAATATAACCAAGGAGGAATATTATGCTCAATTATCTTAGAGCTTTTATTATTGCGTTTATTGCACATTGGGGGCAAAAAGATAAAGGAGGACATCTTTATTTTTTTCATCCGTTTAGAGTATCTCAAGGTGTTAAGAGCTTACGAGCGAAAGTTGTTGCTTTGTTGCACGATGTATTAGAAGACAGTGAAAAATTTGACTTTTCGGATTTCTATTTTCTTGATGAGGAGCAAAAAGAAGCTATTAAATTATTAACTCATAATAAATCAGTAGATTATTTTGATTATATACAAGAAGTGAAAAAGAATATGATAGCTAGAGAAGTAAAGTTGGCTGATTTAAATGATAATATGAATTTATCACGTTTGAAAGAAATTACAGAAAAAGATAAGAGAAGATATGATAAATATAAAACAGCAAAGAACTGTCTATTAAACTAACCGCCACCTAATGATATGTGTCCAGTATTCTGGGTACATATCAGAGTATTTCTCTAGGTTTTTTTGCATATAAAAAACATGTTTAGATTGTATCTACAAAAGTAGATACTAAAAATAACATATTGATGCTATATGTTGAGGTATAAGTGTTTCTTAAAAAAGGGGTTAGAGATTATGCGTACTGTGAATTTAAAACAAAGGGGAAACTCAATGGCGGTGCGATTGCCTAAGTCAGTATTAACTCAAGCTGGTATTGGTAATTCCCCAACCGTTTTTGATATAAGTGTTAACAATGACAAAGAAATAATTTTAAGAAAGAAGAAAAAGCCCCAAAATTTAAAAGAACTTTTTAAAGGATTTGATTATAAAAAGTATTGGGCTGAATGGAACCAAGAACATTCAGGAGAACCCCAAGAGATAAACTGGGGTGAATCTGTAGGTCGTGAAAAGTTCTAAGCTGTTAGTTGGAGAGAAAGTCATAGACAGAATTAAGTTAACATATGAAAAAAGCTGTTAGCGATCAAACTAACAGCTACAACAGAACTATATCTGAACAATTCTTTATATTCAGTATATAGTTTTTTTATTTTTTCGTAAAGAATATTTTGTTTTGCAAATTGCTTGCCAGTAAATTGAATGTAAACATTGATATATCAACAAAGTACTATGCCTCAAACAGGAGTCGAACCTGCACTCACTAACGTGAACAGCGACCTGAACGCTGCGCGTCTGCCAATTCCGCCATTGAGGCTTGCTATATTAAAGCTTTTGCCTATGTGTTATAATAACAAAAAAATAGTATAAGTCAAGATGTAAGCGTTTGTAATAATTATGATGAAAAAAATTGAAGAAAATATACTTTATGAAACCATTACGCCTCGAAAATCTAATACGCATAAGGGCGATTACGGTAAGATATTGTTAATAGGTGGTAATCTTAACTTCGGCGGTGCCTTAATTATGTCTGCTGAAGGTGCATTAGGTGCAGGTGCCGGCTTAATTTGTGCAGCAACGCATTCGATTAATGTAGCTTCTTTGCATGCTCGTGATCCTGAAATTATGTATGTAGATTGGCGTGATGAGCAGAATTTAAGTAAATTAATACCACAGATGGATGTGATAGTTTGTGGTATGGGGATGGGAATAGATGCAGGTGCCAAAAAAATCTTGCAACTTGTTAAAGCAACTGTTACTAACAATCAAATAGTGGTTCTTGATGCAAGTGCATTGGATATAATTGCTACAGATACTAGCGTCATTGCACATCAGGCTAAGAAAATAATTATTACACCGCATCAGATAGAATGGCAGCGGTTGAGTAACATTAGAGTGCAATATCAAAATGATAGTGCTAATCAGACAGCTTTAAATGGTCTATTTCCACAAAAAAATTGTATTTTGGTGCTAAAGTCTAATAAAACTAAAATATATGATCAATTTGGTAATATATTGGAAAATCCTTTAGGTAATCCAGGTATGGCTACTGGTGGTTGTGGGGATACTTTGTCAGGTATTATAGGCGGTATATGTGGACAGTTTGGCGGAGAATTAAATGCTGTAGCAAGTGCTGTTTACTTGCATTCTTTAGCAGGAGATATTATTTATAGAAAAAATTATATTGTTCGACCTACTGCAATTAGTGCATTATTGCCCCAATTACTAAAAAAATACGAATATAACAATAATGATGTTGAGAGGTAGTAGATGGATTTTTTAGATAATAAGCAACATTTAATAATTACAAATAATCAGCAAAAACTGAAAGTAGATATTATTACGGCTGATATAGTTAGAATTTATACAGATTCTGATGATAAAAAATCTGCTGCTATTGAGGGAAATAAAAAAATAGATGTAGATTATAAAGTTTTTGAAAAAGAAGATCAGCTAGAAATTAAAACAAATAGATTAAAATTGTTAGTAAAACCTGATTTGCGTTTTGATTTGTATGACTATGATGGGAATTCTTTAATTAAGAATTATCATGGTGAATTAAAACCATTGGATAGAGGATTAACACCAGAACAAAGGAAATTAGCTGAAGCTGAGGGTCATTTGATATCTGCGGACTCTTCTGCTGGATCGATTATGTTTGTTAATGAACTGGCTGAAGATGAGCAATTTTATGGCTTGGGTGATAAAACTGGATTTCTTAATAAGCGTGGGTATGAGTACGATGACTGGAATACTGATAATCCTAAACCACAGGTGGAAAGTTTTACTAAGTTGTATAAATCTATTCCATTTTTAATTGGTGTTAAAAATTCACATCCCTATGGTATTTTTGTAGATAATACATTTAAAGCACATTGGGATCTTGGCAAAGAAAGTAATGATTATTACTATTATTCTTCTGAAAAAGCTGAATTAGATGTTTATTTAATAGTTGGTGACACTATTAAAAATATTGTATCTAATTATACGTATTTAACTGGTAGAACACCATTACCTCAAAAATGGACTTTAGGCTATCAACAATCTCGTTGGGGCTATAGTGCTACTCAGGCAGAAGTAGAACGGATAGCTGGATTGTTGCGTAAACATAATTTGCCATGTGATGTTATTCATTTAGATATTGATTATATGGATGGCTTTAGAGTGTTTACGTGGCGTAATGATAGTTATACAGACCCGCATGATTTTGTTAAAAAGTTGAACAAAATGGGATTACATGTGGTAACTATTATTGACCCCGGTGTAAAACTAGATAAAAATTATGGCATATATCAAGAAGGCTTAGAAAAAGGATATTTTGTTAAAAATCCTGATGGCACCATTTATGTTAATGAAGTCTGGCCAGGAGATAGTGTTTTTCCTGATTTTGGTCGTGAAGAAGTACGCTCTTGGTGGTCAAAAAATATTAAATTTTTGGTTAATTTAGGTGTTTCTGGTATTTGGGATGATATGAATGAACCAGCAAGTTTTAGAGGTGAAATACCTGATAATATTGTATTTCATCATGAGGAGATACCGACAACACACGCCCAAATGCATAATGTTTATGGTCATTATATGGATAAGGCTACTTATGAAGGATTAAAAAAATTAACTAATAAACGACCATATGTAATTACACGTGCTGCTTATGCGGGAACGCAAAAATATTCTACGGTCTGGACCGGTGATAATCAAAGTTTATGGCCACATTTGCAGATGATGGTGCCGCAATTATGTAATTTAGGGCTTAGTGGCTTTTCATTTGCGGGTACTGATATCGGAGGATTTGGTGCTGATTGTACTGCAGAATTGTTAGTGCGTTGGATTGAGGGTGCAATTTTTAGTCCATTGTTGAGAAATCATGCAGCAATGGGTACTAGGAGTCAAGAACCATGGACTTATCCCACACCAACTTTATCTATTTACCGTAAATATCTTAAGTTGAGATATCAATTTATTTCTTATTTGTATGATTTGTTTTATCAGGAATCTAAAACTGGTTTACCGATTATGCGACCATTGATACTTAATTATCCTGCTGATCAAAAAGTTTCCAATATGAATGATCAATTCATGGTTGGTGACCAAATTCTTGTATCGCCAGTATTACAAGCAGGTGTTACAGCTAAAATGGTGTATTTGCCACAAGGTAAGTGGCATGATTATTGGACTGGTGATGTGTATGATGGTAATCAATATATAATTAAAGATGCACCACTAGAGGTTTTACCAATATTTGTCAAGGATAATACATTATTGCCAGTTGATCATTATGAAAATTACGTTGATTGTCAAAAATATGATCAAATAACATTTAAATTGTATGGTACACATGCTGAATATGACCACTATCAAGATAATGGCTTGGATTTTGACTATCAATTAGGCAAATATAATGTGTATCATGTTTACGCAGATGAAAATGCTGCTGAGGTAACTTTGATTCATTCAGGATATGATCGACATTATCCAAAAATAATTGTTGAACTTAATGGTAAAAAATTGAAATTTACTTACAAGCCTGATGGTGATAAATATGAAATTGAAAAATAATAACTCATTTAAAAATTATCAGATAATAATATTTCTTGTAGCTTTTGTTTGCTTAATTATATTTGGTTGGAAGGTATTCAGATATCGCAGAACTTATATAGAAGTGCCAACCCAAACTAAGACGGAGATATGTGATAATTATGCTCAAGATAACTTAGCTTTGAATGCTAAAGCAGCTATTATATATGATCTAAAAAGCGGGCAGATTATGTACGCTAAAAATATTAAACAAAAGTTGCCAGTGGCGTCAATGTCTAAGTTGCTTACTGTCTATTTAACTTTAAAAGCAATCAATGCTGGTAAAATTTCGTGGCAAACTAAGGTGATGCCTAGTAGAGAAGCTATTGCGGTGAGTAAAAATCCAGAATATTCCAATGTCCCTTTACAATTAGGTCATCAATATACAATTAGGCAATTATATCAAGCTACATTAATTCAGTCTGCTAATGGTGCAGCTATGGTTTTAGCTTCTGCTGTTGCAGGCTCATCTAAAAAATTTGTTGGAATGATGCGAAAACAATTGCTAGATTGGCACATTAGCCAAGCACAAATTGTCACGCCTAGTGGGTTGCCTAATTTTACCTTAGGTCGGGATGCTGATTCAACCAAAAAGGCTGATGCTGAAAATGAGCTGTCAGCTAGTGATATGGGAATTTTGATCAAACATTTGTTATTAGAGTTTCCTCAGGTGTTAGATACAACCAGAATTTCTAAATTGAATTTTCCAGATGGCCGTAATACTTTTAAAATGGTTAATTGGAATTTAATGTTAAAAGGATTGAGTCAATATAATGAAGCATATCCAGTTGATGGCTTAAAGACTGGTACCACTGATGCTGCTGGTGCATGTTTAGCTAGCACTTTAGTCAAAAATGGTCGCAGAATCGTAACAGTTATTATTGGTGCTAGACACTTAAATGGTAGTGATCCCGCTCGATTTGTTGAAACCAAAAAGTTGTATGCATACTTTTATAATAATTATAGTTTGCATATCTACAAACGCTGGACGCAATTTCCTGGTAAAACGCTGATTAAAGTGAAAAGTAGTCCAATCAATGAAGTGCGTGCATGTTTGTATCAAGATACTGGTATTTGGATTAGTAAAGATCAAAAGTTAGACGCCGAGTTATCAATGAATAAAATGCCAATGCCGATTAAGGTGGGAACAAATATTGGAAAATTAATCTTTCCTAATATCCCCGCTTTGAATAATGAAAATGCGTTAGCTTTTGCTGCTACTACATCTAAAGAATTAAAATAATATCCGTATATCTTGCCATAGGTTAAAGATCCTTGTTATAATTTCATTTGAAGAGGTTAAAAGTAGTAATAAAATTTTTGCTTTTTAGCGAGTCTGTGGTGGTGTGAGGCAGATACTTAATTTTATGAAGGCGTGTTTAACTTAAATTAATAAAATATGTAAAAGTGGATACTTAGTGTCAAAATGAGTGGTACCGCGGGAATATCTCGTCTCTTTCTATATTTTTATGGAAAGGGATTTTTTGTTTAGGAAGGAAAAAAGATGGACTTTAAACAAGAAGTTGTAGAAACAATTGCAAAAGTTGTTTCTTTGCCAAAAGAAAAAATAGAAGCTCTAATTGAAAGACCAAAAAATGTAAAATTAGGAGATTATGCTTTTCCTACATTTGCATTAGCTAAAATTGAACATAAAAATCCGGCTGTGATAGCTAGCGAATTAGCTGCTAAGTTAGTTAATGATAATTTTGCTGAAATTGTAGCAGTAGGACCTTATATTAATTTTGCGATTGATCATGCTAAATTGGTTAGTGTTACTTTGAAAAAAGTTTTAGCTGATCAAGATAAATATGGTGATCAGGATAACAATCAAGGTAATGTACCAATTGATATGTCTTCACCTAATATTGCTAAACCAATGTCTATGGGACATTTGAGATCTACAGTTATTGGTAATTCTATTGCTAAGATTTTACAAAAAATAGGTTTTACGCCTATCAAAATTAACTATTTAGGAGATTATGGAACACAATTTGGTAAATTGATAACAGCTTATAAATTGTGGGGTAATGAAGAAGCTGTCAAAAAAGATCCGATTACCAATTTGTTCCACTATTATGTTAAGTTCCATGAGGAAGCTGAAAAAGATCCTAAATTGGAAGATGAAGGTCGTGCTTGGTTTAAGAAATTAGAAGAAGGGGATGCTGAAGCGGTTGAATTGTGGCAATGGTTCCGTGAAGTATCACTGCAAGAGTTTAACCGTATTTATAAAGAATTAGGTGTTACCTTTGATTCATATAATGGTGAAGCTTTCTTTAATGATAAAATGCAACCAGTGGTAGATGAATTAAGAGCTAAGAATTTATTGCATGAATCTAGAGGTGCCCAAGTGGTAGATTTAGATGACGATGAAAATCCAGCTTTGATTTTAAAATCTGACGGTACAAGTTTGTATATTACTCGAGATTTGGCTGCAGCCTTATATCGTAAAAAAGAATATGCTTTTGCAATGTCCCTTTATGTTGCTGGTAATGAACAAAGTGGTCACTTCAAGCAATTGAAGCAAGTTTTAGGCAAGATGGGCTATGATTGGCAAAAAGATATTCATCATATTCCATTTGGCTTAATAACTCAAAATGGTAAAAAATTGTCAACTCGTAAGGGGAATGTTGTTTTCTTAGATAATGTATTAAAAGATGCTGTCAAATTGGCACTTGAACAAATTGAGGCCAAGAACCCTAATTTAGCTAATAAAGAACAAGTTGCACATCAAGTAGGTGTCGGTGCAGTTATTTTTCATGACTTGAAAAATGAACGCTTAGATAATTTCGACTTTAATCTTAACGAAGTTGTACGTTTTGAAGGTGATACTGGTCCTTATGTTCAATATACTAATGCTCGTGCTCAAAGTATTTTGCGTAAAGTTAATGTTGCAATTGATGATACAAAATTGGCATTATCTGACGACTGGGCTTTTGCCGTAGCTAAAGACATTGCAGATTTTCCAGCTATTATTCAAAAAGCATTTGAAAAATTCGAACCCTCAGTTATTGCTAAATACTCATTGAATTTAAGTAAAAAATTTAATAAGTATTATGCCAATGTTAGAATTTTGAATCAAGATGATGAATTAAATGCTAGATTAGCTTTAGTTCAAGCAACTTCAATCGTATTAACAGAATCTTTACGTTTGTTGGGTGTAGATGCTCCAAAGGAAATGTAATTTGTATTAGATAACAGTAAAAATTCAGATATTGTGTTAACTTTTGATTTAATGCGGTATAATATTAATGGTTAAATATTTAGGAGGTATTTTTGATGGCTTATTTAGTAAATGGTAATGACATTTTTAAAGCAGCTCGTAAGAACCACTACGCAGTTGGTGCTTACAACACTAACAATCTTGAATGGACACGTGCACTTATTAAAGGTGCAAAGGAAACTAGAACTCCATTATTGATTCAAGTTTCTACAGGTGCTGCAAAGTACATGGGTGGTTACAAGACTGTTAGAGATTTAGTTCTTAACGAAATGGACAACATGGATGTTGACGTTCCAGTTATTTTGAACTTGGACCATGGTGACTACGAATCTGCTAAGGAATGTATTGCACTGGGCTATTCATCAGTTATGTTTGATGGTCACAAATTACCAGTAGAAGAAAACTTAGAAAAGACCAAAGAAATCGTTAAATTAGCACATGAAAGAGGAATTTCAGTTGAAGCTGAAATTGGTAAGATTGGTGAAAACCAAGGTGCTGATGGCGGTGAATTAGCTTCTGTAGAAGACGCTAAGAGATTCGTTGCTGCAGGTGTTGACAAACTTGCTTGTGGTATTGGTAACATCCACGGTGTTTACCCAGCAGACTGGAAAGGCTTGAACTTTGATCGTTTAAAGGAAATTGCTGATGCAGTTGATGTTCCATTGGTATTGCACGGTGGATCAGGTATTCCTCAAGACCAAATTAAGAAGGCTATTTCACTTGGTATTGCTAAGATCAACATTAACACTGAATTCCAATTAGCATTCCAAGAAGCAACTCGTAAGTACATCGAAGCAGAAAAAGACTTAGATAAAGCAAACAAAGGTTATGACCCACGTAAGCTTTTGAGAGCTGGTACTGATGCTATTACTGAATCAATGAAAGAAATGATTTCATGGATGGGAACTTGTCCTATCGATGGCAAAGATTCAGTTGTTAAATTTGACGAAGCTTCATTAAACGAAGAATAAAATTAAGTTTAAGAGCTTATATTTCTGATTTTTCTAAATAAAAACCATATTTCGATATTGTATCGGAGTATGGTTTTTTGATATTTTAAATTTTTTTATCTAAAAGAACTTCTTCTTTGTCAAAAGAAAAAGGCTTTTGGAAAACAAGTTTATAAGCAGTAAGTTGTAGTTTTTCACCAGCTTGATAGTTTGAATTATATAAAGGATCGCCAATGATTGGATGACCAATAGCAGCAAGATGAACTCTTATTTGATGTGTTCGTCCAGTTTCTAGCTGCAGTTTAACTAGGATTTTACTGCCAATTTTTTTAACAACTTGATAATGAGTAATTGCCTTTAAGCCATCGGCTCTAACCATCCTTTTACGCATATCAAGCGGATCATCGCCAATCGGTAAATTGATAGTACCATTATCCGATATGTCATTTGTAGCTTCGATCCAAGCAAAATATGAGCGAGATAAGGTTTTATCAATTAATTGTTTGTTGAGAATGGGAACTACTGCAGGATTTTTAGCAACTAGTAATAAACCATTAGTCAACATATCTAGGCGATGAACGATATAAGGACTATAGCCTAAATAACTTGCACAATCATTTAAAGCAGTGTCTGTTTCATATAAATTAGGATGTGTTTTTTGGCCAGCAGGTTTATTAATAACTAAGACATCATCATTCTCGTAAATGATATTGGGCATATTTCCACTTGCAGGATATTGTTGCTGCAGGCTTTCGACATGATTTAATTTGATCGTTATTAAGTCGTTGGTGTGAACTTTAAAATTTAAGGGTAGATATTTATCATTAACCAAGATATTCTTTTCAATGCGTAAAAAGTGTCGCCATTTACGAGGAATTAATAAATTACGCATTATCTGATCGATATTTTGGTTATTTTCATTTTGAGATATTGTAAGATAATATATATATTGATTCATGATCGCTTGTTTTTTCTATTGTATTCATTAATTATATTATAATAGCATAAGCATAGAGTATAATTAAACCAATGAGGTTATAAAGTATATGATTACAAAAATAAAAGAAGAAATATTAAAACTGCTAGGTATGTTATTTTATTTTCTGAAAAGAATAACACATCGTTTTCAATTAATCAGATGGCTCATTTTAGCTTGCTTAACTGTGATTTTAGTAGTTAGTACCTATTACACAATTAAGGTTAAAACATCTAATATAGCGACCTTAAAGGCCTCTTTATCGACAACTACAACTATCTATGATGCAGATAATCATCAAGCTGGTTCTTTGTATGCACAAAAAGGTAGTTTTGTTGAATTATCAGATATTTCTCCTAATATCCAAAATGCTGTTATTTCGACTGAAGATCGAACTTTTTATAAAAATCCTGGTTTCAGTATCAAGGGAATGGTACGTGCTTTGCTTATGAGTATGTTACACCGTGGCATTGTTGGTGGTGGATCAACTTTAACACAGCAATTAGCTAAGAATGCTTTATTAACGCAGAAACAGACTATTAGTAGAAAAATCGAAGAGTTATTTTTTGCGATTGAAATAAATCATGTTTATTCAAAACGTGATATTTTGACTATGTATTTGAATAATGCCTATTTTGGAAATGGTGTTTGGGGTGTGCAAGATGCTTCAAAACGATATTTTGGTAAAAATGCTTCAGAGTTGAATATCAGTGAAGCTGCAACTTTGGCAGGGATGTTAAAAAGTCCAAGTTACTATAATCCAATAGATCATATGCAAAATGCACTAAATCGTCGTAATACTGTTGTTAATTTGATGTTGCAGAATAAAAAAATTACGAAAAGTGAAGCAGATAATGCTCAGAGTTCAGTATTAAGTTTAAAGAATACTTTCCGTCAAAAAAGTGGCTATCGATACCCATATTTCTTTGATGCTGTTGTAGATGAGGCAATTCATCGTTATGGCCTTAAAGAAGAAGATGTTATGAATAAGGGATTAAAGATTTATACAACGTTAGATCAAAGTTATCAAAAGGCAATTCAAGATAGTTTTGAGATAGATGGTAATTTCCCTGCTACAGCAGCAGATGGTGTGATGCCACAAGGAGCTAGTGTGGCAGTTGACCCTAAAACTGGTGCTATTAGAGCCGTAGTTGGTGGTAGAGGCAGACATGTCTTTAGGGGCTATAATCGAGCTATGCAGATGAAAAGACAACCTGGATCGTCGCTGAAGCCTTTGGCTGTTTATGCTCCAGCTTTGCAAAATGGATATCACTATGATACGTCCTTGTCTAATAAACTACAAAAATTTGGCAAAAATGGATATGAACCGCATAATGTTGATAATCAATATAGTGATACGATACCTATGTATCAAGCGGTTGCAGACAGTAAGAATGTCCCTGCTGTTTGGCTGTTAGACAAGATTGGTATTAATCGTGGCGTGCAGTCTATGCAGAATTTTGGCATAAAAGTACCTTCTGATGATAAAAATTTAGCATTAGCTTTAGGTGGTATGTCTTCAGGTGTATCACCATTGCAAATGGCAACAGCTTATAGTGCCTTTGCTAACGATGGTAATTTGCCAGATCAGACTTATTTAATTCGAAAAATAACTGATGCTAATGGCAAAGTTATTTCTCAAAAATCTAATGATAGATACCATAGGATTATTTCACATAGAGTAGCTGAAGAAATGACTATGATGTTATTAGGAGTATTCTCCAATGGTACAGCTGTTTCGGCACAACCTGCAGGCTATGAAGTTGCTGGAAAAACAGGATCAACGGAAGTTCCGAATTCTTATGGTTTTGGAACAAAAGATCAGTGGATTGTTGGCTATACTCCAGATATAGTAGTTGCAACGTGGGTAGGATTTGATAAAACAGATAAAGAGCATTATATGCATGGTATTTCTGAAAATGGAATTACTAGACTTTATAAATCACAAATGGAAAGTCTTTTGCCAAATTCACCATTAACTAAATTTAAGGTGAAAAGTGCTCAGCAAAATGAATATGCGTCCCATACGGATGATAATGATTTGAAGAGTTCTGATTCATTTCAAGATAAAATTAAAAAAGGCATAGATGGATTAGGGAAGAAAGTTACTGAATGGTATAATGATTTAAAAGGATTATTTAAACATTAAGTTAGGAGAATATAATTAAATGATTAATATTTATGATAGTGTTAACGAATTGACAGCTAATTTTGAAAAAACTGACGAGTTTGTAGCATTAAGGGATGCCATTAATGCAGTTAAAGCTAATGAAAATAGTTTAAAATTATATCACCATATGGAAGAAATTAGAAATAAATTCATTGCAGAGCAAGAGAAGGGTAATTCTGAAATGTCTGCAGAGTTACAAAAAGAATATAAAGAAGTGGAAGCACAAATTGGTCAAGATGAATTGATTAAAAATATGATGGTACATGAAACAGCTGTATATCAACTATTAAATGATATTCAAAAATCATTGACAGACCCCATTTCTAATTTATATGACGCATTGAAATAGAGGATAGATATGAAATTTTTGCACATTGCAGATGTACATTTAGATAGTCCATTTTTAGGACTATCTTTTTTACCGTCCGAATTATTTGGCCAAATAAAAAATGCTATTCAATTATCTTTTGAAAAAGCTGTTAATTTTGCTATCGATAATGATGTCGATTTGGTTTTATTAGCAGGTGATACGTTTGATTCTATTCATCCAACGCCACAAAGTAAAATCTTTTTTGCCAATCAAATAAAACGCTTGGTTGATCGTCAAATTCAAGTGGTGATGGTTTTGGGGAATCATGATTATAGTCAGATTGATGATTTATTGCTAAATGAGTCCCCTTATTTTAAAATAATTGGTTCCAACGAACAAATTGAACAAGTTGATTTCATGACAAAATCACAGTATAAATATCGAGTAGTGGGTTTTTCTTATCAACATAACCATATAACTGAGGATATAATTGCCAAATATCCGCCTAAAAGTACGTCAATATACACAATTGGATTAGCACATGCTGGTATGAAGCAATCTTCAGTTGACCAAAATAATTACGCTCCCTTTACACTAAACGAAGTGAAAGATCTTAATTATGACTATTTTGCTTTAGGCCATATTCATTTAAGACAGGTTTTGTCTCAAGAGCCTTGGATTGTTTATAGTGGTAATTTGCAGGGGCGTCATGTGAATGAGAAGGATGCGAAGGGATTTTATTTTGGCCAAGTTGATGAGCAGTCGCAAAATACACAATTGCAATTTATAGATGTTTCTCCAATTGTGTGGCAGACGGTTGATTTAATCTTAGATGAGCCATTTAAAAGTACTACCAAACTATGTGCCAAAATTCAAAATTTGTTAGCTGATAATAATTTGCGTCCGACATTATTTACAGTAAATATTATCGGAGCTGAATTATTATCTGATGCTCAATTAGACATGTTGAATGATAAAAGTATGTATGAAGAATTATCCAATAATTTACAATATCATTCCCTTTTAGTGAAGGTCTATTATAAGCATCGAGATTTTATTGCCTTAAATGCAACAGATAGAGCTTTGTTTGCTAAGGCGGCTGAAGAAATATTAACAGCCAATCATACTTGTGAATTGGCAAGTTCATTGATGAAAAAAAGCAATATTGTTACAAATAATTTGCAAAAAGAAGAGTATTTGTCAGATATTTATGAATTAGCTAGAGTTAGATTAGAACAAAAGTTGCGAGGAAACAATGATGAAATTAATTAAGATTGATGTCAAAAATTTTGGTGGTCTTAGTGATTCTGAATGGAAGATTTCATCGCAATTGCATGTTTTTTATGGACCAAATGAGGCAGGAAAGAGTACAATTGCTGCATTTATCAAGCAAATTATGTTTGGCTTTCATTTGAAATCTCAAAAATCAACTTTTTTTGAAAATTATATGCCATTAAAAAAGGTTAACCAAGTTGGTGGCTCCTTAACTTTTAAAAACGAAAATAATCAAATTATAACTTTAGAAAGAACATATACTACTAGTGATAGTAAAAAGGGTAATTTAGCAGTTAGCTTAGATAATGAAAAAATTCCAGAAAATATCTTTTGGAATAATATCAAAAATATAGATGGTGATTTTTATACTGATAGTTTCATCTTTAATCAAGATTTATTGGCTAATGTTATATCACTTAATCAGGGGGATTTGTTAGAACATATCTATTATTTGGGTGCAGCTCAAAGTAGCAAATTGCTTTTGTTACGGGATAAGTTCGTGCAATCATCTGAAAAACTTTTTAAAACTAACGGTAGAAAACCAGAAATTAATCAAATATTGGCACAAATCAAAGAGAAAGCTGAAACTCTCAGTAAGCAACAAGTAGAATTTGATCAGTATAGTTCTTTAGAAAAGCAAAAAAATGATGTGCAAAATGAAATTGAGTTGCTAAATTCACAGGTTAAAAAATTACAACAGAATCAGCAAAATTTAGCTATTACAAAGCAGGAATTAAATAATTATGCACAATATCAGCAACTAAAAGAGCAGTATCAACTTATAGATTTTAATCAAGAAGATTATACACAAGTTCAAGCATTAGAATTAACAATTGAACAGTTAACAACTGATATTAAAAAGTATGAAAGTGAAATTATAGCTGTTAGTGCCGATAATCTTGATGAACAAGCTAAGATCTTAGCTAAAAAAGTAGAAATCTATCAAATTGTTAATGAAGCCGATCGACTTCAAAATGAGATAAAGCAACTATGCCAAGAATTAGAGCAAATTCAGACCTATCAGCCCCTGTATTTTAAGCTAGAAAGTTTATCCCCAGAAGATAAGTTGGTTATGCGAAGTAAATATGAGCAATGTCTAAAGATGCAAGCACCAAAATCAATCATTAAAAACATATCTTTTGGTTTAATTATATTCGGATTAGTCGGTGTTTTCTTAAAACCACTATTTTACCTATTAATTTTAAGTGGATTAATCATATACTATTTAGACAAAATCAAAATAGATCATATAAGGACTAATCAAATTAAATCTTTTGAAAAAGAGTATGGCTTTGATCCACAAAAGTTTGATCTGGAATTAGTGATGTCACAAATAATGCAAATTGAAAATAAACGTAATATTTTGACAGAAAAAAGAAAAAATCAAGCTAAGATATTAGAACAGGTAGCAGATTTCAAACAAAAAATCAGTCAATTTGTATCGCCAACTAATAATTTAACATCCGATTTAGAAAAACTAGATGAACATTATCAGCAAGTTCAACAAAAAGTAACAACGCAAAAATTATTGAATGAAAAAATAAGTGCTATCAAGGCTAAATTAGCAGATGTAAAATTGACTTTACAAAAGAAATTAGGCCAAAATAAGGTCAAAGATATAGAAGAATTCAAAGCAAAAGGTAACTTATATCATCAAAATCAACAAATCAAATCACAAATGATGGCTCTATCTGCTAATTTAAAGGATAGAGTAGAAATATTAAGTAAATTAGATATCAATAGCCTGCATACTACAGAACAAAGTTTAGTTAGTGAATTAGAACAGATTCAGGCTAAGTTACGTATAAAGTATGATGCTTTAGCTCAATTAAAGTTGAAATTAAAAGAATTAACAAATTCAGATAGTTTAAAAAGAACTCAACAAGAATTAGCTACTGCCAATGCCAATTTATTGGACTATACGAAGGAATATTTAGCTGATTTATTAGCTGCAGATTGGATTCAGCGTGGTTTAGATTTAGCATCTAATGATCGTTTTCCTAAGATGTTATCTAGTACTAACCAATATTTTGCTTTATTAACTAATGGTAGATATATAAAAGTTGCTATTAATGATCAATTACAAGTAGTTAAGGCTGATGGAACTCGTGTAGCAGTAGAATATCTGTCACGTGGTACAGCTGAACAATTATATTTTGCTTTAAAATTAGCTTTTGTGGAGCAAATTGCTGATGAAATTGAATTGCCAATTTTAATTGATGATGCCTTTGTTAACTTTGATTTGCAAAGAATTGATAATATAGTCAAATTAGTACGAAATTTGAGTACTAAAACGCAAGTGATAGTATTTACTCAGAATCTTCAGTTGGCTAAAATGTTAACTGATAATATTACTAAATTAGAGATTAGGAATTAAGATGAAAAAAAAGCTAGTTACATATAATGATGGTGAGTCCATGGACATAATAGTCCTAATAAAAGATGCCATTTTACGCAAAAATAAGAAAAATGAACCATATCTGGTTTTGATTTTTTCAGATGGTGATTCATATATCCGTGGTAATTTATGGAATGTTGCAGATGATGATGTAGCAAAGTATGTAGCAGGTACTTTTGTGCAATTAAATGGGATTAAGGAAAAATTTCAGAATCATTATCAAATAAAAATCTTATCTATGCAAACTGTTGGCTCTAGTGAAGTGACTAATATAACGGATTTTACTGAAAAATCATACATAGATGTTAATGAACTAGTTAGTGAATTAAAGGATGGTATTCTTGAAATAAATAATCCTATTTGGAAATCGATAGTTAGTTTTTTGGTAGATAAATGGTACCAAAAATTTATTGATTTTCCTGCTGGCAAGTCCAATCATCATGCCTGCAAAGGTGGATTATTGTTACATACTGTGACGATGTTAAAACTAGCAGTTGCCATTTCTAAAATCTATCCCCAAGTTAACCATTCTTTATTGTATGCAGGTTGTATTTTGCATGATCTAGGTAAGGTTATAGAACTGAGCGGACCTGTGGCTACTAAATATACAGTAGAGGGAAATTTACTAGGACATTTAGTCATTATCGATGAGCAAATAATTTTAGCAGCAAAAGAATTGAAAATTAAAGAATATGATGAGGATTTAGTACTTTTAAGGCATATGGTGTTATCACATCATGGATTGCCTGAGTATGGTGCTGCCCGTCGCCCGGCAATTTTAGAGGCGGAATTGTTACATAAAATTGATGATATGGATGCTACAGTATATGCTATTACTAGATCTTTACAGCGTACTGAACCAGGTACCTTTACTGAGCTGATTTCATCCCAAGATAATCGCAGATTCTATCGTCCTATTGATAGTTCTGATTTAAATAAAATCAATAATTTAGAATAAAAAATATACCGATATGCCATAACTAGTCTTAAAAGCTAGTCAAGCAGGTCGGTATTTTTAGTATAGATCACAAAAAAACGTAGTGTTCGCTTGAACTACTACGTTAATTAGTCTAATTATTATCTTTTATTTCTTTAAATCTGCATCCATATATTGAGTTAATACATTCTTTAAATCGTTATCTTTGATATTAACATTAGCTCTCTTTAAGACAACGCCTAAAACAGACTTAATTACATTTTGATCTTGAGCCATCTTTTGGTAAATACGTGCGATTATTTCCGATTTATGGCTTTGGAATGATCCCTTAGATGGGTGTTTAATCATTTTAATAATGTGATAACCAAATTGAGTTTTAACAGGCTTTTTAGTGTATTCGCCAGTTTTCAATTTGAAGGCTGCTTCTTTGAAGTCAGCATCTAAAGTCGTATCTGAGGAATCAAAGGGCTCAATTTTACCAGCATTCTTGCTTGTACCAGTATCTGTTGAATATTTCTTAGCTAAATCTTTAAAACTAGCTCCTTTGCCAAGTTCTTCGATAACTTTCTTAGCTGTATCTTCTTTTTCTACTAAAATATGTTGTACTCGAACTTTAGGTTGGTATTCTTTCCAAGCTTTCTTTTCTTGAGCTTTGGTAATAGGTTTAATATCTTTTAAAGCAGCTTGCAAAAGTAAGTTTGTTTGAATACTTTCTTTATATGCTTCAGGTGTCATACCATTTTGTTGTAAAACCATTTCAAAACGTGCACCATATTGTTTTCTAGCATTGTCATAAGCTGTATTTACTTTTTTCTTGGAAACTTGACTACCATATTGTTGTTGTAAAGTTCTATTAATAATCATATTAGCTAATATAGCTTGTCCTGCAGGTGATTTTTTTACTTTGTTATAAAAATCTTCTTGAGTTATTTTTCCGCCTTTGTAGTTAGCGACCGTCTTGGAGCATCCAGTAGCCGTTAGAGCCACACCAGAAAAAGCTGCTATCAATAATAATGTTTTCAACGATTTTTTAAATTGCATATACATATCTCCAAATCTTATATAGTTACAGTTAAAAATATAACACAAAAAAGGATATAAACATAATTTTATCCAGTTAATTTTTTATAATTATTTATTTGATTGCTTAATACTATTTTCCATTTTAGCAATCTTAGGTTTAATTGCAATGGAATATTTGCCAAAGCTGTCCTTTAATTCTTGAATTGTTTGGTTAGCTATAGGCATTTGTTCTGAAATTAAAGCATCACATTGCTTTTTTAGTTTAGAGATACCATTTTTAGTATTAGTACAATTACTTATTAAACTAGTAGACCATTGCTTAAAATATGCTTCGTCTTGCTTGTTAGGGCGTCTCTTTTTTAAACCCCAGCAGATACCAGCACTGAGACCAATAATTAAGCCGATAGTTGATTTTTTCATATATAAATTCCTTAAGATAAATGTTGCTTGATAGTATTAGCTACTTCTTGATAAGCTTCAGGAGTATATTCAGCTGCATGATTAATATGTGGCACGTTAACGCCATCATTTTCATCATATCTTGGCACTAAATGAATATGTGAGTGCATAACTACCTGACCAGCAATTTCCCCATTGTTAACAAAAACGTTAAGACCTTTTATATTTTTATCTGATGCTTTAATTGCTTGAGCAATTTTTGGAATGTATTGCAAATATTTTGCTGCATCTTCTTGACTATAATCAAAAAAGTTAATTAAATGTTTTTTTGGTATAATTAAGACGTGTCCCTTAGTGACTTGTGAAATATCTAAAAAGGCTTTAACGTCATCATTTTCAAAGACAGTATAAGCTGGTATTTCGTTTCTAATTATTTTACAAAAAATGCAATCTTGAACCAAATTTGACATATTTTTTCCCTTCTCATTTTAAAAATTTTGTTTTACTATGGTTCATGCTATCATAATAAGTAAGTTTTTTCAGTATGAGGCGGTTATTTTATGACTTTAACAATAAAAAAATTAACTGGTGGCTATACCGGTATTACTGTTATTAAAGATATCAATTTAAAAATTGAAAGTGGGCAAGTTGTCGGCCTAATTGGCTTAAATGGTGCAGGAAAATCTACTACTATTAAGCATTTATTAGGTTTATTAAGAATGCAACGTGGTGAAATTACATTAAATGGAATTGACTTAGTACAAAATCCAGCAGCATTCAAAAAAAATGTAGCCTACATACCTGAAACACCAATATTATATCCAGAATTAACGCTAAAAGAGCATATAGAATTGGTAATTTTAGCATATGGATTAGATCATGATAGTGCATATGAACATGCATTACATTTATGCAAATTATTTAGATTGGAAAATAAATTAGATTGGTTGCCAATTAATTTTTCCAAAGGTATGAAACAAAAAGTAATGATTGTGGCTGGCTTTTTAGCTCAAAGTAGTTTATTAGTGATTGATGAACCATTTACAGGGTTAGATCCATTGGCAGTAGCTAATTTTATTGATTTAGTTAAAGCTGCTTCTAATGATGGAAAAATGGTTTTAATGACAACACATGTCTTAGCTGAAGCTCAAGAAATTGTTGATAAATTTGCTGTTTTGAATAATGGAACGATTGAAAAAGAAGGTAATCTAACAGAAATTAGAAAGTTTTATGGCTTGAAAGATACAGATTCATTTGACCGTTTGTATAAAGTATTAAATCAGGAGCATCGCAATGCAAAAAATAGCTAATAAAAGATTAAATAGTAACGCTCGTAAGCAAATTCACTATTTAGCACTTGTTTTTAATGATTTTTTTGTATTAGCATTACTTTTGATTTTTGGGGCTTTGATGTTTTGGTATGCTAAAAGTATTCAAACATGGCCAAGGAATTTATGGTATTATTCGCCACTACTTGCTTTAGTTTTTTCAATCTCATTTGGTTTTGGTAGCTTGGTTACCTTATTTGAATATGCAGATAAGCAATTTTTGCTGTCGCTGGATGATCAGCTCGAATTTTATCTGAAGCCAATGCTTAAATATAGTATGGTATTGCCGACGATTATTTTGTTATTAGTTGGCGGCATTGCTTTTCCCTTTGCTTTTTTACGGCTGGCTATTCATCCAATTAATTATCTAATATTGCTTGTCGATATGTTACTTTTAAAGCATGTACAACATTTATTGCAAGAACATAGTTTGTATTTTAATGACAAGTTGCACTATAACACAATAGCTTTTACAGTCATCGGATATTTTTTGATTTTATTAGGTATATATCAACCGCTTGTATTATTAGCAATAATTGTAGTGGCAATGGTATATATTATTAGACAGCCCTTGCAAGGATTTAATTGGAATAAAGCTATTAGCCAAGAAAGCCAACGTAAAGATAGAATTGATAATTTTTATAGTATGTTTACTGATGTGCAGGATAAGAAAATTACAATATCACGTCGCAAATATTTAGATTTCTTAATATCTAGAAAAAAACAAACAGCCAATATGTTTCTTTTTCAGCGGATCTTATTGCGAGATCCTGAATATAGTAATTTGCTACTCAGAATGATAGTCTTTGCTTTATTACTTATTTTTATTATTCAAGATTATAAGTTAAATACATTTTTAGCAGCTATTGTTATTTTTTTGACAATATATCAATTATTACCTGTGGCCAATATTTATGAGCGAAATATGATGTATCATGTACAGCCAATTAGTAGAAGTAGCCGTGCTGTTGATTTAGCAAAAGTATTACAAAAATTTATTCTGTTGCAGTGGCTGCTAATAAGTATAGGGTTAGTTATAGCTTCAGCTGGTAATCTACAGTCATTGTTATATATCTTAGGGTTGTTTGTATTGACGCTCATTTTGTTATATGTATATTTACCGGTTAAGATTGGACAAACTATTAATAAATTTAAACGTTAGGCGGATTTAGTATGAGATTAAGAAATAAACCATGGGCTCAAAAATTAGTGCTTGAACATCCTGAGGCACTTTTAAATGAACCTGATCCTGAAATAAAAATACCTTGGCAAGAACGATTTGCTGACTTTTCTAAGCCACTAGCTATTGAAATTGGTTCTGGTAAGGGGCAATTTATTATTAATTGGGCTAAGCAACATCCTGAGATGAATTTTATCGGTGTTGAATTGCAAACTACAGCTGCAGGGATGATTTTGCGTAAGAAGTTAGCTGATCAGATAGATAACTTACAAATAATGTGTGCCGACGCTGCTAATATAGCCTTATATTTGCCACCAAAAAGTGCCGACATTATCTTTTTGAATTTTTCAGATCCGTGGCCTAAAACTAGACACGAAAAGAGGCGATTAACCTATAAATCTTTTTTAGATAAGTATAAACAAGTATTAAAAGATAATGGACATATTGAGTTTAAAACAGATAATCAAGGTCTATTTGAATATAGTTTACAAAGTATGAATAATTATGGTATGTTGTTTGATTTTGTAAGTTTAGATTTACATCAAAGTAATTCGGAAATTTATAAACAAAATATTGAGACAGAGTATGAGCATAAGTTTGCTGAACGAGGTAATAGGATATATTGTGTTCATGCACATTTTTAAAAGTAAGGAATAAAAAAGATGAAAAAGTTTGCAGAGTTTTCGACAAGTGATTTTCAACGAGAAATAGCTAAAGGCAAAGTGGTCTTGTTGTTTTCAGCTTCGTGGTGTCCAGATTGTCGCTTTTTGGATATGTTTTTACCGGAGATTGTATCAGAGTTTACAGAATATCAGTTTTGTTATATAGATATTGATGGAGCTACTGATTTAGCAAAAAAAATGAATATTTTGGGGATTCCAAGTTTCGTTGCCTACCAAGATGGCCAAGAAATTGGTAGACTGGTAAGTAAGGATAGAAAGACCAAAGAAGAAGTAGTTAGCTTTTTAAAATCTTTAGGTTAATGTAAGAAAGGACAAATGAAAATCATGATAATTTCCACTAATAAAAAAAGTTATCCAGATACAATCATTTTGATTTTAGATCAAGGTGAGGGTCGTAGCACATATGAAGAAAAGAATAATATAGTCCAAGTTAAGGATGAAAAAGGTAAAATCGTTGGATATAATTTCTTTAAAGTTAGTGATTTTTTAGATTATGATAAATTACCAAATGGTCAAGTAAAACCTGACCAAAAGTTACTTGATATTTTGAATGATCAGCTAACTAAAGCAGGATTTGACGACAAATTAGAATTAGGAAAGCCTACTTTAGTTTATGGATTTGTAAAAACTTGTGAACCACATCCAGATTCTGATCATTTACATGTAACTACAATTAATGTCGGGGATGATGAATATCAAATCGTTTGTGGTGCACCTAATATTCAACAAGGACAAAAAGTAGTTGTTGCTTTACCTGGAACTTTGATGCCAAATGGTCAACAAATTTGGCCTGGTGAATTACGTGGTGTAAAATCAAGTGGAATGATTTGTTCGGCTCGTGAATTGGGCTTGCCACATGCTCCACAAAAACGTGGAATTTTGGTTGTACCTGATACATTCAAAGTTGGAGACGAATTTGAACCTACAAAATGTGATGAATTATTGGCATGTGGACAAATCACATTGTAATTTTTGCTAAAAAGATAAAAAATCGGGGTTAGCTATGTTAGATAAGACAAAAGAATATTGGTTTATTGGAATAAAGGGTACCGGAATGGCATCTTTAGCATTGATTTTGCATGATATGGGGTATCATGTTGCTGGATCAGATATTGAAAAGCATACTTTTACGCAAGATCCTTTACTTGCTAAAGGAATAAAAATAACACCGTTTGATGCTAATAATATTAAAGATCAAGGGCAAGTAATTATTAAAGGAAATGCTTTTAAAGAAGAAAATGTTGAAGTCAAAGCATGCATTGATAAAAAAATTGCCTGGCAATCTTATCCTGATACTGTTCAGGAAATTATTGCACAGCATACAAGTATTGGTATATCTGGTTCACATGGTAAAACTTCAACTACGGGGTTGTTAGCACATGTTTTAGGACAATTAGCACCAACTTCATTTTTGATTGGTGATGGTACTGGAAAAGCAATTAAAGATTCACGCTTTTTTGTTTATGAAGCTGATGAATATCGCCGTCATTTTTTAGCATATCATCCTGATTATCAAATTATGACCAATGTTGATTTTGACCATCCTGATTATTTTAAAGATCGTGATGATTATGCATCTGCTTTCCAAACTGCTGCCGAGCAAACCAAAAAAGGCTTATTTGTCTGGGGCGATGACACCCGATTGGATAATATCCAAGTATCTATTCCTAAATATACTTATGGTTTTAATAATACTGATGATTTTCAAGCTTATGATATTCAAAAAAATATTACAGGTTCTACTTTCAAAGTTAAGTATCACGATATTGAATTAGGACAATTTGAAATACATTTGTTCGGTGATCATAATATTTTAAATACTACTGCTGTAATTGCGGTAGCATATATTGAAAAAGAATCATTAGATTTAGTGCGAGCAGCGTTGTTAACTTATAAGGGAGCTAAACGTCGCTTTAGTGAAAAATCATATGGCAAGATTAATATTATTGATGATTATGCACACCATCCAACAGAAATGAAGGCTACTTTGCAAGCTGCTAGACAAAAATATCCTAACAAAATATTAGTTGCGATTTTTCAGCCACATACATATTCACGAACTGCAGAATTTGCTGATCAATTTGTTGAGATTTTAAAAACTGCTGATTATGCATATGTGACACCAATTTTTGGTTCTGCTCGAGAAAATCATGGTAATATTTCAAGTCAAGATTTAACGAAAAGAATTCCTAATTCAGAGGTAATATCTTTGGACAATATAGCTGATTTAACTAAGTTTAAAGATGCTGTTCTAGTTTTCATGGGTGCTGGCGATATTACCAAATATGAAGTTGCATATGAAGCCTTGCTGGAACAAAATAAATAATAATATTAACAGATTCGGTTAGATTGATAACCGAATTTTTTTTGCATTTCGCGTTTTGACAAATGTATACGCTTACACTACAATTGCTAATATAAGTTTTCTTTTAGAAAGGCAAATAGTCTATGAATTTTAAAATCAATAAGAAAAAGATAACATTTTTATGTACAAGTACAATTTTGGGATTAGTAGTTAGTGTAAGTACAGTAAATGCTGATGCCGTAAATAATAATATTAAAAATAACAATAATGTTAGCCTTATAAAGACACCTACCGATAGATCTGTTGATATTAACCAAAAAACAACCAAGGTAATTGTCCATTATCAAGGCGATGGCAATAAATGGAAATTATATACATGGGTTAATAATGGTACCGATAAAGTAGATGGCAAAGAATATCCGTGGGATGGCAAAGATGAGTATGGTAATTATAAAATTATCGATATGCCTGGTGAACACTCAAAAATTGGGGTGCTGATCAAAGATAGTAATTGGCATAAAGATGGTTCAAACAATGATCGACAAATTACTACTGACGTGAGTGGTAAAGCCGAAGTTTGGTACAAAGAAGGTAGTGATCAAGCTCAAACAGTAACGCCAAAGTTTAAAAAAGCTAATATTGAAATTAACTACCTGGGTAGTGATGCTCCAGCTTCTGTTAAAGTTAAAACAGATATTGATGCTAAGCAAGCAGATCTTTCATTAAAAGAAGATGCTACTAAAACTATGAAACAAGGTGAAATTGAGCTAAAAGCTACTGATAATAAAGAATTTACCAAAGTTATTATTAATGATAACCAACAGCATGAATTTACACCGTTGCCAGGAGATAAAACCAATATTTATTTGGTAGCTGGTGATAAAAATGTTTATTATACAGCTAGTGCTGCTAAAAAAGTAATTGATCATAAGAAAAAAGATCAACAAGATTCCAAACTGATTGAAAAGTTGAAAAAAATAGCTGCTAAACAAGAGCCAGTAGACTTTTCTAAAGAGCAAATAGTTGCAAGTACTAAAGTTATTGTTCATTACAATGGTGATGCTTCTAAATGGGCTTTATGGTGCTGGCCTTTTGGTAAAGGTGGTAAACAATATTCATTTGACAAAGAAGATGACTATGGTCATTATGCTGAATTTAATATTGATCATTCTGATAAAGTAGGATTTTTAATCAAGGGTCAAAAAGATTGGTCCAAAGATGGAAAAACTAAAGCAGACCGTATAGTTAATACAGATGATAGTGGTAAAGTCGAGGTTTGGTATGCAGCTGGTAAAGATGAAACTCAAGTAGTAACGCCAAGCTTTAAAGATGTCAAACTTAAGTTACATTATTTTGGGGATGAAGCACCGCAAACGATGTCAGTTTGGGCTGATGACAAGCAAGCTTCTAAGCAAACAGTTACGTTAGATAAATCTGAAGCTAATGGTGATAAAGTCGGTGAAATTACCATTACCGGTCAAGATTTACATCAAATAAATATTTCTAATGGCAAGCAAGTATACAAAGTTACACCATCACCAAAAGGTCAAATTACGGATGTTTACTTAAATGATGTGGATAATTTACCTCACTATACTGAATATAGTGCTCGTAAGGATTTCATTTTATCTATGGCTAACATGGATAGTGATCATGTCGTCAAAATTAAGACTAATGAGCAATTAAGTCCAGATTTAGTAAAGCAATTATTAAAAGCTCAGAATAATGAAATTACTAAAGTCGAAGCTGTTAATGGTACAGATAATCTAAGTGATACTTTTAAGGTTACTTTGAAGAATAGCTTGGAATTAGGTGTTAATAGCCGCATAGCTTTCTGTGGCAATCCTAAGGCTATTGATGTTAGATCATATGTTCGCTCTAAAGATTTTGATGATAAGTACTTCTATGCAAACGATGATTTAGGTTCAACTTATAGCAAAGACAAAACTACTATTAAATTATGGTCACCAATTGCAACTAAAGTAACCTTACGTTTGTATAAAAATTTAGACAACAGTTCACAACCTGATAAAACTATTGCCTTAACATGTGGTGATAAGGGTGTTTGGAGTACTACATTGACTGATCAGGATTACAAAGGCTGGGCATATGATTACCAATTGGAATTTGCTGATGGACATGTAACGACGACAGATGATCCTTATTCTACTGCTACTACCATTAATGGAGTTCGTAGTGTAATTGAAGATGTTGATAATATTAAACCAGCTGATTTTATTAAAATGCCGGCCTTCACTAAACCAACTGACGCTATTATATATGAAGCTGGTGTCAGAGATTTAACAGCTGATAAAAATGCTAATGTTAAACATCCTGGTCAATTTTTAGGATTGACTCAAGAAGGGACCAAAACTGATACTGGTTATCCAACTGGGTTAGATTATTTGAAGAAATTAGGAGTTACTCACGTCCAATTTTTACCTATGTATGATTTTGGCTCCATTGATGAAGCTCATCCATCTAATGCCTACAATTGGGGCTATGATCCGGTTAATTACAATGTTCCTGAAGGTAGTTATTCTTCTAAACCTGCGGATCCTGCTGCACGTATTTTAGAGATGAAAGAAATGATAAATGCTCTGCACAAACAAGGTTTACGTGTAGTTATGGATGTCGTTTATAATCATGTTTATGGATTAGATAAACAAGCATTTGATAAAGTCGTTCCTGGATATTATTTCAAATATGATGATAATGGTAACATGGTTGACGACATTGGTATGGGTAATGCTGTAGCTAGCCAAAGAAGAATGGTTAGAAAATATATCGTTGATTCCGTTAAATATTGGGCTAAGAATTATCATATAGACGGTTTTAGATTTGATACAATGGGCGTCCTTGATACTGATACGATGGCGGAAGTCTACAAGGAAATTAACAAAATCAATCCTGGAACTTTAATTTATGGTGAAGGTTGGGAAATAAAGCCAAATGAACGGCCTAAAGAAGCTAGTTATGTTCATGCTAATTTGATACCAAATGTCGGCTTTTTTGGCGACAATTTGAGAAACGCTGTAATTGGTGAGAGTGGATCCTTTGGTAATGCAAGATCTGGGTTAGCACAAGGTAACCTGACTGATAAAGATAAAAATGGCGTCAGTCATTATCAAGAAGATGCAGCTGCTTTTGTTAAAGGATTTATGGGTAGTCAAGGATTTAATAAACACAATTACCTTAATCCAGGGCAGGTTATTAATTATTCAACGTGTCATGATAATTTAACTTTATATGATGCATTAAAAGCTCATTTGCCTAATGCTAATGCTGCAGAGTTTGTTAAACGTGCTAAATTAGCTGATTCTATGATCATGTTGTCACAAGGTGTGCCATTATTCCATTCAGGTCAAGAAGCATTACGTACCAAGAATGGAAATGCTAATTCTTATAATGCTGATATTACAGTTAATGAAATAGATTGGAAACGAGTAGAACAAAATAAGGACTTAGTGTCATATTTCCAAAAACTTGTGCAATTAAGAAAGACTTGTCCTGCATTCAGAATGAGTACATATGATGAGATAAAGAAAAATATCACACCTATAGTTAAAGGTGAAAATGGTGTATTTGCCTTTGAAATTAAATCAGCTGATAGTACAATGTATGTTATATTCAACGTTAATGAAAAAGCTAACCAATTTACTAGTGTTGATTTAACAGGTGGCAAGATTTTATTAAGTAGTGATGACCATACTGTCGGTGCCAAAACTACTATTTTGCCTGGATTAAGTACATTAGTTATCAAGAAGATAAGTGACAAAGATAAAATAAATGATCTAATTGCACATTTAGATGCAGATAAGATTGCATTTCAACAGTTGAAAGATGAAATCGCTAAAGAAGAAGCCAAATCTCAAAAATTGTCCATGTTAGTTGATCAATTAAATGAAAAAATAGCTAAGATGGAAGCAGCTCAAACTGTATTACAACAATTAAAAGATGAAATTGCTAACGAAAAAGCCAAATCTCAAAAATTGACCATGTTAGTTGATCAATTAAATGATAAAATAGCTAAAATGGAGTCAGCTAAGACTGAATTACAACAATTAAAAGATGAAATTGCTAACGAAAAAGCCAAATCTCAAAAATTATCCGTATTAGTTGATCAATTAAATGATAAAATAGCTAAGACGGAGGCAGATAAGATTGCATTTCAACAGTTGAGAAAAGATATTATGACAGAAATAGAAAATTATATTAAAGATAAAAAAGAACCAGAAATTGATTTAAGTAAAAAGGTTTTAGATGCCATAGCTCATGCAGATATAGAAAAATTGACATCATATAAATTAAGTGATGATGTCATGAAGGCTGTTGTCGAGTTTAAGCAAGGCAATAAAAAATTACTTGTTGATATGATAGCTGATGCTATAGCTCATGTTAATGTAGATCAATTAGTTTCATATAAGCTAGATGAAGCTACTATTCAGGCAATCAAACAATATCAACAAGGCAATAAGAAAGATCTACGTGATATAATTGCTGAAGCAATTAAAAACTATGCTAATGAAGGCGGTACTGCTCCTTATAAATTAGATAATGATGTTGTGAACCAAATAAAGGCTGATCTTGAAGCAGAATCTGATGTTGAATCTAATACGCCACAAGAATCAGTTGAAACTGTAACTGTAACTGAGCCAGAAATATCTCCAGAGATCTTAAAAGATGCTAATGATCAAGAAAATACAATTGTTGGTGTTGTTAATATCCAAAAAGACAGTACCATTTTTGATAGCAATGGTAGTGCAACAGATAAGGTTTTGCCTGCTGGCAGTCGTTGGAAAATCGATAGAATCACAGAAATTGGTGGGATGAAGTTCTACAGAGTTGGAACAGATCAATACATTTTGATAGATACAGCTAAGAGCGACGGTGTTATTTTTACTAAAACAGAAAAGCCAGTAATTGGTGTATTATATATTAACCAAAACGTAGACTTATTTGATAAAGATGGACATGATACAAATATCCTGCTTAATAAGGGTACATATTGGAAGATATGGGGTGCTAAAGTTATCAATGGTAAATTATTCTACAGAGTAGGTACTCAAAAACAATGGGTTGCTGCTGAATCTGTTAAGGTAGTTGATAATAAAGCTATTAAAGAGACACCTGTTACAGGAGTTGTTAAAGTTCATGTCAATGGTCATCCTGATTATCAAGTTGCGATGTTGGATGATAAGGGTAACTATACAGGTCAATTTTTAATTCAAGGCAATAGTTATAAACTTGTAGCTAAAAAAATAATTAATGGACGTTTATGTTATAGATTAGGTACACAAAAGCAGTGGGTTCCTGCTGAATATTTATTATTTTAATAAATAAACTTTAAAAGCATTTGGTTGTTAAATTAGATGCTTTTTTTGAGCCCTATTACTATAGATTTGTTCTCTTGCTAATTATTATTGTAAAAAATATGGTAGATATTATGGCTTGCAATTGTATTCGCAAAGATAAAGAAGGCAGGTATAATGTTATTAGCTACAAGAAAGTAAGATCTATTAGTGATAAATCAAAACAAGTAAATCTAATAAGTCATGTATCTAAAACCTTTGGTTCATATCACATGACATAGAAATAGCACTAAATTTAATTAGTTATATAGCTATTTTTATATTTTGGGTGTGGTTCATCGTATGGTATAAGAGGAGTTAAAAATGATAATTGAGATAAGTGAAATTAATAAAGTAATTGGTTCAAAAAAAGTCATTAATAATGTCTCCTTACGTATTGATAAAGGACAAGTATTTGCATTGTTAGGGCCTAATGGAGCAGGAAAAACGACTTTAATTCGTATAATTTTAGGTTTGTTAAAACCCGACACGGGAACTATTAGGCTTTTTGGTGAAAAATTAACAGATCAATCTAGACCTGATTTGTTATTACGTGTGGGTGTTCAAAATGATGGTAATTTATATGAAAATCTAACTGCTAAAGAAAATTTAATATTATGGGGAGAAATATATGGATTAAATTCAAAAATTATAAAAAAACGCATAGATGATTTGAAGAAAATGTTTCACTTAGAAAACTATATTGATATGCCCGTAGGCAGTCTAAGTAAAGGAAATAAACAGAAAGTGATGTTAGCTAGAGCTATGTTCCATAGTCCAGAGGTTTTAATTTTGGATGAACCTACAACAGGATTAGATCCTGCTGCCATTGATGAGTTTTATCAGTTCATTAAAAAACTGAAAAAAGCTGGTGTTACTATTATCATGTCTACGCATTATTTGTATGGTATGGATGGTGTTGTAGATAGTATAGGCATCATATCCTCAGGAAATTTACTTATTAGTGATAAAGTTGATAGGTTGCGGTGTAAAATACATAAAGTCCATTTTAAGGGTAAATTTAATCCTAAAGATATCAAAGAGTTGATTTCATATGGTGAACTATCGGATTGTATGCAAAATGAATTTATTATATCGGTTGATGATGATAATAAAGTAGCTGATATTGTCAAAACTTTGGTTTTAAAGGGAAATGATATTTATGGAGTTTCCAAAGTTATAGAAACAGTAAAAGAAATATACTTTAGAATTATCGGAGGACATAGCAATGGATAGACATCAACTTAAGGTTATGATAAATAAGGAATATCGAGAATTAGTCAATGATAGAGGATTAATGTTCTCATTGCTTATTATTCCAATTATTTTTAGTATTGTGTTACCAATCTTATTATTTATATTAGGTACTCGTAAGGAAGTATCAGCTAGCATAGTTGGCTTAAATACGTTCATTGAACAGTTTAAGATGATAAAATACCCAGATTATCTTACCAGGGGAACGTTACCTTTTTATGTTATTTTTACTTACTTTTTTTTACCTTTATTTATGTTACTACCCATTATTATTTCTACAGTATTATCTAGCAGTAGTTTTATTGGTGAAAAAGAGCATAAAACTTTGGAAGGTTTGTTATATACTCCCATCAATACTAAAGTCCTTGTTTTAGGAAAAGCATTAGGTTGTGCAGCACCTGCAGTTACTATTTCTACCGTTTCTGTTTTAGTCTATATATTGGTTGTTAATACTGTAGGTTGGAGATATTTCAAACATATAATCCTACCTAATATGACATGGTTATTAGTTACAATTTTGATTTCTCCACTGCTTGTTTTATTATCAATATTGTTAGTTATTGGTAGTTCGCAATATTTGAAGAATAGCAAGTCAGCTCAAGGAGTATCCATGATAATTGTAGCTCCGATATTTGGTATGCTCATTTCTCAAGCTACCGGGGTGTTAATCTTAGGTGTTTTTGAGACAGTAATTTTAATTATAGTTTTAATATTATTAGATATTATAGTTTTTTGTGTTGTCATGAAAATGTTTAATTTTGAGAAATTCATTTTAAATAATTAATTCCTCTATAAATTTAGGAGGTACATGTTGAATATTTATTATTGTAATAAATAAACTTTAAAAGCATTTGGTTGTTAAATCAGATGCTTTTTTTGTTTTTATTATGTATAATATCTCCTATAATATTTTTTATTAAGAGGTGAATAATTATGGAATTTAAAATGATACTTGATTTGAAAATTATAATTTTTATCGTCTTGCTTGTCATATTAACTAGTGGTTGTACAACTATAGTACCTCAAAATTATGAAGGATTAATTGAGACGCTTGGTAAATATACTAAAACTGTAAAAGCTGGACTAACATTTAAAATACCTTTTTTTCAGCGAGTTAAGAAAGTTTCAATGGCCTTACAACCTTTAGAAATTAGTAGATATTCAATTATCACTAAGGATAATGCAGAAATATCGACCAGCTTGACATTGAACTATCAGGTTACTAATAGTTTTAAATATTTTTACAATAATACAGATTCAGAAACTTCTATGGTTCAATTAGTGCGTGGACATTTGCGTGATATTATTGGACGTATGGATTTAAATGATGCTTTAGGATCCACAAGTGCTATTAATAATGAATTATCTAAGGCTATAGGTGATTTAACAGATATATATGGTATTAGCGTTATTAGAATTAATGTAGATGAACTATTACCTAGTAAACAGATTCAGGCTGCAATGGATAAACAATTAACAGCTGACCGTGAAAAGACGGCAACAATTGCTAAAGCAGAAGGTGAAGCCGAAAATATTCGCTTGACTACTAAGGCGAATAATGATGCCTTAATAGCAACTGCAAAAGCAAAAGCGGAAGCAATTAAGACAGAAGCTGATGCGGAAGCATATCGTATAAATAAATTACAAGAGACTTTATCCCAAGCGTCTGAAGGATATTTCAGAAATCAGAGTATAGTAGCTTTTACAAAATTATCAGCTGGCAACAATAATATGATAGTTATGGATAAAGAAAATATTGATAAAATAGGTGATATTCCAGCTATTAAGAAAATATGGGATCAAGATAAGAACTGATAATTACTGAATCATAAAATAGTAGTATCTTTTGATAATAACCTCCAAATTTGCTAAAGAGTTTGGAGGTTTTTATTATGCTTAAATTTAAGAACTAAGTAGCAAGGAATAAAAGGACACAAAAACCATACTTCGGTAAATCTCGAAGTATGGTTCAAATAGCTAAAATAAGACATTCATTTTACTTATCACAGGTAATTGAAATGATTTTACGACTCTGATCCATTGAAATGTTATAAATTTTATCTTCATGAATTAAACGTTTAATGACAAATTGAATTTCATCTTCATGAATACCACGTCTATGATTTTCGAGTACAATTTCGATTTTAGTACTTGTTTCAGTATAGACTACAGTTATATTTCCCAGTGAATATACCTTAATGTACTGACTGCTGGTGGATGATAACTGTCTTTCAATCAAATCACGATAAGTATTTGTAACATCAATTAAATGCATTTCTTACACACCTTCTAAAAGTTGAAAATATTTCTCCCTTTAGTATACGCTTATTTACTGATTATCTTCAACAATTATGATATCGTTTTCATGTCTTTTTGCAGTTAAATTCTTTGCTGTCGGATGGTCAAGCTTATAATCTGCGACTTTGTCTTCAATCATAGCTTGAATCACGCGACGCAATGGACGTGCTCCCATATCAGGATCATATCCTTTTTCAACTAGTAAATCTTTGGCTTCTGGTGTGACATTGATATGTAAGTCTTGATCTTTGATCATTTCATTAGTCTTGTCTAACATTAGATCTACGATTTGGATTAAACTTTCCTTGCTTAATGGCTCAAACTCAACAATGTCATCTAGTCTGTTTAAAAATTCTGGTTTGAAATATTGACCCAGAACTTTTTTGAACTGCTCATTATGGTTATTTTCTGCAGAAAAGCCTACACTAGCAGACTTAATTCCTTGTCCAGCATTAGATGTCATAATGATAATAGTGTCTTTAAATGAAACAGTTCTACCTTGTGAGTCTGTTAAATGACCATCGTCAAGAATTTGAAGAAATAGATGTAACACGTCGGGATGTGCTTTTTCAATTTCATCAAATAAGATTAAACTATAAGGGTTATGACGGACTTTTTCAGTTAATTGTCCAGCTTCTTCATAACCAACATATCCTGGTGCAGAGCCGATTAATTTAGAAACTGAATATTGTTCCATATATTCACTCATATCAAAGCGAATCATGGATTTTTCGGTACCAAACATTTGCTTAGCTAATTGCTTAGCTAATTCTGTTTTTCCAACGCCTGTAGGTCCAACAAATAGGAATGAACCAATCGGTCTACCTGACTTGTTAAAGCCGACACGGTTACGTCTAATTGCTTTAGAGATGACGTCAACTGCTTTATCTTGACCAATAATATGCTTTTTGAGATCATCAGCCAAATTCTTTAATTGCATTTGTTCTTGCTTTTGCAAATCACCAACTGGAATATTTGTCTTTTCTTCTATGATTTTCTCCATAACCTTTTCAGAAATAACAGGTGTCTTATCAGGATCAACTTTTTGATCTTTTAATTTCTCATATTTTTCAATTTGATCACGGTAATAAGCAGCTTTTTCGTAGTCTTCATTCTTTAATGCTGTTTGTTTTAATTCTTGTGCAGCTTCGACACGTTCTTTTAATTTAGCATCATCAACATAAGGAATGGTTAAATTCATACGAGATCCAGCTTCATCAAGTAAGTCGATAGCCTTATCTGGTAAAAAGCGATCTTGAATATATCTTGAAGATAGGGTAACTGCACTAACTATTGCTTGATCAGTGTAGGTTACATGATGATAATCTTCATATTTCTTCTTGATACCTTGTAATATTTTAATAGTTTCTTCAATACTTGGTTCTTTAACTTCAACAGGTTGAAATCTTCTAGCCAAAGCTGAATCTTTTTCAATTTGACGATATTCTTTGATAGTAGTAGCACCAACTAATTGGAAATCGCCACGAGCTAGGGCAGGTTTGATGATATTGCCTGCATCCATTCCACCTTCAGCGTTACCAGCATTTACTAATTCATGAATTTCATCGATAAATAAGATGATATTAGGATCACTTTCTAGTTCCTTAATTAGTTGTTGCATACGTTGTTCGAATTGACCACGTAAGCTAGTTCCTTGCACTAAAGAAACCATATTTAATGAAATTATTTTTTTGTTTTGTAATTTAGCTGGTACAGATCCATCGATAATTTGTTGGGCAAGTCCTTCGACTACTGCTGTTTTACCTACACCAGCTTCACCAATCAATACCGGATTATTTTTAGTACGACGGTTAAGAATTTCGATTACTCTAGCTATCTCTTTATCTCGACCAACTACTGGATCGATTTTTCCTTGTTTAGCTAAAGCTGTTAAATCAATACCATATTGATTAAGTAGGGAGTCTGATCCATTGTTAGCCTTATTTTCCTTTGGAGAATGATCTCTTGGTTGATCAAAGTCTTGAGTGCTACCTCCTAAAGAACCTAATAAGTCGTTAAAACTGCTAAAGAAGTTATTCATATTAGCAGTTCCATTTTCATTTTTTAATAATTGATAACAATCTTCACATAACGCTATTTCACGGTTTTCTCCATTATTGTTCAAGTATAGATGAATTGAAGCAGGCCGTTGATGACAATTTTGACAGAGCATATAAAAAACCTCACTTTCGATATTTTATAATTCATATTCTAGTCTTTAGCACTCTAACATGTCAAGTGCTAATTTCGCATACTAAGATAAAAATGATAGAATATGTAGTTAGTAGTGGGAGTGATAAATATGGATTATCAAGAAATTTTAGAAAAGATAGTAAATGGTGAATTAGCAGAATATAAGGTAGAACCGCAAACAGCTTTTGAATTTCAACGTGTTTTGCGTAATTTTCAACGTCGCAGTGAAATTCAAGGAGTTGCTCAAGTGGGAGGTAGTATTATATATCGACTAGCAAAATAAAATGAATAGATAGCGATAAATAAATATTGAAAACAATTACATTGTTGTTGTTTTCTAGCTTGAAAAATGATAATCTAGTATTCGTACAGGGTGTGATCCCTATTAAGGATTTAAAGGAGATACTAAAATGGAAAAACGCGAGTTTAAAGTTATTGCTGAAACAGGTATCCATGCCCGTCCAGCAACATTATTAGTGCAAGCTGCTTCAAAGTTCAGCTCTGATATTAACTTGGAATACAGTGGTAAATCAGTAAACTTGAAATCAATTATGGGTGTTATGTCACTTGGTGTTGGTCAAGGCTCAGAGATTTCAATTTCTGCTGAAGGCGATGACGAAAAAGAAGCAATTGATGCAATTGCAGATACAATGAAAAAGGAAGGCTTAGCTGAATAATGACTGAAAAATTAAAGGGGATTGCAGCTAGTGAAGGCATTGCAATTGCACCAGCCTACCTTTTGGTAGAACCTGACCTTTCATTTTCTAAGTCAAAAGTAACTGATCTTGAAGCAGAAGTATCAAGATTTAAGGAGGCTATTGATGAGTCTACCAAGGAACTTGAAGCTGTTCGAGATCAAGCTAAGAAAAATTTAGGTGAGGAGGAAGCACAAGTTTTCGATGCTCACCTTTTATTTTTGAGTGATCCGGAATTTTCCGGAGCTATTGAAAATGAAATCAAGAACAATAGTATTAACGCTGAAGCTGCTTTAGATGCAATATCAAATAATTTTATTAGCATCTTTGAATCAATGACTGATAATGCATATATGCAAGAACGTGCTGCAGACGTGCGAGATGTTTCTAAGAGAATTATGGCTCATTTGTTGGGTGTAACTTTGCCTGATCCAGCAACTATTGATCACGAAGTTGTTGTTATTGCTCACGATTTAACTCCTAGTGATACTGCTCAATTGAACAAGAAATATGTTAAGGGCTTTATCACAGATATTGGAGGTCGTACAGCTCACTCAGCTATTATGGCTCGTTCACTGGAAATTCCAGCTGTAGTTGGTACGAATACAATTACACAAGATGTTAATAATGGACAAATGGTAATTGCTGACGGACTGGATGGTAACGTTCTTATCGAACCATCTGCCGCAGAGATCAGTTCATTTGACGAAAAGGGACGTAAATTTGCTGAACAAAAAGCAGAATGGAAGAAATTAAAGGATCAGCCATCACAAACTGCAGACGGTAAGCACTTTACTATTGCAGCTAATATCGGAACGCCTGATGATATGAAAGGTGTTTTGGAAAATGGTGCTGAAGCTGTTGGCTTGTATAGAACAGAATTTTTATACATGGATTCATCTGATTTTCCAACAGAAGATGCTCAATTTGAAGCATATAAGGCTGTTATTGAAGGTATGAAGGGCAAACAAGTTATTATTAGAACTTGTGATATAGGTGGCGATAAGCACCTTGATTACTGGGATTTGCCTGAAGAAATGAATCCGTTTTTAGGATTGCGTGCGATTCGTTTATCAATGCACAATAAGGATATTTTTAAGACTCAGTTACGTGCATTATTGCGTGCGTCTGCCTATGGTAAGTTGGGAATTATGTTCCCAATGATTGGTACCTTAACTGAATTGCGTAAAGCTAAGGCAATTTTAGCTGAAGTTAGAGCAGAGTTAGAGGCTAAAAATGTTAAGATAGGCGAAGATCTTCAAGTAGGTATGATGATTGAAGTTCCTGCAGCAGCAATTTTAGCTGATCAATTTGCTAAAGAAGTAGATTTCTTCTCAATCGGAACTAACGATCTAATTCAATATACAATGGCTGCTGATCGTGGTAATGATGGAGTTTCATATCTATATCAACCATATAATCCATCAGTATTGCGTCTAATTAAGAATACTATAGATGGTGCACATCAAAATGGTATTTGGTGTGGTATGTGTGGTGAAGCCGCAGGTGATAGTGTCATGTTCCCTATCTTGTTATCCATGGGACTTGATGAATATTCTATGAGTGCGACATCAATTTTGCGTATCCGTAGTTTGATGAAAAAGATCAGCTTAGAAGATGTTAAAGAATTAGCTAATGAAGCTTGTTATGTTTCTGAAACATTTGAAGACAATGCCAAACTTGTAGCTGAAACTTTAAAGAAATTGAATATTAATTAAGCTTTTTAAAACCATATTTCGGTAAAATATCGAAATATGGTTTTTTAATGCTATTTAGAAAATTTTGACATAATAAAACCCCTCAAAATCAAGAAAAATCTCGGGGGTTATAAAGCTTGGACCTTATCTTAATATACAGCTCCATCGTAGAAATCAAAGCGGGGTTGATTAAAGTTGAAGTCCTTTAATTTGCTCATCGGAATAATATTATCAGCAACGCCCCAGCTCATCAAGTTGATAGGGTTACCATAAAATTCATCTGGTATTACTAGCAAGATGTATTTACCTTGACCTTGTGCATAACCTAATTCCATGCCTAAGCCAACATCTTCTTCATCTGGAACATATACTCCCAGCATAATATCACTAGATCTGATGCCAATCAAATCACCATTGTAAGTAGCTTGAGCCCATTCCTTATCATGTAAATATTCAGGATGTTCATCAACTCTAATACCCTTGTATTGATTATTTAAAGGTATATAACTATCTTTTAAATTGATGGTTGGATTCGCAGCAAGAGCATCCATAGCATCCTTATATGCTCTATTTTGCACATCAGAAAACCAACCTGCACCAAAATATACTGTTTTTTGTTCAGACATTGTGTTCCTCCTCAATTAAACTACTACAATATATTTTAGCAAAAAAATCTTAATTTTTTAAATATTATGCTCCTACATTTTAATATCCAAAGATATTACAAAAATATTACATTCAAAAAAACTCTTGTTATGATACGTGCGATATTGTACACTAATTAGCTAGGTAAACGTTTACATTTATTTTTGAAAGGGTATATTAAAATGAATAAAAAAGGATTAAGAAAAATTATTTATGCTAGTTCACTTGCATTGTTAGAATTATCATTAGTTACGGCTACTAAGCCTGCACAAGCTGCTACTAATACTGAGCCAAAAACAGCTATTGTAGCAAAACATAATACTGAAGAACCAATGTCAGTTAATGATTATTTATTGGGACTTGATTATGATTCACAAGCTGTTTTGACAAGACAAGGTGACATGTTAACAAATCATTTTGCACATGAAACCACTACTGATAACAACGGTCGATTTGTGGTTGTTGAAAAACAAAAGAAGACCATTTCTAACAGTACATCAAGTATTTCAGTAACTACTGCTAATGATAGTCGTGTTTTTGCAGGTGCTCTTTTCAAGGCAGACAATAATTTGATTGAAAACAATCCTACACTTGTTTCATTAAGACGTGCTCCTATAACTGTAAGCGTTGACCTTCCAGGTATGACTGACAACACTAATGCCAAATTAGTTGCTCATCCAACAACTAGCTCTGTAAATAGTGCTGTTAATGATTTAGTTGAAAAGTGGATTGCCAAAGATTCAGTAAATCACGCCATTCCTGCAAGAATTGAATATGATACAACTAGTGCTCAAAGTATGGACCAATTAAAAGTTAAATTTGGTGCTGACTTTGCTAAAATTAGTGTTCCATTGAAGATTGATTTTGACGCTATTCATAATGGTGAGAAACAAGCATCAATTGTTAACTTTAAGCAAATTTACTACACTGCCAGTGTTGATGCACCTGAAAATCCAGGTGATGTATTTGACTCACATGTAACAGCTAAGGATCTTCAAAAGCGTGGTATTAATTCTAAGACACCTTTAGTTTATGTTTCTAGTGTATCTTATGGACGTTCTATGTACATTAAGTTGGAAACAACAAGCAAGAGTGATAAAGTTCAAGCAGCTTTTGATGCTGCCATTAAGGGCGTAAAGATTGCTCCTAATAGTGAATATTATCATATTTTAAAGAATACTAGTGTTGTAGCTGTTATTTTAGGCGGTAACTCTGGGGATGCAACAGAAGTTGTTCGTGGTGATATTAACACTTTGAAAGAATTAATTCAAAAAGGTAGCAAATTTGATAGTTCTAACCCAGGTGTTGCTGTATCATATGGCACATCATTCTTAAAGGACAACCAAGTTGCAGTAATCAACAATACCGCTGATTATATTGCTACTAAAGTAACTGAATATTCAAATGGTAAATTGATATTGAACCATAAAGGTGCTTATGTTGCAAGATTCTTCGTTGATTGGGATGAAGTAAGTTACGATAGCAATGGTCGTGAAGTTTTAACACACCATACATGGGCTGACAATGGTCGTGGTCGTACATCAGGCTTCAGTACCGAAATCAACTTAAAAGGAAATGTTCGTCACTTGAACGTTAAGATTCAAGAATGCACAGGCTTGGCATGGGAATGGTGGAGAACTATTTATGATGAACAAGACTTACCACTTGCACACTTACGTCAAGTTACAATTTGGGGTACTACTTTAAGACCTAAACATAAAGAAGAAGTAAAAAATGACTAATTAACGTAAAGTCAATCAAAGCCTCTGAGCTCAATGGAGCTTGGGGGCTTTTTTGTGTGTTGTTAATAGCGTTAAATATCGATATAATAGCTACGAAAGAATTAATGATTGTAAGTTGCTATATTTACTGTAGGGTAAATGTAGCATAAATAAGGATTTTTTTGAGATGGTGGTAGAAAATTATACTAGAAATTAGTTGCTATTTGATATAAATATTGAGAGGTTAATGTAAATGACAAATAAAACAAATGCCAATATCGGCTTTGAAAAACACTTATGGGATGCAGCTTGCGTTTTATGGGGTCATATCCCTGCTGCAGAATATCGTCAAGTAATCATTGGGCTTATTTTTCTTCGCTATGTTTCGTCTGCTTTTGATAAGCGATATCAAGAACTCGTTGCTGAGGGAGATGGATTTGAAGACGATCGTGATGCTTATACCATGGAAAATGTCTTTTTTGTTCCAAAAGAGGCTCGTTGGGATACTATTGCAAAAGCTGCTCATACTCCAGAAATAGGATCTATTATCGATAATGCTATGAGAGCCATAGAAGCAGAAAATAAAACATTAAAGGATGTCCTACCAAAAAATTACGCCAGTCCTGATCTTGCTAAACAAGTATTAGGAGATGTGGTAGACATTTTCACTAATAGAATTGATATGAGTGATAAGAAGCAAAGCGAGGACTTGCTTGGTCGCACTTATGAATACTGCATAGCTAAGTTCGCTGAAAAAGAAGGTAAGAGTGGCGGTGAATTCTATACACCATCAAGTATTGTAAAGACACTAGTTTCTATCTTGAAGCCATTTGATAACTGTCGCGTATACGACTGCTGTTGTGGTTCTGGAGGTATGTTCGTACAAAGTGCAAAGTTCATTAGAGCTCATTCTGGAAATCGTGGTTCAATTTCTATTTATGGACAGGAAGCTAATGCAGATACTTGGAAAATGGCTAAGATGAATATGGCCATCCGTGGTATTGATGCAGATTTAGGACCATATCAAGCAGATACTTTTACAAATGATTTGCATCCTACTCTTAAGGCAGATTTTATATTAGCAAATCCACCTTTCAACTACAGTCCATGGAATCAAGAGAAATTATTAGATGATGTTCGCTGGAAGTACGGCACACCTCCCGCTGGTAATGCCAACTACGCTTGGATTCAGCATATGATTCATCACCTTGCACCAAATGGAAAAATTGGTCTGGTTTTAGCGAATGGTGCTCTTTCCTCACAGAATTGTGGTGAAGGCGAAATTCGTCAAAAAATTATAGAAGATGATCTGATTGAAGGCATTATTTCCATGCCATCAAAACTATTCTATAGCGTAACATTATCTGTTACCCTTTGGTTCATAACCAAGGACAAAAAGCAAAAAGGTAAAACACTCTTCATTGATGCACGTCACATGGGACACATGGTAGATCGTAAGCATCGAGACTTTACAGATGAAGATATCCAAAAGCTTGCCAATACGTTTGAAGCATTCCAGAATGGAACACTTGAAGATAAAAAAGGCTTCTGCTCTGTAGCGACGATTCAGGATATAGCAAAGCAGGACTATGTTTTAACTCCGGGACGCTATGTTGGTATTGAAGAGCAGGAAGATGATGGTGAACCTTTTGATGAGAAAATGACTCGCCTTACTTCTGAGCTTTCGGAGATGTTTGCAAAGTCTCATGAACTGGAGGACGAAATTCGCAAGAAACTGGGGGCGATTGGATATGAAGTGTAAAGAAACAACGGTCGCACTAAGATTTTCTGATGCATTTGCTCCTTCTGAAGGAACGATTCAAGCCCATCAAAATATGATAGATAAACAGGGGTTTGTTTGGTACGGAGAATTAGGAGCGGCGGTATTTTCAAAAGTAGCAAACCTAATTATGGAGAACGAAAATCCGAGGATATTACTTATACACAGTGGAAAAACAGGAAGGTATTGGGCATATATCAAAAAAATTCAGTACGATATACCAAGTAAGAGCGAAATTCTAGAGTATTATCGGGATAATGCAGGCATTTTCAAAACTTGGTTTAGAGTTGTCAAAATTGAAGAAGCACCTAAAAATGTTTTAGGTAATTGCGTTGTTGCATCGTCTCAAAGACCGCTTTCAGAAGTTTCTAAGAGTAGTATGAGTCCTTACTTCATAATTAATGTGGAGGAAGAATGATGGAATTGCTATCAAAATATGTAGAATTCAAAAATGGAAAAAAAAGACCTACTTTAAAGGGAACTATTCCTGTTTATGGTGGAAATGGAATATTAGATTATACGAATACAGCTAATATGCAAAGCGGTGTTGTTATAGGACGTGTCGGAGTATATTGTGGAAGTGTTTTTTTAGTAAGAGAAGAATGTTGGGTTTCTGATAATGCAATTAAAGCTATGTGCAAGGAGAATATTGATTTGGGATATTTGTATTATCTTCTATCATCCTTACATTTGAACGAAAGAAGGATAGGTACTTCTCAGCCATTGCTGACGCAGAATATACTAAATAACATAGAGGTTGAAATTCCTGAACTGGCTATTCAAAAGAAGATTTCGAGCATATTAGAGTTGCTTGATGAGAAAATCAAACTGAATAATGAGATAAACAAGAATTTA
>NODE_24_length_37847_cov_127.721184||full
CTATAAAACTATATACATATTATCGCCGGAAGCATATTTTCCATCTGCTTCTCCACCTACATTTAAGTATTTATCTGTACGGCCAAAAATCAAATATCTTTCACCCGTTTTTAAATACTTTATTCCTTGTGATGGTTTCATTTCATTTTGGGTCCACATTCCATTTTCAGGAATTACAATTCCAATTGCAGAAGCAGCAGTATTGTATGCTAGCTGATTCCACTTTGCAATTACATCTTTTGAGTTAACCCATTGGTTACCACCTAAATTTATAGCTCCTCCTACTTGTTCAAAAGCCTGCCAGCTTGAACCATAGTCCAGTTTCTTAACTGGATCTCCTGTAAGATTAGAATTGCTATAAAGAGGTGCCCCATCTTCGTTGTTTACTTTAACAATACCCTTGGTATCGTATCTAACATATGGATGCCATGTCATTTCAAAATCTTCTCCAGTATCAATAGCTTTTTCATTAGTATCCCAATCATCATAGCAGACATTCAAGTCCAGTCTTCCTGTATACCCATTTAAAATGCCATACGAAGCGTACTGAAAAATCTTAGCTTCTTTCCAGTATTTTAAACTTCCATTTAGCTTTCTAGGCTGGTATCCATAAATGGGCGTGTAAAAACCTGCATTATTATACTGTGCTACCCATAATGGATATTTGTCTGCAACACTTGACCAATTTTTAGCATTTTCTGTTGCTAAGCTCATATAAAGATATGGTTTAACTCCAGTTTTGTTGTATACATAGTCTAACCACTGCTTCACCTGACTAACTCCCCACATGGTTAGAGCTGTTGCTTCATAATCTAATGCTAAAATAGCTTTTCCGATATAAGGCTTAGCTGTATTTAAGAAGTGATTTGCTTCTGCAATTACATCTCCACCTGTTGCAAAGTGATATAACCCTTTTAGTGGTTTAATCATTAATTGCTTTTCCATTGATGGATTTTTATAAGTCGTATATTCAGTAGCTTTTACAATTACGAAGTCACCAACAACTTCTGAAGTTATATATCTTTGATATGGATCTGCTACATCAATTCCGTGTTTCATTAATCAATAATAGCAGGTGCAGGTGTTTTTTCAGGGGACTTTTCAGTAGTAGATGATTCTGATTCATTTTTTAAATGCATATTGTTAACAGCAGTTTCAATTGCACCATTAATGAGTTGTTCATCGACATCTTTAATACCGTATTTATGTAATGCATCAACGATAGCCTTGCTTGCATAGGCCTTTTTATCTGCATTATTCATTTTACTATGTTCAGCTTCATGAACTACCCAAGTAGCCAATTGGCCTACAGTATCAATAGTCTTACCCCATGCCGTATTTTTATTGATTTTTGTTTTATAGTAGGCATAAAAACCCGCAACAATGCTAAGTCCTACACCGATTGTTAAAGCAATAGTATCAAGAATCAATTTTAGTTCGTTCATTTTTCAATTCCTCGATTTCTTTTTTTAATTTGGTAATTTCCCTATCTTTACGGTTAATCTCTTTATCTGCTCTTTCTAACTCTTTATCGATGAACTTTCGGTCACTCGTCTTATTGTTTAAGTAGAAAGTCCCTAATCCCAGCAAAAGTGGAGTTAACACTTGTAGCAAAGTTATAATGTCTCGCAAGTGTTTTCCCTCCTTTACTTTTGCCATGCTTCATGAAAAATTACTACTATAAAGAAAATTTCAAAAATAATTGTTTCAATCATTCTAGTTTGGCCTGCAAGAATTGCATGCCATAATTCCATTAAAGCCATCAAACCTACAAAAGCAGAAGAGTAGCCTAGTAAAATTCCTCTCAATTTTCGATTTTTATTATTATCAAAAGCATAGATAATTAAGCCTAATCCACAAGCTACTGCAATGCCATCTAAGCCATTATTATTCATTAAACTGTTCCATTGAGGTGGAAAAAAGAAGTATGATTGATTAATCCACAATGAAATTCCAACAGTAAGCATTACTAGCCCGATGTAAATAAAGATCGTATCATTTTTTGAATTTTGTAATAGCTTTTTAAACTTCTTCATAGGCTTTACCAACACAATCTTTGAACTGTTCTTTGGTAATTAAACCTTCATCGCAGTAATTTTTAATTGCTTGAGCCGATAAAAGTCCCCAATCGTATTGCATCTTGTATAAAAATGCAAAATTAGCTTGAATACCTGGTGTAATAGTAAACATTATTGTGCGCCTCCTTTAGAAGCTAAAATTTGTGATAAAAGTTGGGTCATTTGAAGTTGGGATTGTTGAATTTTATCTAATGCTGATTGAGTTTCAGTATTTTCTGTTTCGTGCTTTTCTGATTGAGTATTTAAAGTTGAAAGCTTTTCTTCTGCTTGACTTAAACGATATCCTAAAGCTTCCTTATCTTGTTCTACCCATTGTGATTTTGACCAGTCGTATACTGGATTATTTAATCCCTCAGGTGCTTCAAGAACATATGGATATTGTGTGTATTCTAATTTAAAAGGAAGCAGAACAGGTTCACAAGTGTATTCAGTATTACCTAATCGTCCACTTAAATACACTAAGGAACCTACTGTTCCATTTGCTAAAGTGATTTGTAAATTTTTAATTTTTTCTTCTAATGTCATATTCTTTATCCTTTTCTAGTAACAAAGTCTCCGCCATCGTAAAATCCGAAGTAGCCACGTCTTGTCCCGTTTGGTGCATATGAAACATATTGATCAGTGCCACCATATTTACTTTGGATTTGTCCATTAATTGCTAAAGTACCATTAACAATTGCTGTTCCATTTGAAACATTAATTACACTTAGCAAGTTATTCATTTGATTTCTTAATACGGTTAACTGGGTTTCTAATGATTCACAACGATTCTGTAGAGTTGATACTTGAGTTTGCAAGTTGTTAGTTTTCGTGTCAGTTTCGGACTTGTTGTAGTAGTTCGCAAAGTCATCTTTAATAGCTAATTCTCTAGCCCACTTTGGTCCAGTGCCATTGCCACCAGCAATCATTATTCCGGGTTGGTCCCATCTAACAGATAAGATACCTCGAGTATCTCCAGCTCCAAAAGCTATACCACTTGCTGAATATCCATAAATGTAAGGCCGATAATCATTACTTGAATTTTTGAAAACCGTTAAATGACCTGTATTAGTATTCAATGCATCATTACCGAAAATTTGTTGCCAAGTTGTTCCTTGGTCTATTAATCCTCGGCTTAATGAATCAGAAATATTAACTTTTACATCAATCTCAGATTTGTTGTAATAGTTAGCAAAATCACTTTTCCAAGCTATGTCTTCAGACCAAACCGGAAGCCCATTTGGTTCTCCAGGATACGTTCCTCCAGCAATTCTAGCTTTGTGTTCTCGATTTGAAATGGATAAGACACCTCGTTCAGTCCAGGCTCCAAAAATTATTCCTTGAGAATAGTTAGCTAAACCGGGTTTACCATCATCTTTAGCATTAAAATCAGAGCGATAAACTGTTAACGTTTGTGTTTTGTTAGGGCTTCCCATCGCTGTAAAATCATCGACACTTTGTGTTGAATAAAACATTGGGTTTGAAATATTAACAATGTTTTTCCCCGCGTATTTATTAGGTAACTGATTTTTCAAAACGTCCTTAATCGCATTTTGGTCAACTGGCCAATAATTTAAGTATGATGTCATTCGCATATTAGGTTCACTAGTTGAACTATCAAAACTAAAGGCTACGTTTTGGTTAGGCAAATTGATATTTCCATTTCCATCTGGTTTCACGCCTTGAACCGATTTTACAAAGCTTTTATCAATTTCAGACTTGGAGTAAGCATTCCTGCTATCGAATAATGTAAACCAACTGTTCCAATTACCAGCTGTTAAGTCAATTTGCCAACTTCCCACTCCCGGGCAGAATATTTTGATATTCCCCCAAGAGTTTCTAACAGTATCAATTACAGCAACGAACCAATTTGACGCACCACTTGGTTTGTTTTTTACGTCAGAAACGTTATCGTAAATTCTAATTTCATGGTTATTCTTATACGAAAATAAATCATCGCCAGAAGCACCAAATTTTCTAGAATAGCTAGAATCAGCTAGACTTTGGATAGTATTATCGATATTTACTACAGAAATTGAATTTATTTCGAAATTATAAGCAACATCATCTCTAACATTATGAAAATTAAAAGCAAAGTATAGTTCTTTCGCATTATCAGAATAGAAACCAACTTCATAGAATTTGTCTTGATTTATAGCAATATCCTTGATTTGTGAAGTTAAATTTGGTGTACCTTGTTCACCGCCCCATGGGCCAATTCCAGGTAAAGTTCGCCAAATGGCAATTTTAATTTTGTCATTAGTACCATTTTGTAAATCTCGAATATCCGATTTTGGTGTAAAACGAAACCGAAGCTTGTAGTGCTTGTAAAGCTCTAAATTTAACTTAGTCCAAATCATCTCAGTACCGCTCACACCTTGATAAGCAATACTATTAGTCGTGCCATCAAAATTAATTGATTTAAAAGCCTGCTGTGCAACATCGCTTTTAGTCCAATTATTTAAATTAGGGTCAATTAAATTACCAGCTATTCTAGCTTCACTATCAGCAACTGCTTGAGCAACTAAACTATTAGCGCTCTTTTCTAAATTCGATAGTGTAGTGGAAGCATCATTTCTTAATTTTTCTAAAGCTTTTTCAGCATCATCTTTAGTGTTGGTGATGGAGGCAATTAATGAACTTGCTTGATTATTTTTATTAGTAATTTCATTAGATTGCTGTAAAGCTTTATCTCTAAGTGTATTCCATGAACCATCTAATTCTTTTATATGTGAATTATATTTAGTATCCAGGTCTTCACTTTTAGTATTCCATTTATCATTAACTAATGATGTTATTTTTGAATCTATACCAGATAAAGTTGCTTGAGCATCAGAATTTAACTTAGCTAATGCACTTTCAGCATCACTTTTGATTTTATTAATTCTGTTTAAGACATCTTGCCCAGATGCATTTTTATTATTTAAATCTTGCTGAACTTTATCCAATTGAGCATTAATTGTTGCAACTTTTGATTCAAAATTACTTTTAATTGCATCAATACTTTCAATGTAACTTTTACTACCTGCAGTAAGATTAATAGCATCTTCAACTTCAAGATAAAAAGTAGCAGTAGAATCAACTACATTTCCTGAACTGTCTAAAATAGAAAAGTAACATTTTACTTTACCTGTAACTGCCGTAGCTTGTTCAGGTAAAGTATATTCGATTACATTACCAGTAACACTTGCCGATTGTTGAATGATTGTGCCATCAGGTTTTGAGGCATTAAATTGAACGCTCTTTTTACTTAAATCATAAGTAACTCCATGATCAAAAATTGAAGCATGAATTGTATGAGAGTTCTTATCTCTTTGTCTCAGCCGTATTGGAGTTGTTAGTTCTCGTTTCTTGTTCACGTCCAGATTGAGGTTTTCCATTTTCTTCCAACTCCTTTCTTATTTCAGGGTATTTAGCAGCTAAATTAGCCATTGTTTGCCTAAAATTTTCTACTATAAGTGAGTTTACAGTTGCTCTATACTCAGCTTCTCCAAGTTGTCTTTTTAGCTCTTCGATTACAGCTTCAGGCTGTAAAAATTGTTCTTTAAACATAATGTGCTCCTAACTAGTTTGAAACTTTCCACTATCCCAAAAACCTAAGTATCCTCTTCTAATACCATTCGGCGCTTGAAAGACAATTTGTTCGATACCAGCTGTCTTAATAAAAATTTGACCAGCCACAATTAAATTCCCAGTAATCAAAGTAGCACCATCGACGTTTAATCGTGTGCCAATGTTTACACCACCTTCAAGGTTGGATAAACCACTTACCTTCAATCCTTGTGTGGTAGAAAATCCATACTTAGGTGTCATAACACAATTTCCTTCGTCGCTACTTACACGAAGCATTGACGCACCATCTATCTGTCCACCATTGATATATGGAGCTTTTATTTGAACACCAGCTTCGATAGTTCCTGATAAGATGTTAGCTGCTTCAATGGTGTAACCATTAATTCTTTTGGCTACTAAATCATGTGCTAAAGCAGCACTACCATCTTCTCCTGAAATAGCTACTTGAGAGTGACCATTTTTATCAGTAATCACTAAGCCTTCACTCGAAAATTGCATATGCCCACCTGTACGAGTAGTGGCAGTAACTGCATCCCTTCCATAAGTTAAATCTCCACCTGTTAGTGCAGCTTTAGCTACATAGTTATTACTCATTTCCTGTAAGATATTTTGAACGCCATCATTATATTTTTTAGTAGCGTCGTTTATCATTTGTTGAGTAATCACTTTAGTATCATTGGTTTTTGTATCCAATGCAGATGATAAATCTGAATATCTTTTACCGAATTCAGTTTGCAAATTCAGTAAGTCTTTTGAAGTATCTTCATGAAGTTTCCACCATTTAATATCAACAGATTGGCCTATTTTTTGTGAGGCATCATCTACAGCTTGGCTAGCGAAGTTTTTAGAATTGTTTTCTACGGTACTTAAATATTTATCAAGAGTATCTCGCAAGGTTTCAGGTTGTTTACCAAATGTAATGGATTCCCACCTTTGTTTAGGTCCGTTCCATTTACCTGTCGTCACCTCACTAGTTAAGTTGATGTCATATTTAGGAAAAAATACAGTCCCTAAATCATAAACATCAACATCAGTAAGTTTGGCTAACTCGCCTTGCATTTGATAGTAATTAACAGTAAGAGAAGTAGTAGGTTCACCAATTCGGTTATCGTAAATGTAAGCTTTAGCAACTTCACGAAGCTTGTCTTCAGTATCAATATTGTATTGAGATAAATCGACCTTCTGAATTTTTAAGTGCTCAAATTTATCAGCATTAGCTGACTTAACATAAATTTCAGGTAAAGTAATGGTATTATCTTGTGATTGTGAGATATCTACAATGATGTCTTTACTTGGGTCATAAGGATCTACATCAGTATCATGTGAACCAAAGTCTACATAAGAACCGTTAATCCATTGACCAGTTCCTATTTCATACCAAGTTCCTGAACCTGTAGAGGCTTGACTACTGATATTAACTAAATCACCAGAATATAAGAATTTGCCTGTTGGTTGTTGTCCATATCCTGGCTTATCATAAACAACAACTTTTCCAGAATAACGAGGTGTAGGAACACCCTCATTACCTAATTCACTATCTGTTTTTGGTTTTACATCTCGGTCATTTTTGTCAAAATTGATGTATTGCGAATCAATCCATTGATTACCACCGAGGTTGTACCAGGTCTTACCATTATTAGAAGCGATTTGAAAGATTTGATATCTTTGTCCATGATAAACATACTTAACAACTTTGCTTGAATAACTTGGACTATCCCAAATTGCTACACCTTCTAGCTGTTTTTGGTTGTTCTTAACATCATGATTAACAGTCCCTACTCCTCGACCTGGTGTATATGTATAAGAACTGTCTTTATCAAATTCAACATAGCGATTAGAAACCCATTGGTTATTTCCTAAGTCGTACCAAGTAACGCCATTGCTGTCCTTAGTTTTATAGAAAACTATCCATCTTGCATTTCTTTTATCTAAGAAGCCTTTTTGAACACTGTCACTAGTTGGTTGAGAGTAAATCGGAACATCTCCAAAAATATAGTTAGCAACTAAAACCCCATTTACGGTTTCATAAATATTACCTTGACCATCACTAGAAATATTCCATTTTATATGACCTTGACCAACTACCTTTTGAGATATCCAGGCACCTTTTTTATCAACTACAATATGCTTTCCTAGAATCCAACCGCCATCTTCTAATTGAAGCCATAATTGTGATTGCCCATCTGTATATTGTTTTGATAGTTGAATATGTTGACCATTTTCTACATTTCTGCCTTCGAACTTACCGTTTGGTTTATCATAAACAGGTAAACCTCCTGCTCCCAGATATTGAACTAATCCCACACCTTCATAAGCAGTAGCATTTATTTCAGTACTTGGAGTAGTTTGATTTTCTTTTTTAGTTGCATAAGGCTGAATGGCAGTATACATAGAAGCAATTTCTTCATCTTGCTCCAAAGATTTTAAGTTTTGCCCATATTTAATTACAATTCCAGTATCAGTACCTTGCTTCTTATTAAAAGAGAGATGATAGTTATCAAAACTCCATTCTCCATTAAAAAGTTTACAGAAGCTTGATGCTCCTGTTCCAAAAAGTACTTCTTGTAAAGTGGAAACCTGTTTCCATTCAAGATTTATGTTCGCAACAGTTTTTATATCACTACTAAAAGAAAATTCAGGTGTTCCACTTGATAAAGATTCTACTAATGCATTCCAGAATTGTTTTGGATTAGCATTTGCCAAAGAAATATTTTTCTTTAAGCTATCTAAAACAATATCTCCAGCAACATGGTTGGCTTCGATAGCAATGGTTTTAGCACCAGAATCATCAACTTTTTTGACTGCTTTATTAATTCTAAAAAGCTGATTTCTTCTTTTTGATGATGCATCAGCCATAATTACTCTATCTACTTTTATTTCATTGGCTAAGTAGGCATTACCATCATAGGTCATTGTTAACTTAGGAATACTATTTATATCTGTAGTAACTTCCCAATCAATAACTCCAGACATAGCACCTAAACCTAAGCTATCAAGATTTTCATTTGAGTTTTCATATAATATAGGTAGTTTTAGCATAAAGTTCGCCACCTTGGTGTAATCGTCGCAGAGGAATAATTGCCTGTAATGCTAATAGAATTAGTACCTGGTTGAAGTATAGGGAAATTATGATCTGGAAAAATTGCATTTCTATTTCTAAGTTGGTCTAAAGATTTATAAACTAAGCAATTTTCACTATCTATATAAACCTCTTCATCAATAGAAGTAATTTTAAACTGACTATTATTTACTGTAAGTGTTACATCAGAATTTCCTACAATGTGAATAAGAGGTTCAGCTTCATATTCTTCTGGATTATTAATCGAAAGAATATTATTAGGTTTTATATCAAAAGGGTTTTGTCCTTCTAAGTGATACATAAAAGGCTGGATTGAAAAATTAATTTCAACTTTACTGAATCGCTTATTATATGCTGGAAACTTCAGAACAGAATTTGAATTGGGACTTGCTATCATATAGTAATCTGGAATCATACTTAATAAAAGCTTGTGATAACCTGGCTCTTTTAAAAGCCAACTAGTTATTCTTCTTTTTGCTTCATCAGAAGTTACATCTCTATGAATTGCATAAAATGTAAATTTTTGGTCAAAATTCTTATAGTTATTAAAATCTAATAGAGTTTTATTTAATCCTGCCACTTCATTTGAAGTAAACGAAGGGCTTCCAGTTCCAAACTCAAAATCAGAGCCAACATCTAAGTGCATATCGAAATCAAGGTTAGTTTTCCCTCGATAAGTTAAAACTGGTTCATTCATTAGCTAAATCTCAACCCCGTTCTCTTCAAATACTCATTTATCGCTTTAGAATTGTTTTCTGCCTGCGCATTCGCCATCTGTTTTCCATCTACATTAAAACTAAATCCTAAGTTCATAAGTGCTTGCAACATCTGTTGATTTTGTTCAATTAAAGTAGCTAATAATTCGTTATTTTGTTCTTGTAATTCTAAAAGATTAGAATTATCAACATTAATTGATGGTGCTCTCATTGCTTTAACTGCCCCTGAAACATCATCTGGAATTTGATTAGCTAAACTTACAATTGAATTTCCTAATGTACCATTAGCAAAAAGCTTAGCATGTCGCATAGCCTGCTCAAACTGTTCAACAGAACGCCAAACCATAGAGCCTCTAGGTAGATTTACCAATGTTGGTGTTTTTGGAGTTTCATAGAAGGCTTTCATTGCTGAATCAAAAACAACTTCTTTTCTGCCACCATCTCCTACCCATGCTAAACCGCCTTGGGCTCCTGTATTTGGTGTTCCATATGCATATGCATTAGGATTAAATAACCATGCTCCTGGAGTACCAGTTGCGTGCTTCCCCTTAATTCCTCCAAAAACAACTGAAACGGTTTTTACAATATTATCTTTAAAACCATTAACAAAACTGCTCAATGCGTTTACAGCTTGGTTAGCTCCAGAAACAGCACTTGAACTGTTAACCTTTAAGTACTTAGTTCTAGTAGTTTTACCATTGTATTTGTCAATAGCTCCACGACCCTTAGCAGATTCACTTTGAGCGCTTGAACTATTACCTTTAAAGTATTTAAGAACTGGCTTCTTACCGTTATATAGATCAATATGATGTTTTGCTTCATCTGATTTTTGAATTGCATTGCTATTATCAGCAATCAATTGCTTAACCCCAACTGGTAATTGGTTCCAAACCCCTGCTTTCTTTAAAGCTTCTTCAATACTTCCTTTAGCATTAGAGGCATCAGCAATCAGTTTCTTCTCTTTTGGAGTTAAGCCATCATAATTTTGCAAGTCCATCAAAGTTAAACGAATCTTTTCTCTAGCATCAGCATTATCAATAAAGATTTGTTTTTGGTCTGCAGTTAAACTGTTCCAAGTCTTTAAATCATTAATAGAATCATACAATTCTTGCTTATTCTTAGCAGTTACAATAGCTTCTTGAACCTTAGGCGTTAAATTATTCCATTCTTTAATTTTATTCAGAGAATCAAATAATCCTTTCCCTGTATCAGAGACAATAACAGCTTTCTTTTCCTTTAAACTCATTGAGTTCCAACGATTACTTTCAAAGATAGCCTTAGCAATTTCTGCTTTAACATTAGTAGTTAATTTGGCATGCTTTCTAATATATTGAAGTTTTTCCCAACCTTCTTTTGAATTGACTTGTTCTTTCAAGAATTCAGGTAAGTTAGTTCTTACCTCACCAGTCTTAGGGTCAAGAATCATATCGTTCCAATCTTGAGCAGCTTTCTTTTGAGCCTTAGATAGCTTCCCAGTTTCACTTAAGAAACGGCTATTAGCATCCGAAACTTTTTTTAGACCAGCTAAATACTTGTCAAACATCTGGTCACCAAGTTCATTACCGAAGTCCAATCTAAATCTATCTCTAATTTGTTTTAGACTTCTACCTGAAGCTTTCATTACTCGACCCATGCTTAAAGCAATTTTGTTTTGATATTCATTCATATCTCTTTCTTGCTTAGCAATAGCACTGTCATATTCATCTTTATTAATAAGCCCATCATTAAGAGCTTTCTTCAAAGCTTCTTTGCCTTTATTTATATTGGCATAAAACTTGTCATACCCATCTTTAAACTGAGCTACAATCTTATCACCAGTGCTCCAGCGCATTGTTCCTTTAATGCTTCCATCTATTGCTGCTAAAACTTGTTGAGTTTGATTCTTAGTTAGATTTAAAGTTTTAACATAAGCACTAGCTGAACGACTAGTTAGGTTTTGAACTAACATTTGTTCTTCAGCATTCAATTTACGATTTTTAGATGATGCAAAATCTGCGGTTTTATCTACAATTTCAGCATATTGTTTAATTTCATCAACATACTTACTTCCAGATTTTTTCTTACTATTAGCTTCATCTTGTAAGTATTTTCCAGCTGAACCACCTACCTCTTTACCTAGTTTTTTCAAAGCTTGTGTTTGCTTATCTAAACTTTGTTGAGCTGAACTTGCTAATTCTTCAAAACTCTTCTTAACTTGATTGTTATAATCTTTGGTTTTCTTAGAAGTATCAGCTAAAGCATCAGACATTTCAGCAGTCTTTTCTTTATAAGTAGTCGCTACCTTATCTACAACTGGAGGTACATAAGCACCCCATTTTTTTACAGAATCATAGTGCTTATTCTGAGCATCAATAGCTGGATAAACATATTTACTATATGCCCATATACCTGCGCCTGCTGCTAAGGCTATACCTGCAATTGGAAGTAATGCGCTTCCTAAAGCACCTACACTTGGAATTAATGCTCCTAAACCTGCACCTGCAGTAGAAGCTCCTGCACCCATTTCAGCAATCGAAGTACCAGCTACTGTTGCTCCGCCTGCCGCTTCTGCCGCCGCTGGAGCAGTTCCTTTTAAAACCCCAGCTAGCTTAGCGAATAATCCTCCAGATTTACTTGCTGATTCACCTGCAACTTCTGCAGCAGTTCCTGCTGTTTTAATCCCACCTGCTGCCTCTGTTGCTCCACCAAAGAGTAACTTCCAGATACTACTATTGCTACCAGCTTTTAGCATGCCTAATTTATCTGATAATTTACCTAATCCGCTAGATAAACTACCAATTGCATCAATAGGACCAGCTATAAAACTAGTAATAGGTTTAATAGCAGCATAGAATAATGCAAACTTAACAATTGCCTGTTGTGTGGCTGGGTCTAATTTACCAAATGCCTTAGCAATATCACCAATAGATTTTACAATTGGTTCTAAAGCTGGTAATAAATTGCTTCCTACTTCAATGGCTACTGCATTTAAAGTTTGCTTGAACCTTTCCCACTTAGCTTGTGGAGTATTATTCATTTCTTTGGCAATTCTTGCAGTAACACCAGCTGCTGCATTACCTTCTTTTTGATATTCTCTAAATTCAGCTGCTGCAGATTTACTACCTGCTTTTGATTTTTGGAAGAGAGCAATTGCACTTTGACCAGTTTTACCAAATGCTGCATTTAGTAAAGACATTTGTTCTGTTGGTGTCTTATCTGCTAAAGCTTTACTTACTCTATCGATGATGTCTGGTAAATCAATACCCTTCTTCTTAATTTCATCAAAACTAAGTCCAATAGCTTTAAGGTGAGCTCTGTTGACCTTGGTATCCTTGGTCAAAGTAGTAAACATTTGACGTAAAGCAGTACCAGCTGTTGATGCTTCAACACCTTTGTTGCTCATAATACCTAATGCAATTGCAGTATCCATGAATGATACATGAGCAGCAGCTGCTGTTTGTCCTACATAGTTCAAACCAGTAGATAAATCTGCATAACTAGAAGCAGTCGCATTGGCTACATAGGTTAATCCATCAGTAACCATACGCATATTCTTAGTTTGTTGAGCAGCGGTATCTGCCTTTAACCCGAATGCTTCAATTACCGAAGCAGATGATTGCATAACAGTATTCATATCTTCACCAGATGCTTTTACTGCATCAAGTAAAGCAGGCATAGAACCCATAACCTGATTAGTAGTAAAACCACGTCTGATTAATTCCATCATAGAATTGTTGATTTCAGTAGTGGATACACCATATTGTTGTGACCACTTAAGGGAAGCATTGCTCATTTGTTCCATTTCGCCTCTAATGGAGGAGGTGATTCTACCTGTATTAGAAAGCAATGGCCCAATTTGAGCAATCTGAGATTTAAATTCCATAGCTTTGTTAGCGGCACTAGCTAAAGCACCACCAACTGCCATAGTTCCTCCCCACGAACCAATGTTACGAAGTCCATCTGCCACAGCATGAGCTTTACTACCAAAGTTGGTTAATTTTTCAGATAATTGCCCCCAACCAGATTGATATTTGACCATCTGTTGATAAGAAGTAACCATTGATTGTTTTAAATTATCAATCTGGAGTGCAGTTTGAGATAAATTATTAGCTCTACCTACTAACTGTCTTTGAGCATCAACACCGCCACCTTTTGAAATAGCATCTTGAGCTTCTTTAACACTTTGAGTTAAGTATTGATATCTTTTATTTAACAGCTCCAACTGCGAAGATTGAGCTTTAAATAAAGTATTAGCTGTTCCTTTGCCCCAGCCATTATTCATTCGCTCTTGTAAAGTACCGATTAATTTAGCTGTTCTACTAATCTGACTTTTTAAAGCAACAGCATTAGTAAGAAAAGGCTTGATATCTAAACCAATTTGAACGGACAAATGCCCTAAATTTCCATCTGCCATCATTTACCTCCTTCCCTACTTATTTGCAAATGGGTCTGAAAAAATACCTGGGAAAGCTTGGTCTAAAGTAGTAAGTTCATCACTACTTTCAATTTCTCTGTCAAGCTTCTTAGGGTCCTGCATTGAATCAACAAAAGTCTTAAATTCCAAAGGACTCATATTTAAAATCTCAGAAATCTTATAACCAAGTTCTTTTTCCATCGTATGGATTAGTTTCAGAAACTTCTTAAATGACTTAATCACCTCATCAGGTGTTACTTTTTTGGGAATTCTTCACCACCAACTACACCTTGAGCTTTTTCAAGAAGTTTAGGCAAAAGTACATTCATAAAAGCTGGATTTAAACCATTTTTACATTGATCATAAGTAAATTGATTTTGGAAGTAAGCAACAATAAATTTGATATTAGCTTCCATTATATTATCAACGTCTTTTGGCTTAATTTCTTCTTTCTTATTGAAGTTGGCAGATGCATAAGTAAGATAACCAGCATTTGTATAGTCAGTTAAGTTTAATGGATTTTTAGCAAGATCTCTTTCAAATGTTTCTTCTTTACCATCAATAAATAAAACAATCTTGTCTTTTTTCATAAAATTATTTCTCCTAATAGTAGCCGCCTGCTGAGCATACTGTTTATTTCGTAAGCGACTAAAAATTATTCTTTAGGTTCTTTGTGTTCTTCCTGTTGTGATTGTTGAGGAGCCGAAGCTTGACTAGCTACTCGGATTCAACTTAGCCTTAACCTTTGCCCATGCTGCAGTTAATTCACTATCATTCTTTGGAAATACTAAACTTCTGAATGTTGCTAAATCAAAGTCTGGATCACTTTCATATCCAATAAGCATGATTTGCTTAGTATCACCAACAGGCTTCATAATAAATTCACCTTCTACTTCTTCAGTAGCTGGATCAGGAGCGCCTGACCCTAAGGTTTTACTTTCACCAGAAGGAAACTTAAAGCGTCCTTCTAAGCAGGCTACCCATACGTTCTTGCCTGACTTAGCAAGTTTGCTTGAATATAGTGAAGCAACAGGGTTAGGTAAGGTCTTTTCTCCATAAATTTCAGTACCTAAAGCATATTGAACACCTAACATTAATCTCTTAACTTCAGGAGTAATGAAGTAGTTATTGATAGTTTCAGTAACTTTTTCAATACCTGAGGACAATGAAAGGTATGGTCCATTATCTGCTGAAAGTGTGGCATTTTCAGAAGAAATTGAAGTCTTAATTTGTGTAGTACCTGGTAGCTTAACAGTTTCTCCTACTACAAAACCTGCATCATCTAATTGAGCAAATTCAAGGTTTTCAACCCCAATTTTTGCTTCGCCTCTATAATTAACCATTAATTATTCCTCCGTTAATTCAATACCGTGTACATAAATCCGGCATATATATAATTTGTTTTCTGGATTGTCCTGACTCGCTTCTCTATCTGGTTCATAGTCCACGTTATAAAGTGGATAATTAATATCGATAAGGATTTTTTCAATAACTGGTTTTAGTTCTTCTAGTTGAGCTAAACTTTTAACCCAAAAAGAAACTAAAACACTTGGTTTTTCTGCAAAATATTGATTATCTGCGCTACGCATTGTTGCTTGAATATGATTGATTCTAATGATTGGAGCATATTGTGCTGCTTGAAATTCCTCAGGAATCTGGCCATTAAAAATCATATTTTCATCTTCAACTTCACTTTCACGCATACTAGTCATCATAGAGATTAGCGTGTCATTTCCTATAAGTGTTTGATAAATTTTTGAAGTAGCTAACATCACTTAGTCCCCAGCGTTTCTCTAAAAGCTTCAATAATTGCTTGTTTAATTTCGGGACTCATTTGATCTCTCGTACGTTCACTGAAAAAAGTAGGTGGATTATTCAAAGAACCTGTATCCCAAAAGTGAGCACGCCAAGCTGGTAAAGGTCCAGTACTTGAAGAACCTTGAATACCAACTGATACTTCACGAACACCTTGACGAAGTCTAGGTTTACCAATCTTTACTTCAGATTTTATGTGAGTTTTTCTAGTGCTTTTAGCACCACGAGGAATATTGGATTCCAATCTTTCAGCAAATTCTTTAGCTACTTCATCTAAAACTGTATTTTGTGTAGCAACAGATTTAGTCATCAATTCTTGAATTTTGGCTTCTAATTCTGCTTCGCCTTGAACAGCCATTACTTATCCACCTCCACTCCTGTAAACTTATCAAAATCATGTGTTTCAAAATCACGTTGAATATCAGTAATGTTATAGTTTTTATCTTTAAACTGGATAAAATTTTTTCTAGTTATATCTTTCGCTGCCATTGAATTTATCAAAAAGATTACTTTTTCTTTTCCCTCTAATAAATTGGCATCTTCACGATATTCTTTAAGAGTAGATTTAGCAACATCAGCCCATAGCTTCTTCACTGGAACCATTACTGATTTCCAATCGCCCTGCTGAGTTTTCTGATTTATCTTCTTCATTATTTGAATTCGTTGATTCGTTTTGTTTAGTAACATAGTCTTCCCAGTACCTCGCTTTCAATTGAGTAATTAAAGCCGAAACACCAAAAGGAATTTCATCAGTATTAGCTTTAACTGTTGCAGTTTGTTGAACAGCCATTTTTGCGTTATACCAAAAAGCTCCTAATAAAAGAGAAGCTGGTTTAAACTGCTCATATTGTTCCAAGTCTGTTGGTTTAACATTCTTTCCAATTGCTAAGCATATATAGTTTTCAGCACCAGTGTAGTAAGCTTCAATGACTGAATCATCATCATCAAAATCAACTCTCAAATAATTTTTGAATTCTGTTAAATCCATTACTGAATCTCTCCAATCATTGGTTGACTCGTATTAGCTACAATTTTTTTAGACTTTATAGTTGTATTAAGTAAACTAATTAAATCGTTTTTCAATGCAGTTGATGGATATGTAACTTTCAAATAATCCAAAGCACCTTTAAGAGCATCTACTGTATTAGATGAAGTAACATCCCCATTTGAAACATTGATTGCTGTTGAGCCAATATTTAATTGAGTAAATTCATTTAAGCTGTTACTCGCATTAGCTGGCCTTACTGGGTGTAGCAGTTACGAAGAAACCTGCATCTTCATCGGATTTAGTGATGCCAAATCTCGTTACACCTTGTAAGAATTGACCATAAACACTGTCATCTACCCAACGTGCTTGTAAGTCTTTACGGTTAGCACCAAAAATCCCTTCAAAAATATCGCCAATAAATGCCTTCATTTCACCAGCTTGGCCTAAAGTTGTATCTCTTACAGTAAAGACAGGCAAACCTAAGCAAATATCAGGTGAGTTAGCAGTAATTGAACGGTTTAAAATGTAGTTATCGTCCTTGTCCTTCAAAGTATCTAACCATTGATAGAAGCTTGCAGATACAACCATTACTTTATGCTTATATCCTGGGTCAAGAGCCACATTCTTAATTGCTTTCAATTCATCAACGCTAGAAACTGTCTTAGCAGTGAATGTCTTCATTACATTTAAAATCTTGTCGTTTAATAGTAAAATCTTTTGTTCCTTAAGATCTTGAGCAACAATACTTACAAGATCAGCATCAGAATCATCGATTGCTTCTTGTGACAAAGGAATAGCACCACGGTATGTGTCTACCTTCCATTCAATATTTTTAAATGAAGGCTTGGCAAGGTCAGGATTTTTAGCCAGTTCTTCTACAGAATGTAATGAAGTTGTATTGGGCTTTTGGCGAACTGGATAGCTACCTTGAGCACTTGTTACGTTAACCATATGAATGTATTGTGATAAGTCATCAATAGTCTTAACTTCATCAACAGGTACATATTTAACATCCTTAGGAATAGTTAACGCCGCATCAGGAGACTTTAAACCCGCAGATTGAGCATCACGTGTATGTAAGTAGTGATTTGCCATACGGTATTGTTTTTCAGCTTCATCTTCGCCTTCTGGTTCTGGGTTTTCAGGATTAATATTAAATCCACTTCTTGAATTCTTAGCTTCTTCAATTAAAGCTTCTAAATCCTTAATTTCAGTTTCCTTTGCTTTCATTCTCTTTTGAATTTCTTCAACCTTTGAACGAACTTCTGAAATATTCTTATCTGCAGTATTCTTATCAGCATCTTCTAAAAGAGAACGCTTTTCATCAATCATTTCATTGTATGCTTTCTTTGCAGCAAGCAATTGTTCTTTTAAATTCATTAAATTTTCTCCTCTAAATTACTTAATTGTGACTTAATCCATACTTTTTCTTTTTCAATTTCTTTAAACCCAGTTAGTGAACGAGTAGAAGCTTCTACATCAGTTGCCTTATATGCTGGAAAAGTAACAACTGAAATTTCATATAAGTGGTTAATTTTACGTACATAATGCACATAACCATCTGAAGTGTCTTCCCAATCATCATCTGCAATATCAAAACCAAAACTCATACCAGAAATATTTTTATTTCTTAAATTAGTTAAAGTATCATTGCCAAGAGTTGTTTCAGGAATAGCGGCTTCAAAGTGTAACCCACGTTCATCTAAATTAAGCTTTAAAGTATTAGCACTAGTTCTCGCTAGAACACTCCCTGAATCGTGATTATATAAGAGCACTACATCACTCATATCCACATCATCAAAAGCGTGTGGGTCAATAAATTCAGTAAAATCTCCAAGTTGTTCACTACGAGAATTAAAAACTACAGCAGTTCCTTTAATCGTTCTGCTTTCCTTCTCCATCATCGGAGCTTGTGTCAGATTCCGTACTTCCATCTTTCTCATTGCCTTTTAAAACATTGCTGATTCCACTTTTTTGATTTTCTTTTGTAGATATAGGTTTACCTGTATCATCATATGCATTACCTACTGCTACATTGTTAGGGAAGTTTTCCCTAATGTTTTGAATAGGTACGAAGTTACTCATAATTGTTCTTACTCCTGCCATTTCATCATCAGCTGGAGCATAACCTAATCTAGTTCTTGATTCAGTATCACTAAGTAGGCCTGCTTTAAACCAATCTAGTGTGAGTTTCATATTGGTTTCAGTATCAAGTTCCATTAATCTTGAAACATCAAACTCAAAATGATACTTAAGTGAGTCTTTAGAACTTAGTAGTTTTACATTAAATTCAGATGTAAACCGTGAAAAATAGTGGTCTAAACTATTTTGTACATAGTCTAAATTGGATTGAGGTAAAGAAGTATGTGAGTTTTCCAAACCTAATCTACTGATTGGAATACCAAAAGCTTTTGCAATCTGCTTAGTCGTATAATCATTTGAATTGATAATCTTAAGAATGTTAGTATCAATTTCAATTGGTTGATAATCTTCCTTACCAGATAAAATAATTAATCGATGTGTGCTATCACCAGAATTTCCTTCAATCCATTTATTTCTTAAAGCATTTCTGGCATCAGGTCCTAAATCGCCTGGCATTTTCAAAATAGCAGAGCCATTGATTCCTGAACCAAAGAATGCATTAAGCATTTCATTGCCTGATTTTTGCATACGCATTTCATCAGCTAATGCATATAGTGGACTTGCACCAACGTATCCATTTGTGGACAAAAATTTTATATGTAAAATTTCATTAGCAGAAAGGTCAAATGGGGTTTGGCCATATGGTTGAATCTCATACTTTATTTCGCCTGAATCTTCATCTAAAAAAGGTGTAACTTGAGATGGTTTTAGCAATTCAAGGTCAACAATATTACCAACTTTATCCTTAAGAATTCTTGCATATGAATTACCAGTTAAAAGGAGATTAGCGGTCAAGGCATACTTAAAATCACGTGCTGTCATAAAATCATTAGGCTTAATATTCAACAAATAATTAAGTTGATTAAATCGTTTATCTTTAATGTGATTAACATTATCTGATTCTAGTTTTATCGGATTAGTCGCAATATCATTAGAAATTACATTAATTGCAGTAAACACATCACTATTTTTCAAATTAGTAATAGGCACATATCGAGGACTGGTATCTTGAAAATCAATATAAGAACCAGTGTCATTAAAAGCGGTCAAACTTCTAAAAAAAGACAATTTATTGCACCTCCTTCTTATTTAGAATTAGTGCGATCAATATAGATTGCGATTGCTGTCCAAAACAAACCGCTTCCTATAAATCCTGCAGGTGTGCTTAATAAAAACATTCCTACTGAGAAAAGTAGGCCACCCATTAAACACAAAATGGTGTGAATATTAGATAAAATAAAATTAAAAATGGAATTGTTTCTCATAGAATTCTGAATCCCTTTCAAAATCTCGTGAGAAATCATAGTTATAAGCTTGAGTCATCGCATCAAGTAATGCTGCTAAAGGGTCAATCTTATTGCGATACATTGTCTTATCAAGTAAAACAGCATCATTAATCTCTTTAACAATTGCATTATTTACTGCAATTTCTAATAGCCGATTATCACCATGAATAACGCCTCCATCTTGAACATATTTACGAAATTGTTTAGTAGGTTCAGACAATGTTGCAAAACCTTGAGCAACATCAACCATTGTGTAACCATCTTCATTGAACGTATCGATAATATGGTTAGCTGAATAACGGTCATAACAAATGCAATTGACGCTGAATTTATGTTCACCGATTAAGTTATAAATAAAGTCAATGATTTGCTGGTCATCAATATTCCCTGATTCAAGATTTGAGAGTGTTACTTCCCCACGCCTTCTTAACGCTAAATAATCGATTTTATCCTTTTGAATCTTGTTTTCGATTCCACCTCGAGTTCCAACAAAGGCATGAGAATCAACCCAAAACTTTTTTTGTTCTGGAAGAGGTACAATCCAAGAAACAGCTGATAAGTCTCCTGTTCTAGCCAAGTCCATACCGATATAAACTTCACGTCCATAAAGATCTGGAGTCTTATCTACTTTAATATTTGCCCAATCTTGAACTTTGATATATGAGTTTTCATTAGCCTGTTGCCACATATTAAAGTTATAAATTTTAGCTTTGGTTTCTCGTCCCATCGCTTGAGCGGTCTTCCAGTCTTGGATTAATGTAGGCAATAATGTTTCTCGAATATCCTTGTCATAAAGAATTGGATTAGATTTAATCCAGTTAGCTGTATCCGCAATTTCATCTTCAGATTCCTGTTCATACCAAAGAACCATCGTTTCATCATCTACAACATCACCTTTAACCATCTGCTCCACATATTGATAAATCATTTCATGGAACCAACCATTTATGTTTGGTGAAACTGTAGAAATCAGTAACATTAATGGGTCTTTCTGCATACGAGATGATTTTTCAACGGCATCGTAAACTGTAATATCGTTACTATCTGCCTGTTCATCGAAAATAGCTAATGTAGTGTTTAACCCTTGAATACCGTTTTTATCGTTTGATAAAGGTTTGATAAACGAACCTGTTTTTGCATCAGTGATTTCATCACGTTTCATTTGAGTTTTACGTTTAACAAATGGAGAATCATTTCGTAGTGGAACTAAAAAGTTATTAATATAATTAAAAGCAACCTTTGCTTGGTCACGTTTGTTAGCTGCACAATATATTTGCTTCCCACGAACGGGATATTTCTGGTAAAGCAAGATATATAATGCGATACCAGCCACTAAAATAGTTTTCCCATTCTTACGAGCCATTGAAATAAACATTTTTTTAAATTTTCTATGGGAATCCGACTTACGAAGCCAACCGAATACAGAACCAACAGCAAATGCTTGAAAATTAACTAATTTCATCTGTTTTCCGTTGTCTGGATTCTTTAATGATGAAATAAAGGCAATTACCTTTTCAGATTCACGAATATCCCAATAATATGGAAAATTTTTATCATTTTTCGACTTTTCTAAGTCTTTTAAGTGCCTATTACATGCCCAAATTACCTTTTTAGGAGCAAGAATCTTACCAGAAACAACAGCTTTAGCATATTCAGTTACTTGGTCTTTCATCTATCTACTCTCCAAACTTTGCATATGGATCATCTTCAATCTCATCTTTAGGTTCTGGTTTAACTAATTTCATACGAGAATCTAAAGTCATACCTAATGAAGAAGCATTAGCTCTGATTTCTTTCTGCATATCTAGCATTACATTAACTGCTGGATTCTTTTTCCCATCAATTAAGACTCCATTTTCTTCAACAGCTTTTATTGCTTTCTTTAAAGTTGAAACTGCTATACAATAATCGATAAGAACTTGACGATCTAATGCAGTAATACTTAACTTTTTAAGCATTGGAGCTACTCTTCGATACTCTTTTTGAGCTTCTGAATCAATCCATGATGGGGGAGATAGAGTTAATGTGCTAAAATCACTTGCAGCTTTTTCTTCTAACTCTCTTTGAGCGATTTCATCTTTAGTTTTATGTGAATTAAAATTTGTTGAGTGCATTCTAGGTCTTCCAGCCACCTAACCACCTCCTTTGTGAATAAATATTGTGTAAAGCCCTTGAAAAAGGGCTTTTTGTTACGCCGTTATGCCGAAAAAGTCTCATTTATGGAATTTTGCAAAAAGAAAACTCCGGGACGGTATGGAAGAAATGTTGATATACCGGCCCCTATCGACTATGGGGTACCCTTGTTCGGTTGGTAATCAATTTATAGCCCTTTGAATTTGTAACGGTTTATAACGGTGGGTAATAACCAAGCTTATGAATTTTTTCATGACAAGGCTTGCACAATGCTTGCAAGTTGTTGTAATTTAATCTATATGAATAATTGTTATATACATCTTTTATATGATGAACATCAGTTGCTAAACTATATATATTATTTTTTAAACACCTTTCACATAATGGATTCCGTGCAAGCTTTAAGCTTCTTAGATTCTTCCAAGCCTTTGACTGATAGAACTTTCTATAGTTCCTTGTTGCTTCCCTGTTCATTCTTATGCGGTCGTATTGCCTAGAATAGTAGTTAACATGTTTCTTACAATACTTATATTTGATGCTTATTAAAGCATTACAACCGCTTTTATTACATTTGTGTAGTATCATATATAAACACCCTTAAACCGCTTAAAATGCTTTTTATAGCCTTATAAAGCTATTGCCCTTTTAAGGTATATAAGCATAGTACTATATATAAAAGCTTTAAAAGTACTAAAAAAGTACCAAGTTGAAAAACTCAAACAGTCGCACGATGGTTATATTTAAATAGATACAAATATAACTACATACATATATAAGATTGTTGAATCTAAAACAGTTGAAAGAATTCAATTAGAAAAATAAACATAAAAAAATAGACCACTAGCACAATTAAAAAAAGTCTAGTAGTCTATATAGTTATACATATATAAGGCAGTCAAAGGCTCAAGGCTTGACGCCTTAAAAAGAAAAATGATACCATAATAAAAAGGGCTAAGCCTTTAAGCCTAGCCCCTAAAATGTATTACTTAGCCATTTTATAAATTACTAAGATTTGAGTTACTATTATCAGTAATTTAATAACAATGTCTAAGCAATCTTTTATAACGGCTATTCTATAGCCGTTTTTATTTTTGCTTTTTTTCTTTGCCATTGTCTTGCTCCTTTCTAGTAAGGTTGTTCCTTAACCTTACATATATTATAATATCATAGTAACTATATATAGTCAGTAATAAAACAATAAAAAAAGCGCTATTTTTTGCGCTTTTCTGAAGAAACTATATAACCAAATAAAGAAACCAATAAAGCTATTATAATTATATCCATTGTTTAACTCCTTCTAATTTAATGCAATTGTTGCGCCGTCGCTTTTGCCGTCCTTGTCAATGTTGGCGCCTATATCAGTAAGTACTTTTTTCTTAGTATTAACTTCTACAATTATTTGACCGTCGTTATATTTTTTATATTTGATTTTAGTGTTTTTGTCAATTTTTACAGTCTTATAATCTGTATCAGCTTCAACCCTTGGGACTAAATAAGTATATAAAGCCCCTAACATTACAACCACTAAACCGCCTAAAATTACTAATTTTTTCATTTCTATAACAGTCCTTTTTCTTCAAAAAAACTTAAGTCGATGTATGCCATTGTCGGCTTGGTTTGAATGTAAAAGCCACAAGCTCCCAAAATATACAAAACTTTTTCTTTACTGTCTTTTACATTATATTTTTTTATAAATTTTTCTATTTCTTTGTCTATTTTTTGCTTTTTTTCTAATTTATTCATTTTAGAACTCTCCCCAGTTTTCTGCTTCTTCTTTGCTCAATGAAATAACTTCTTTTTGAACGTTAAACGTGTGGGAGTCTAGCCACTTGCCTAATTTAAGGCGGTAAAGCGTTTTAAAATCGTGATAAAATAATTTATCTAATGTTTTTATTGCTGCTTCGTCGTCGTCAAATTGCCAGGGGTCAAGTGGATCGATTGCATTATTTACAATTAGATAAACAATATTGTTGTAATTTTCTTTATAATCTTCTTCAGTGCTTACCAAATCATAACCAGGGCCCCAGGCTTTTGAATCGTATTTATAAACTAATCTAATGTACAAGCCCTTTTCTTGTGCTTTCTCTTGAATTTGTTCAATGTTGGCAGTCTTTAAATTCAACCCCGTTAAATTTTTAAGAACGTTGTTAACAACCGCCCCGCCCTGTTTTTTAGGATTGAACTTGTAAACTTTAAAGCCGTTAACATTTTTCAAATCTAAGTAATTGTATTCTTCTATTAATTTTTGCATAATAAAAACCCTTTCTATAGGGCTTTACAATTTGAAACTATTTAACTATAATTAAATAGTCTTATTAATTATAAAGCCGTTCAACTTTTTATATTTTTAAGGCGTTGCCCGTCAAGTGTTCCCGCACTTGATGGGCTTTTTTTCTTTCGCCTTACATATATTATAGTATCATGGTAATTATATATAGTCAATAACAAAATTATTTTTCTTTTAGTTTTTTTTCCCTTTCTAAAATAAGGCCCCTTAATTCGTTTAATTGTTTTAGTGTTGCTTTATTTTTTATATAAGTTTTGCAATTGTTATATGGTAATCTTTTTCGCTGCTTTTCTTGTAATTCTTGGGCGTATTCATCACCAGCGGCGGCCCTTGCTTTTACCCGCGCGCGGTATTCCCTTGATTTTTGGGCGCGGTACTTTCTCACTTCGTCGGGGTTGTTCCAATCTATTGACACTAGTCCCACCCCTTCACTGATTTTTGAATTACTTCAAACAATTCCGGGCATTCTGTTTTGATTTGATCAATTAAACCATTTAAGGCCGCTTCTTGGCCGTACGTATCGCAAATATTACTCTGTAAGTTTATTACTTTATTATTAGTATTTATATTTGCTAAGAATTTTATTTTATCATTAGTAATTTTAGATTTACTAATTACCGCACTAATTACATTTTTAGTATTCTTTTTTAGTTCTTTTTCATTAAAAACATAATTAGTAATATTACCGCTATGTTGCACGCTTACACGGTTCACACGATTATAATTTGATTGTAATGTATCTAAGATTAACATTTTTATTTACCTTCCTTTTCGTTTTCTATAATCACTATATATAATTATTATAGACTTGTCAATACTTTTTAAAAATATTTTTTTGCCTTATTTTCAATGGTTGAAGCCTTATATAGTAGAAAACTATCCAAAAATTTATAAAAAGCATGTTATAAAGTAAGTAGCTTCAAGGGGTTAGCAACGTTTTAAAAAGTGTTTATAATATACCTTTTAGCGTTATAAATATATTTCTTACTTTAAGTAATAAAAAACTTTTAGACCCCTTTTTCAATTTTTGTCTTTTGCTTAGCTACGTTCGAGCATGTATACGCGCGCGCGTAAGTGAACGAAAAGCAATTCAATCGTATTCCAATTGTAAATGATAAAAAGACTGATATCCTGTTGTGATATCAGTTTTTATTTTGTTGTTTCTATATTTATAATTCATTGCTAACTGTAACTGCTAAATAATTGAATAAATCTTAAATATCTGGATAAAGATAAATACTATCGCTACTAAAATATTTATTAAATACTGCAGTTAACTGCAATTATATTTATTGTCGTTAATTAAATAGCCTAATAATATTTTTGATTAATTTAGGCACTTCTAATTAGATATCTCTCCAGAAGCCATTAATGTAAATTAATAAGCCAGATTACTATAAACAACAAAAAAAAGAAATAGGACCATACACTTTTTTTCTGTACGATCCTATTTTTTTGCTTATTCGGTAAATAATGTTTTTTTGATTTCCCTTGGAGGCACATTAATTATATCATAGTCGCTTATTTCGGCGGTCTGACGCCATTTTACGACAAGCTAATATGATTATAGTGCCTACGAAAATTATAGCCATAAAAGCTAAGTAAACTAAGAATAAAGCTAAACCAATTGCTAGAATCAGTTCCAATACTCTTAAGGTTAAACTCCAAAAAGCTAATCCTAGTAACATAAAAAGATATCTTCTCCTAACCGAGAAAATCAAAAAATCGATTTTCGGTCTATTTTATTTTTCAAAATAGCAACCCATCTTAAAATCTGGATTGGGATTTTTAGTCTATTTCTTAAAAACAATACCCTAGCCCTTTTAATAAGGGGTTGGGATTACCAGCCTAATTCTTTTCTTAAAGTTTCTAAAAAATGATTTCTTTTGTAATACAAATTTGTTCTAGAAATGTGTAAATGATCTGCCACCCCTTCTAAGGTAAGGTTGGGATTTCTTTGAAAGTATAAAGCATCAATTACTCTCTTAGTAGCAAAATCAGTTTTTAATAGAACTTCAGTTACGCACTTTTTCTGCCATCTTAAACTAGCAATGAATCTGTCATCCTCGATGGAATAGTAGGCGCTATTCTGCCTGTTTTTTATATATTCATCAATTTTAGGATAATCTCTAAGAATTGCCTCCATGTGTAGAAAAACTGCCTTTTTCATCCGCACTCCTGTTTATAAAACGATATATAAAATATTTACTTATATAGTATTATATATCAGATAATCCATATTTTTCTAGAGTTTCCTTGCTTACAGTTTCGTATTCAATCATTTGACTAATTGCAAGCTCAGCATAATTACGCAAGTCAACATAACTATCAAAAATAGATTCTCCATTATCTGGAATATCAGGATTCATAGTTAAGGCTCTAATTCTTTGAAGCTTATTATTCACTTCAACAAAAGCATAAATCAAACCTAACTCATTGAAAGAATCAGCATAAGCATTACCATAGGCCTTGTTCTTACGTTCCATTAAATCAGTAAGAGCAGTATCAATTTTTTTAAAGTCCATGTTTATCCTCCCATAATTTATCAGCAATATTTTTATTAGTCACTTCTCGAAGTTTTTTATTGAGTGATATTAGTTTGATGAAAATTTTGTGAAACGGGTTATTTGTAGCCTGGTAAGCAAGTTTTATAAAGTCTAATTTAATATCAGGCTTCCAGTAAGCAGAATCGCCCATTTTATAAAAAATATCAACATCATATTTATTGAATATGAAATTAATATTCCAAGCATCTTCAGGAATATCTTCCATAAGTTGCTTTTTAAGTCGTTTTTTAATTTTTTCAGGATACATTTAATTCCTCCAAATACTATTACTCATCACTATCACTCCAGTTAATGGTAGTTATAATTTCCGGAAAACCTTCCGGAATAGAATCATCGTAAAACATAATAGCAACTACATTATTCTTGCAAAACTGAATTAATTCCCATCCACCATTAGCAACCCATGTGTAAGGTTCGTGGAGTTCCCATTCGTCAATATTAGAAGTAAAATAAGGAAATATTTTGTGAAGCTCATCATTATTATCATGAATGAAATTCATCAATTTATTCAACTTATTATTCCACTCGAAAGTGGTTATAGTGCCACCGTCTTCGTTATTTAGTAATACATAATCATCTTCAAACGTTAGAGAATAGAGTGGCCAACCGTCTTCTAAATAATAAGTATTATTAGCATATCTCCAATCATTTACATTTAAATCAGTGACATTATAAAGGTCTTTTAAAACTTCGCTGTATTTTTTAAAGAAATTTAGTAATTCATTCGGTCTCATTGTTATCACTCCAGTTAAAACTGGTAATGAAATTATCTTCAATATCGCGTAGCTCCACCTCAGTGGGCTTAAATTTAAGCGTATATGCATCAACTAAATAGTAATAATCTTCATTCAAGTTATATCCCCAGTCTTCTTTATTCAGACTAAAATCGGGCAAAATCTTATGGATATCACTACCGTGTCTATCAAGGAATCTTAGCAATTCATCTTTAACGTAACTTTTATTATCTTCCATAACTGATTTCAAATATTCATAATGTCTTTGAAAATTAGTTTCATCTGTATGAAGAAAATTACGAAAAGTAGTTTTAACATCTATATAATCGATTCCAGATTTTTTTCTTAACTTATTTAAGCCGTCTATAATTTCATCAGAATTTTCGCATTCTCTATTAGGTTCAAAAATAACATTTACTACTGATGCATTTAAGTCACAGTCATCAAATACAATGAAAATTCTTTCATCTTCATTAAACTCAATAGTTAAATCATAGTCGCTTTTCCACATGACTGTTTTAGGTGTGTAATTTTCAATTAAATAATCATTAATAATTTTTTTGTTAGGTATAATTTGCATTGTTAATCCTCCTATTTTAATGGAAAAGCCATCATTATTTGATTGCCATTAATAACAACTTCATCTCCATTTGCTTTTTTAAAAGTACGAAAGCATTCCAAGTCTAATGTCTTAAAAACTTCCCATGGAATATCAAGAACTATATTTTCATCGTTTATCATTTGTACATCAGTATATTTATATTTCATTATCTATTAATCTCTAATTCTCTTTACAAATTTCTCATTAGCCCATACATTCAATCCATTATCTACTTCACGAACCACAATAGGCCTTTTATTAATCGTGTAATGATATGGTGACCGCCACTCAAAGCTTTCTGCTTTAAATAGATTACTTACCACTTTAATTACAATTGATTCATCAATTTTTTTAGCTTCATAAATTAATCCAAAGTTTTCAGTATAAAGCCGTACCCCATCAAAGGTATAGCCTTTAGAATCTGGATAATGAAGCATATGCATTAAATTCTTTCCAGGTAAAATAAAATCACCTTCTTCTTTCGTAAAGTCTTAGTAAATCTTTTAAATGGTCAAAGTCTTTATCTCCAACTGGTATCTGCATAAAGCTTCTGTATTTTTTATTTATCTTATTTAAGCACTTAATAATTTCAGATCTATCTCGATGATGAGTGGAGTGAGCTTTTTTTACGTTTAAAACAATCGCTCTTCGATTAAAAACATGAGGAATAATTTCATCATCAATTTTCCAAATAAAATATGGTACTGAATCTTGTGAGCGTAAAACACTTCTACGACTTAGCCAAGAATAGCCGTCAAACTGACCAAGAAAAAAATCTATCTGATCCCAAGTTTTAAATTCTTTAACTCTTTCAATTTCTTTATCCAAACAAATTTCACGTAATAAAATCGACATCATTCAATCTCCATATCTGGATAACCATATCCTACAAGGCCTCCCTGAATTATCATTTTTGCATCATCAACACTACGAGCAATACCGTGAATTACATTGTGTTGCATCAAGAATTGATGAAAACGCATTTGGTCGTCACGAATTTTGCCTGTAGGAGATTTAACTTCAATAAAGTACGACTGGTTATCAATCCAGCGTGTACCATGTAAATCTGGATAACCATTAGGTAGCCCAGTAGAAAACCATCTACCATCTGCTTGTTTAACGCTGCCTACATTTGCACGAAAACAGCAGCCTAAATTATTTTGAGTTATATAAAGTTGTATTTTTTGTTGAATTAAATGTTCACTGTCCATAATTAACTATACCTACCCACCCACCGCATATATTATTCTTATAAAGGTTACACTAAATTTACAGTAACCAATTCAGTAGTGTAACCTCACTCGTACTTACTCTATCAATAATATAGAACCTATAGACCAATTTTAGGGTTACACTAGTGTAACCGCACCTCTCGCTTACTCTCCCAAGGGATTAAGCAAAAAAGTATCAGGTTACACTAAAATTCAACTATATTGTTCTAAACTACTCCAGTAATTGTTAGTACTAGTTATAGTTATATATATTTTATATATATATTAGTGTAACTATGTATTTATACTATGCATAAAGCCTTGTGGCCCAAGGGCTGAGATAGGTTACACTATAGTGTAACCTTTTTCACTATACAAATAACCTCTAATCCCTTGGGACTCTAGGCGGTTACACTAAGTTACACTAAGTTACACTAGTGTAACTTTTGAGAATTTCTTGCATATCCACGAGCTGTTTTTCCACCTATTTTTTTAACTTTTCTAGACCACTTAAATCGATCTAACATCAAGCTTTGTAATTTACGAGCTGCTTTTCTATTTTTCAAAAGGTCCAACCCTAAAGCGTCTGCCAACTTATCATTCGTTATAAAGTTTGCATATCTAAAATCATCTGATTCTAAAATATCAGCTAATTTATCTTCAAAAGCATCAACATAATTAAACTTAGTTCTTTTAGACTCCAACTCCACCTCCTCCTCAGGTGTTAGAGCGAAACTAAAATCACCAGATTTATAGAGTGCCATTGCTTCTCCCCAAATTTGCTGAACAAATTCAGGTGGCATATCTGTTACTGCGTTTTTCTTTCGATTAGCCTTATCAGCTAAAATAGGCATAAATCTACGAGAACCAGTTAAATCTTTAAGATAATATCGTTCATTAGTAGTACGAGCCATAACAAATTTTTTGTGAAATTTCTCAGCAGTATGACCATACGCCTTGCGATACTCGAATTCTTGCATAGTGACAAATTTCTTGAGTTCTTCAAAAGAAGAATTATGTGAAGCTGTTAGCTCATCATCGTTAACAATAACTGCATTTTTCATAACTGCGAAATCATCTTTTGATGAGAAACTAGCAAACTGGTCAGTGTAGTAACCAAGTGGTGCTAGATTTTTTAGAAAAGTCGTTTTACCAACTCCCTGTCCACCAACTAAATCAAGCACCATATCGAACTTGGTCATAGGGTTAAAAGTTTTAGCAATCGCACCAACTAAGAATTGCCTAGTGATTAGTAAAGTTAAATAACCAGGTTCTGCTCCTAAAAAATCAGGTAAAAGATTTTGGAGTCTAGGCTTACCGTCCCATTTTTTTAAAGCCTCGTTAAAGTAATCTTTGATAGGATTATAAGAATGACTTGAAGCATAAACGCTAATTGCTGAGCGTATTTTCTGGTCATCAAAAAGAATATTTGAGTAAGCCCCTTGAGTTTCGATATAAGCAGCGATAAGAGAAATATAAACATCTTTTAATTGGCCTTTTTCAATATTAAGATCTTTAATATCTTTCATTACATCAACTGCTTCAGTGTACTCATTAAATTGAAAAGTATTTTTTAGTAGCTTATCGTTACTAAGAATCATAATGATGTTATAGATGGAATTTTTCTTAATAATGCCCGTTTTTTCATTAACAAGAAAAGGAAGAGAATACCTATATTTTGGTTGTTTCTGTAATTTACGAAGTTTATCAGTATTTTTAAGTTCGATAACCTTTTTATCGTCTTTTTTATCCAGCTCAACCACCCTCTCTCCTTCTAATATCCTTATCAATCATTGATTGAACGGTTCTAATAAGTTCGTCGCTACTTAATTTATCTTCTGTTGCATCATTTGCTAAGATAGCCAGCTTCACAGCTTTTTCAGGGTCTACATTTCGATATAAAAGTCCGCCCATAAAAGCAGCAAGAGCATTATTTCTTCCGCCAGTTTCACCTAAACCATCGACAATTTGTTCAAAAAGGATAGCAGTTTGACTTTTGCCAGAAAATCGAATGTTATCAATTTGATCTAATGATAAATTCTCCTGCTTTTTATTTTTATTAATAGCCTTTATAAGCTCTTCTGGAGCGTCTTTCATCGGTTTATGATTAAGCCACTTATAGCCTGCTGAAGGCGCACATACGACGTAATTATTAACGTGTGCTTTAATATCTACTCCAGGTAGCCAACCAATATTTTGAGTAATCTCTTCATTTTTAGGCTTCCTAAAGTAAAAGTGGTATCCACCATGCGCCGTAATTTCAGTTAGCGTATCTTTAAACCATTCATCATGATTTAAATCTTTAATAGACTCTAAGCCATCTGCTTCACTATGATGTCTATCAACATCGACTACAAAAAACTGTTCAGTTTTAAGAGCGATTTTAGCAAAGGGATAACGTTTCCAGATTGCTTCAATTTCATCTACAGTAAGAGCAGGTTTATTAGCAAACTTTATAAGAGGTCTTTTATCATTTCCAATTGGAATTACCGAAAAACCGTGCTCAGCATAGCTCTTAGCATAATTAACTAAATTTTGCATTTTTAAAATGGCATTTTAGATTCATCAATTTCTTCTTCACTACCTGGATTATCTGCAAAAGGATCTTCAATTGCTTCAGGTGTAGTAGGTTGTTCAGCTTCATAGAAGTCGTAATTGCGGTAAGGATGGTCAGGGTCCTTTTTATTTCTGCTTTCAATGATTTCAAGAGTTAAAGTCTTGCCTAAGTGTGAGCTAAATGCTTGTTGAATTTCTTCATAAACATTAGTTACATCGTCTTCAAGGCCTGCAAAAATTCGTTTATCGAAGTCAAAACCAATTACTGAAGCAATTTTCATAATAGTTTTAATTGATCGTTCTAAGACAAAGTCAGGCATAGGCTTACCTGTAGAAGTTACTAGTTCAAGTGAAGGGAAAACATTTTCTTTTCTACCAGCAAAATCACCATCTAAAACTTCAAAGGTAAACATAACAAATTCACGGTCATTCTTAGCTTGATGAGTAACGCCTGAAAGTGATACATAGTACTTACCAGCAGGTAATGCACTATTACCGCCTACCTTATCCTTCTTTGGGTCAAAATCCTTTAAGCTTGCAAAAACATCTTTTAATGACATAAATATAATCTCCTTAATCTTTTTTATTTTGAAAACATTCCACGGCAGCTTTCTAAAAGCTGTAAAACCCGTTCGTTTGATATATTTTCTGGTTTATAATTCATTCGCTTATCATCAACCTTACGTAAGTAAGTGTTAGGTCCTAACTTTCGTAAGTGAATAACTACATCGCAATTTCCTGCTACAATGTTGTAGTATTTTTTCTTAAGCGAGGGTTTGAGTGTAGGAGCTACTGAACTCCCCATTTCAGATTCTTCTAGCTCACGACTGATAAAAATGATATCCATCGGTAAAGCTTTAAGATCTACAACAAATTGTTGTAATGCACTATTAAACATTGCATATCCACGACCATAACCTAAATCAGCAAGTGAGGTTACTCCAGCTTCTAAACAGATAGCTTGTTCCATCATGACGCAAATATCATCAATTACATCTACAACCAGTGTTTTATAAGTATGGTCAGTAGTTTCTAATTCAGTAATGATATCTGTTAACTGTTCAATAGCAGATTGTTTGAGTGGTTTATTAGAATTACCACTTCTGATATTTCTAATTTGAATTGAAGGGGCCGATTGCTGAAGTGCATTCCCATCAGTATTCAAGATAAGAGGGTGTGGAAAGTGACTTGCAAAAAACGACTTTCCAGCCAGTGGCGCCCCGTAAATAAAGAAGTTATGTGGTTCACTTTTTGGTTGAATAACTTCATCTTTAGGTAGAATACCCAAATTAATGTCCTCGCTTTCTATTTTTCAACTGATAAAAAATCCAACCTGGACGATAGCCATGTAAATCTGCATAAGCTTTAAGTTCTTTATATGTATGAAGTTCTGAAAGCTTTTTACCAGCTATTGCAAGTTTTGTGTTATCAGAAATAATTTTTTCGACCAAATTCTTTCTATCCTGAATGACTTCTTGAAGTTGGTCGTTCGTTACCTCAGGTGCTTTTCTCACTTTAATTGGATTTCCGCACCCAGGGCAGGTTCCATTCTTTACATCACTCCTCTCAAAGACTCTAAAACAGAAATCACACTGTACAATTGATAAAGAATCATTTTGTTGTTTCTTTTTAGTTTTCTTATCTTTAGTAACAATAGCTGTACGCCAATCCCTTTCGCTGTTAGGTAAACCAAAGCGTTCATAATTCCCAACATGGTCTATGATGATGGCTGTTTTACCTTTTCTAGGATTTAAGCATCGCATTGAAAACTGTAAGTATAGTGCCAGACTTGCTGTAGGTCGTGTCATAATTACACAGTCAACATCTGGTAAGTCCACACCTTCGGTAAAAAGATTTACGTTAACCAAAATAGTAATTTTTTTATTTCTAAAATCGTTAACGATTGATTCTCTAGTAGCAGTATCAGTATTTCCATCTAATTCTTCAGCTGTAATACCTGCTGAATTAAATTGCTTAGCAATTCTTTTAGCTGATTCAACTGAATAGGTGAACACTACAGCCTGTTTACCTTTAGCAATTCTTAGGTAGTTGTCTAAAACATGACCATAGATTTTTGTTGAAACAGCTTCTTCCATAGAAGCATTAGTAAAATCACCAGTAGATGATTTTTTAAGTTTTTTCGTATCAACATCTTTTCTAGCGAAGTACTTAAAATTAGCTAAATATCCTTGAGATATAAGATTTTTAATGGATTCTCCTACAATAATGTCATCTGCAACTTGATCTAACTGTTTTTTGCCCGTTCTAATCGGCGTTGCAGTAAATAGAAGAACAAAAGCATTAGGAAAGGCATTAAGAATAGTTTGATATGTTTTAGCTGCAGCATGATGTGCTTCATCTATAAGAATTAGTTGAGGTTCAGGCAATCGATTAACTTTTCGATATAACGTTTGAACCATCCCCATGGTGGCCAACTCCATATCCACTTCTTGTTGCTTAAAAGTGTTTATTGCTTGTTCTAAGACTTCTTTTCGATGGATTAGGAATAATAGCCTATTACCTTTTAAAGTCGTTCTACGGGCTATTTCTGCCATAATTACAGTCTTCCCAGTTCGTGGTGGTTGCTGTACTATAATCTTTTTGTGACCGCTTTTTATTGAGTCATAAATTTTATTAATGGTTTTTAATTGATAATCTCGAAGTTTAAACACACGAATTTCTTCCAAAGTATTAGTTCTAATTCATTCTTATCAGGCCAGGTTAATCTGGTAGATTTTGTAATTCTAAAATTTGGAGTTAACATCACATCAGGTCCATTTTCTAGTCTTAAAAATCGACCATCTTTTACGAATTTCTGCCCATTAAATTCAATATCTTTAAAGAATTCAAATAACTCAGGTTTAGGCCAGCAATTTGAATCGTAAAAGTTATAAAACTCAAAATTACTTTTGGCTAAAGCTTCTAAAATATATAAATCACAGTCATTCATATTCCAATTGGAATCAATCGTAATTTTTATGTCTTCATCATCGTAATGCCTGTATAAAAATTCATTATTTATAACTATGAATCGATGATAAAAAGAAGTTAGATGATGAAATTTATTAACAATATTGGCTAATTCTTTGTAAGTAATTTTCCGTTTAGCCATACTTTCAGAGGTCTCCTATCATCAATCTTCATTTTGAAAATACAAGCATTAATTTCTAAAGTGTTTTCTTTATCTTTGTAAATAAACATCATAGAAGTTGGCGCATATTTGCTAAAATAAACGCTCCCTAGCGTTTTAAAATGACTAAATGTAAATAGATTAAGTTCATCTTTAAACGCTATATATGCTTGTTTTAATGCTTCGGTTTCGATGATTCATCATCTCCATCAATTGATTGCTTGTATGCTTTCATTCGTACTTCGATAATTGCTTTATCTATAACAGAGTTAAGTAATCCAAGAACCTGTTCAGGAAGTGTAGCTCTAAAATTGCCATCAAAGTCATAATGTAAATTCTTTAAATATTTCAATGCTTGTCCGTATGTTTTTTGTTTTAAAGCATCAGCTATAAGCTGTTCTTTATAATCTGTACACAGTTTTAAAATTTCTTTATCCATTTACTTCAACCACCTCGTAAACTTCTTCTGCTAAATCTTTAAATGCTCCTTCTAGGTCCATTGAGTTATCCCAAATAAACTGGATAAAATCTGCAATTGAAGGAAAGCTAAATTCTAAAAGAAAATTGTATTCTCCAATATCTATAAATCGATTTAGAATTAAACTAGTAAAGTCAGGAACATCCCCCTGATATCCAACGTACGTATAATCATCTGAATCAGGGAAGTAAACTTCATACATTTTCATTCCTCCGTATCTAAAATATGTTTCATAATTTTGGATAGAAAATCTCGACCTTTAAAAACGTTGTCCCATCTATCAATCATTGCGTTACTGCTAAAAAATAGTTTTGCTTTTGTTTCCTCACTCATAAGTCGTAAACCTCCATAAACAATAGATGTAAAGTGGTAGTGCCATATATAAAAGCTGGATATTTTCTAGCCCTGCTGCTAAAATGATAAGTACAGCTGATATATAGAAAATTAGCAATGTAAACATTTTTTAATATGTCCCTGGTAAGAACTCGGGACCAGATAATATAAGCACTGTAAGTGCTATAATTAGCAGGGTTATATATAGTACCCAAGATTTATTCATTTATTTACCCTCCAAGCTCACTATTCCGTGAGCTTTTTTTCATGCTTATCTTTTATGTTCATTCATAAATGTTTCCAAATCTTTTCTTGCAAAGAGAATCATTCCATCAATACTTTGATAAGGGATTTTGAATTTTTCACGCCAAGTTTTAAATGTTTGCATGCTTATACCTAAGTAATTGCTTGCTTCTCTTTTATTGAAATATTCTTGTTGAACAGCTTTTTTAACTGCTTCTTCAGAAATCATAATTTGCATGGTATTTCTCCTATTTTTAATGGTTAAATTCCATATCTATCTATTTCAGTTAAAACATCGTTTAATGTTTGTTTATAAGAATATGAGTAAAGTAAAAGACACTCAGGGGAACAATAAATATAGTCATCTAAATCTTTAAATACAGGTTGGTTTGCTTTTAATTCTTTTTCGCACTCGGTACATGGAATCTTTTCATTCATAGCATTTTTATAGCCACGCTGGACTAAATACTTTTTGGCCTCATCTAATGTTCTAAATGCAGAACATTCATAATTTACAAGACATGTTGGAGAACAAAAAAGTCGTGCATTACCTATATGTGTATAAACTTGTCCATCAAGTTTTAATTTCTTGCCGCAGTTATCACAGTAATATTCCTTTTCTATCTTCATATTTACCCTTCTTTCGAAGCATTTAGTGCATCTTCTAAATCGAAAAAGACTTCACTATTAAGTTCTACTAAACAATCTGCTGAGCAATATAGTCGATGCTTGTTATCCATATAAATACCTTCATCTTCATCTAGTTCTATATCACACCATGTACAGCGATAATTTTCTTTAGTCATAGTTTCCCTCTCCTAATCCTTACTTTGATAAATTACAAGTGCTGTTACCAGGTATCTATCATCATCAATGCCATCCCAAACAATAGATGTCATATTAGTCTGATATTTAATATCAATTACTTTTTTATCTTTTATAAAATCGTTGATTGCTTCATCTAATTTTGCTTTTGG
>NODE_78_length_7871_cov_6.584442||full
TTGCCTACAAAATCAAATAATATTGGCGGTCGTGGCGGCAGACGTGTGGGTGCTGGGCGTAAGAAGAAAGCGGTTGTTGAAAAAGCGAGTGGAGGAAACCCCGGTGGCAGGCCTTTAAGCGTTCTTGATATTCCGGAGCTTGAAGGTGCTGAAATGCCTCAGCCCCACGAGTTTTTATCCGCCACGCAAAAAGACGGTACTCAGCTTCAGGCTAGAGAAATTTTTGAAGAAACATGGAAGTGGCTAAAAGACATTGGTGTTAGCAGTAAAGTGCCATCTCCTCTTATTGAACGGTATGCAATGAGCTGTGCTCGTTGGATTCAATGCGAGGAAGTAACCAGTAAACTCGGGTTTCTTTCCAAGCATCCAACCACAGGAAAACCGATACCATCGCCTTTTATCAACATTGGTATTAACTACATGAATCAGGCGGTCAGGCTTTGGAATGAGATTTTCCAGATTGTGAAAGAAAACTGTTCGACTGAGTTTGATGGTGTTTCACCTCAAAACGATTTAATGGAACGCCTGCTTATTACACGTAAAAACATATAAGGAGAAAAATTATGATAGAAAAAGTAAATCCAAGTCACCCAGACAAGATTGCGGATCGTATTGCCGGAGCAATTGTTGATCTGGCTTACAAGATTGATGAGAACCCGAAGATTGCTGTTGAAGTGATGCTCGGGCATGGAAAGTGTGCCGTGTGTATTGAAAGCACGGTGATGTTTAAGTTTAAGGATATTAAAAATATTATCCACCGTTTAAGCCCTGGGAAAGTAAAGATTGATATTACGGTCGTGCCGCAGGATAAGCATTTAAGCCAAAACCAAAACGACATGGTCCGTTGCGGTGATAACGGGATCTTTAAAGGCGTGCCGCTAACAGACGAACAGAAGAAACTCTCGGCTATTGCTCGAAAGGTTTATGAAAAGTATCCGTATGACGGCAAGTATGTTCTTGATGGTGAAAAGCTTATCATCTGCCAGTCTCACGCTAAACGAGAAGACTTATTGAAAGACTATCCGAGTGCGTTTGTTAATCCTTTAGGCGACTGGACGGGCGGTATCAACGTAGATACGGGAGCGGTTAACCGAAAACTCGGGTCAGACATGGCTGATGCTGTTACGGGCGGCGGTCTTCATGGTAAAGATCTTACAAAAGCTGACGTGTCGGTTAATATTTACGCGTTTTTGAAAGCGCAGGAAACCGGCCGGGTGGTTGAGTTTTCTTGCGCTATCGGGGACGAGATGGTTGATGGTAAACCGTATTCGCAGATTGTGAAAATTGCGAAAGATTACATTGACTCGGTGGGTGGCTTTGAAAAATTCGCTTGCTGGGGTCTTTTCTAACGGGAGGAAAGCTTATGGAAAAAGAAATGCAGTATTATCTGGCTGACGTAAGTGAGCTTATCCCGTATGTGAGAAACGCTCGCACGCACTCTGAGGCGCAAGTATCTCAGATAGCGGCAAGTATCCGCGAGTTTGGTTTCCTCTCCCCAATTCTAGTGGCGGAAGATAATACGATTCTCGCAGGACACGGCAGGCTTGCCGCGGCACTAAAACTGGGTCTTAAAAAAGTTCCGTGCGTGAAAGAAAACCATTTAACTGAAACACAAAAGCGTGCGTATATTATTGCGGATAATAAGCTTTCACTTAACGCAGGCTGGGATAGTGAGCTTTTAGCAGTCGAGTTATCGGAGCTTGAAGGGGCTGATTTTAACCTTGATCTTCTCGGGTTTGATGAGGCGGAGCTTTCCAGTATTTTTGATGCTGATAAAGACGTAAGCGATGATGATTTTGATGTTGAAAAAGAGCTGGAAGAACCGTGCTTTTCTAAAACAGGTGACATATGGACGCTTGGTAAGCATCGTATTATTTGCGGTGATTCAACCGATTCTTCCACGTTTGAAAAACTGCTGGGTGAAACGAAAGTAAATCTTGTTTGCACGGACGCACCTTATTTCGTGAACCTTGAAAACGCGTCAGGGAAAATTAAAAATGATGATTTAAGCGATAAAGAAGGCTACGAGTTTTTAATGAAAGTTTTTACCAACTTCAAAAACTCTATGGCAGCTGACGCATCTATTTACGAGTTTTACGCGACCATGAAAGCACGTGTTTTCTACGATGCTTTTGAGGACGCGGGGTTTAAGGTTGCAGCCGGTTTAATTTGGAAAAAGCCGAGAGCACCACTTATGCGAACGGACTGGAAGTTTAACATGGAGCCGATTATTTACGGTTGGCGTAAAGACGGTAAACATAAGTGGTATGGCGATCAGAAACAGACAGCAGTGTTTGAATTCGACGGGATAAAAAACTCGAAGGAAGAAGGCTGTGGGCATCCTTCCAGTAAGCCCGTGCCGTTAATCGCTTATCTTATTAAACAAAGTACGCAAACAAACAGTGTTGTGTTAGACGGGTTTTTAGGTTCGGCATCTACGCTTATAGCCTGTGAGCAGATTGGAAGAGTCTGCTTTGGAGTGGAGCTTGAACCTAAATTCATTGATGTTGCGGTTAAACGGTACATGAAGTTTCACGATGATAAAACCAAGGACGTGCTTCTTATACGAGATGGGAAACAGTATAGCTTTAAGCAGGCAATTGAAATGATGAAAGAGGCTGGCGATGAGTAAAACACTTACACTCGCCAGCCTTTTTGATGGCTCGGGCGGTTTCCCTTTAGCAGCTACGCTTACAGGGATTAAACCTTTATGGGCAAGTGAAATCGAGCCGTTTCCTATAAGAGTTACCACTAAAAGATTACCTGATGTTAAGCATTTAGGCGATGTGTCAAAGATTAAAGGCGATGCTGTGGATGCGGTTGATATTATCACGTTTGGAAGCCCATGTCAGGACATGTCGATTGCAGGTAAACGGGCAGGTCTTAGCGGTTCTCGCTCAAACCTGTTTTTTGAAGCGGTTCGGATTATTAAAGAGATGAGGAGGAAAACAGGTGGACAAAAACCAAGATATATCGTTTGGGAGAACGTTCCGGGAGCGTTTTCCTCAAATAAAGGAAAAGACTTCGAGAAAGTTATCAAAGAAATCTGTGCTGTCAAAGGACATACGTTTAATGCTCTTAGACCTGAAAAATGGAGCAGTGCAGGACTTGTCATGGCAGAAGATTTCTCACTCGCATGGCGGGTACTTGATGCTTCATACTTCGGAGTACCCCAGAGAAGAAAACGTATCTTTCTTGTCGCAGATTTTGATGGACAAAGTGCCGGAAAAATATTATTTGAGCAAGAAAGCCTGCCTTGGGATTTTACGGCGAGCGGAAAGCCGTGGCAAGAAACTGCCGGACATTTTGAAACAGGCACTGGTGATGCAATCGAAAGATACTGTTTAAACGATCAGGGTGGAAGCAGAATGGACGTGTTTGAAAACAAAAGCGGCACGCTTACAGCAAGTGTGGGAAACCATCCACCGCTCGTGTTTGAAAATCACGGACAGGACTCACGGTATAAAGGTCCTCTTAGCGTGTCTCAAACCGTGCTTTCAACGTTTGGAACAGGCGGGAATAATCAGCCTTTTGTGGTTTGTGATAAAACCTGTTTTGACGTTCGTTTAACATCACTCAACACGAAAAACAAGCGTGCTAAAGTGTATGAAACGAAACTGGCAAGAACAATTAACACAGGGCTAAACTCCCCTGAAGCTAATCAAGGCGGTCTTGCAATAGTGTATTCTACGAGTAAAAACTCGCATCACACGAATGCTCGGGCTGAAATGACAGACACGCTTGTGGCAAGTGACTATAAAGATCCTCCTGTCGTAAACGATATGAATGAGGATAAACACTATGTGGTTAGACGTTTAACACCGAAAGAATGTGCAAGACTGCAGGGCTTTCCTGACTGTTGGTGTGATAATCTTCAAACAGAAAATCCAAGCGATAAAGAGCTTATCTTTTGGCAGGACGTGTTTGAAACACATCGAAAACTAGTCACGAACGCCTGTAAGCCGAAAAGTAAAAACCAGATAATCAAATGGCTTAAAAATCCTCACACTGATTCGGCAGAATACAAGATGTGGGGCAACGGCGTGGCACTTCCCTGCGTGTATTTCGTTCTCAAAAATATCGCTTATTTTCAGGCGAAAGAAAGCACATAAGACTTGCTATAAACCTTCTTTAGAGTGATGTATATACACAAGGAAAAACCTAAAGGAGGTATTAAAATGAGCTTAGAATATGGTTTAAAAGGTTCTAAAAGAAAACCACTCATACAAGCAATAGAAGATTTAACAGGTCTTAAAGCCGTGTATCTTAAAACTCCCAGCATGGCTTACAAGATAGGTCCTTTCACAGTTGATAAAACCGGGACAGTAACATCTGCGGATGATGAAGACCTAAAGGATCTAAAACAAATACTCGAGGGTGACTATGGTATAAGCCTTCCTAAAACACAAGATGAAAGCACACGCATGCTTACAGTAGAGTTTCCAAAAGATAAGCTGAATGTGACTAAGCTTAGAAAAATCATCAAAAACAAGGGTTATTTAATTAAAAAAGCACTCGATGTGGCAAGCCTTGAAATAGAAGAAAACGATGAAACAGTTAGTTTTCCCTGGTTTAAAGATGTAAGCCAAGATCATATGGATACTTACACGAAGCTTATTTTGGCTCTTTGCAAAATGAGCTTGGAAGTAAAACATGTGAATGAAACTAAGCATAAGCCGGTTAACGATAAGTATGCTTTCAGATGTTTTCTTCTTAGACTCGGGTTTATAGGCGATGAGTTTAAAAAGGATAGAAAGATTCTGCTTTCCCGTTTAGAAGGCTCGTGTGCTTTTAGAAACGAAAGAGGTGAATGATGAGAGCATTAAGTAGAGAACAGGTTGAAAAGCTTAGAAAAACTTATCCGATAGGTTGTTTGGTAGAGCTTATCTTAATGGATGATGTTCAGGCACCTCCTATCGGCACTAAAGGCAGAGTACGAGGTGTTGATGATATGGGTTCAATCATGGTTTCTTGGGAAACAGGAAGCGGGCTAAGTGTTGTTTATGGCGTGGATAAGTGCCGAAAAATTAGCGACTTGTAAGAACAATAATTAGTGGAAATACCAGCGGTTTTATCCCGTTTATTGCTTGATAATATGTGCTTTTAGAGTGATATATAGTATCAGCAAAAGCAAAGAAGTAAAGGAGAAACCTATGAAAAAAGAAACCTTACAAAGACTTACAAGCGAAGTTAAAGCCTGCAGACGCTACACGCTAAACGCAATCAAAAAAGCTGAAGAAGGGAAAATCAGCTCGGCTATCAGCATGCTCGATATTGCACAAACAGCAAAAACCTGCGCTATGCAAGCTCACGAGGAGCTTTGGAAGGTAAGCGAAGGAAAACTAAACGATACGGAGTTTGAACTGTTTGCGGATGCTGAAACCTTGGACAAGGATATTCAAAAAGCCTATCAAGCGATTAAACAGGCAAGAAACTAAAAGAAGAATTGGCGAAAAACAAAGAAAAATCGTGGAAATACCTGCGATTTTTTCTCATTTATGACTTGCTATTATGTGCTTTTAGAGTGATATATAGTACTAGCAAAAAGCACAGAAACAAAGGAGTAAAACCATGTGGGAACAAGATACGCTTAGAGTAGAAGATCAGGTTGTAAGCTACAGTATGAAGGTTTTTGAAGAGCCAAGCGAATATGGGATTAACCAGGGGCGAATTTCCAAGCTTACTTTGAAAAACAATAACAAGGTTATCGCAAGCTACGATAGAGGCTGGGACATTATGCCAACCAGCAAGCTTGCAAACGAGGCTTTAGAAATGATCCTCGATGCTAGAAACTAAAAACTGAAATTTTATTAAAATCAGCAGGGCTTTTTTAGGCCCTGTTTCTCGTTAAGAAAAACTAAGAAATGATGTGGGCGCAAGTAAGCGTCTTTTTTTATGCCTAAAGAAAGGAGGAGCTTAAGTTGCAAAAATACGAGGTTACTAAGTTTAAAAAAGAAGATTCAACGTATAGTAAGGATTTAGCGGATTATGCTGTGAGTTTTATCGAATGTTTAACACACACGAAAGGCACGTGGGCTGGTAAGCCTTTTAAGCTCCTTGACTGGCAGGAGCAGATTATCAGGGACTTGTTTGGCGTGGTTAAACCGAATGGTTACCGTCAGTTTAATACCGCGTATATTGAGATACCTAAGAAGATGGGTAAAAGTGAGCTGGCTGCTGCTGTGGCACTGCTTTTATGCTGTGGGGATAATGAGGAGCGAGCGGAAGTTTATGGTTGTGCGGCGGACCGTCAGCAGGCAACAATCGTGTTTGACGTGGCGGCGGACATGGTTAGAATGTGTCCGGCTCTTAATCGTAGGGTTAAAATTTTAGCTTCGCAAAAACGTATTATTTTCCTACCAACTAACAGTTTCTACCAGGTGTTGTCGTCTGAAGCTTACTCTAAACACGGTTTTAACATTCACGGTGTTGTGTTTGATGAGCTTCACACGCAGCCTAACCGTAAACTTTTTGACGTGATGACTAAAGGCTCCGGGGATGCTCGCATGCAGCCACTGTATTTTCTGATTACCACGGCTGGTACGGATACGCATTCTATCTGCTATGAGACGCATCAGAAAGCAGTGGATATTCTCGAGGGTAGGAAAATTGATCCAACTTTTTACCCCGTGATTTATGGTGCAAAAGATTCGGATGATTGGACTGATCCTAAGGTGTGGAAGAAAGCTAATCCTTCTCTTGGGGTGACGGTTCAAATGGAGAAAGTTAAGGCTGCTTTCGAGTCAGCTCGGCAAAATCCTGGTGAAGAGAATGCTTTCCGTCAGCTTCGTCTTAACCAGTGGGTGAAACAGTCTATTCGTTGGATGCCGATGGAAAAATGGGATGCTTGCGGTTTTCAGGTGAACGAGGAAGAACTTGAGGGCAGGGTTTGCTACGGGGGTCTTGACCTTTCAAGCACTACCGATCTTACGGCTTTTTCGCTTGTGTTTCCGCCTTTAGATGAGTCGGATAAGTTTCGTATCCTACCTTATTTTTGGGTGCCTGAAGACACACTTACCCTTCGAGTGAATCGTGATCATGTGCCTTATGACGTGTGGGAAAAACAAGGGTTTATTAAGACTACGGAAGGAAACGTTGTTCACTATGGGTTTATTGAAAAATTCATCGAAACTTTAGGTGAACGTTTCAATATTCGTGAGATTGCTTTCGACCGTTGGGGTGCGGTGCAAATGGTGCAAAACCTTGAAAACATGGGGTTTACCGTGGTTCCGTTCGGACAGGGTTCAAGGATATGAGTCCGCCTACCAAGGAGCTTATGAAGCTTGTGCTCGAGCAGAAAATCGCACACGCAGGGCATCCGGTGCTTCGCTGGAATATGGATAACATTTTCATCCGCACTGATCCTGCAGGAAACATTAAATGCGATAAGGAAAAATCAACCGAGAAAATCGACGGTGCTATAGCCACCATCATGGCGCTTGACCGTGCTATAAGATGCGGTAACGCGAACACTCAAAGCGTGTATGACAATCGCGGGATTTTGTTTATGTAGGAGGTGACAATGAACATTTTTAGCAGACTATTTAAATCAAGAGATAAGCCTGAAAACAGGATGTTAGGCGGTGGTTATCGTTTCTTAATGGGTACGTCCTCGTCGGGTAAGAGGGTGAATGAGCGTTCGGCGATGCAGATGACGGCAGTTTACTCGTGTGTGCGTATCCTGTCTGAAGCGGTGGCGAGTCTGCCGCTTCACGTGTATGAGCGGACGAGTACGGGTACGGCTAAAGCGGTTAAACATCCTTTATATAAGGTGCTTCAT
>NODE_84_length_7026_cov_13.274279||full
ATGATAGACTGGATTAAGGAAACGTGGCACAAATACACCGTGGAATACTATGCAGCCATAAAAAAGCATGTGTTCATGCCCTTCGGAGGGACACGGATGAAGCTGGAAACCATCATTCTTAGCAAACTATCGCAAGGACAAAAAAACCAAACACCGCGTGATCCCACTCATAGGTGGGAATTGAACTAGGAGAACACTTGGACGCAGAAAGGGGAACATCACACACCGGGGCCTGTCATGGGCGGGGGGAGGGGGAGGGATAACATTAAGAGATATACCTAATGTAAATGACTAGTGAATGGGTGCAGCACACCAACATGGCACGTGCTTACATACGTAATAAACCTGCACGTTGTGCACATGTACCCTAGTAATTAAAGTATAATTTTAAAAAAAATGGAAAACGAAAGTGTGATCCTAATGTCATGGTGCGGACTGAATGAAGCAGCACATGGCAAGCCTTAAAACGATCGCACATAGTAGGTGTTCAATTAATGTTAACTATATTTCTTTTCTATAATAGTTTATAAAGGGAATTCATGAACACTATGTGATTAATCCTTGGAACAACCCAACAGGTAGGTAAATAAAGCCTAATTTTATACCTAAAGAAACCATGCGGCTTAACTTGCCCAAAATAATAATGATTGTAATGAGCACTGGCTGTTGGTTTCTTATGTACTTGGTACTTTGCACGTATTAACCCAGTCAGTCCTCCTAATAGTTGTGAGAGAGATAGCATTCTTATCCCCATTTTACAGATGAGGAACCTGAAGCCCAGGTGATAAGTAGTTTATCCAAGGTATCATAGCTAGAAGTCGGGTGCAGGCAGTCTGGCTCCAGAGCCCCTGCTCTGTCCGCTGACCTAGCTGACTTCCCAAGAGTCAAAGTGGATTCTTCCCCAAGACCAACCAATTACAATGACTGAATCAGTCAGTCAACTTCGAACTGGGCTCCAAGAGAGAACGAACCATCATGCCTCTCTAAATCCTCATTTCTAGTTTGAATCTTCAAGGAGAGATAGACACTAAGTAGCTAGTTTTGCTGGAATGGCTGATTTTATCAATGTTTTCGGTGTGTGAGTGTGTGTGTGTGTATATGTATAGAACTAAATTAAACTGATAATTTGAATGCTTACACTTCCATTAGTTCAATTTGTGTATGTGAGCCCTCACACACATACATACACACACACAAACTGTTCCAGAACAGTGACTTAGTGAAAAACTGGATTTCCACTCTGTCAGACAAATTTCGGAAAGCACTGAAGTAGGGCATTTCTGATTGATTTTACCGTTCCCGGAATTTTATTTTCCTTTATCACTTAGACCCCTTCTGTGGGGATTTAATAAATAAACGTCTTTTGTAGTGTATGTTATTTCATTTTATTTTTATAATTTATATGAATTTTAATTTTAACTTGACAAATAAAAATTATATATATTTATGGCATACAACATGATGTTTCATACGTGTATACATTGTGGAATGACAAAATCAAGCTAATTAACACACTCGTTTCCTCACATACTGATTTTAATGTGATGAGGACATGTCTAAAATCTACTCTTATAGCAATTTTCAAGTATACAATACATAGTTATACACTGTAGATGCCAGGCTGTTCAATAGATCTCTAGAACCATTCCTCTCTGAAATTTTGTATCATGAGACTATCATCTCTCCAGTCCCTCCCTGACCCCTGCCTCGGGTAACCACCGTTCTGCTCTCTACAGCTATGAGTTGCATTGTTTGAGATTGCACATATAAGTGAGATCATGCAGTATTTGTCTTTTTGTGCTTGCTTTTTAAATCTTTATTATGTAATTATTTATTTTTTGAGACAGGGTCTCAGTCTGTCACCCAGGCTGGAGTACAGTGACACAAACACGGCTCACTCACCACGGCCTCCACCTCCCGGGGTCGAGAGTTCCTCCCGCTTCAGCCTCCTGAATAGCTAGGACTACAGGCGTCCAACGCCACACTTGGCTAATTTTTGTGTTTCTTTTAGAGATGGGGTTTCACCATGTTGCCCAGGTTCATCTCCAACTCCTGGGCTCAACGCTTCCACCTGCCTTGGCCTCCCAAAGTACTGGGATTACAGGCATGAGCCACCGTGCCTGGCCTTTGCTTTCTTTCACTCAGTGTACCATCCTCTAGGCTCATTCGTGTTGCCAATGAGATGATTTCTTTCTTTTTTAAGGCTGAATTGTGTTCTATTGGGTATATGTACCGCTTTTCTTTTTATGTTTAATTTTTTTTGGTTTTTTGAGACAGAGTTTCGCTCGCGTCGCCCAGGCTGGAGTGCAGTGGCGTGATTTCGAGTCACTACAACCTCTGCCTCCCAGGTTGAAGTGATTCTCCTGCCTCACCTGAGATTAGAGGCATGTACCGGCATGTCCGGCTAATTTTGTGTTTCTAGTAGAGATGGGGTTTCACCATGTTGGCCAGGCTGGTCTTGAACTCCAACAATTCTAATTCAACTAATTTATTTTATAGAAATATTTATGTGTGAGAAACAATATTTTCAAGAGTCAAAGATTTAAAACTGCTTAATTGTACATCACTAAGTGGCTGGCTAATAAATTATAGTACGTTCATCCTTACGGAAGAATACTTTGCAGCTAAAACAGAACGAAAGAGAGGAAACTCTTCAAAATGTTAACTGGGAATGACGTTCAAGACTTATTGTTAAATAAAACCAATTGAGAAGAAGAGTCGTTTATTGGTACTAAATTTGTGTCAGTAAAAATGGATTCTATACGTGGGATGGTTTATAAGTATGTGGAAAAATTCTTTGATGGTTTTTCCTTGAAAAAGTGAAACCTAAATCCACTCCGTTTGGATGTGGGACTATTTACGGTTGTTGCTTCCTAAACATAAACTACGTTTAGGCTGATATTTCAGACAATGAAACCTTTGAGTGCCCGTAGCGGGAAGATCTCGGTTGCTGAGTGCAGGGAAGGAGGATGTAATTCCATCATATATACTCTCTGTGCCTACCGCATTTGGAACCATGCGAGTGATACCTATTTATAAAATAAAATAAACCAAGCAAAAGTACGAACTTAGCAACACTATATTGAGTTAATAGAACGGTATCTTGTATTTCTTCTGTCCAGGTATACTTATAAATGCCTGCAGGGATTTCACCACCTCAGGGTGGAGAGACTGAATGCTTGTGAGGGAATTAGGATGGTGGAATATTGGTGTTACCAGGGAAGGGGGCGGGATGTTTGAAAATGCTATGTTTACTCGTTCTTGGGTTCCAATAAAGGAGAAACAGGGCACAGGAGTCGGAAGGACTAGTGGCAATAGTGATGAAAGGACCTCCTTATCATGCTGGCAATGTTAATTACCCAGGTGTAGGAAGCCATACACTGAGGCGGAAGATCGCAAGTCAGAGTGGCCGGCAGGCACAACCTCCTGGCACACCAGAGGCAGGTCTTCAATACCCACTGGTTTCCCCAACAGGCTGCGTAAGGGACCCTGAGCCACAGTGAGTTGGTCAAATGCTCCTGACAGTGTGGAGAAACCAACAGGCAAAACGTGGGTGCAAAAGTGATGAGACCCCACACTTTACACTCGTGGTGACAATGAAGCTATTAAGTAACAGCTTCTCAACCTATGCTGTTTCCTGTTGGATGCACATAATCCATTTGCACTGCAGACAATTTTAGGATGTGGTTTACAGTAAGGTGGATGGTACCTTATGGCAAAAATCTCTCAGAAATTTATGTGTGGTTTTAAAGTCATTCCAGTCCTAGCACGTTGTGCTTTTCAGAGACGCCATAGCTGTTTTTCCCTTTGTAATATCAAAGCAGTAATATGTTCTCTGGAGGCCTGTTGGGTGAATTTAATGGAATCAAGTTAAGTAGGTGCCAGAACCATTGCTGTTTTCCCTCCATAGCCCTGCCACCCACTGTAAAAAGGTTGATGAGATTACTTAATGATTTCCAATTAAGTTGTATTTCCAAATATCATGATTTCCATTTTAATGTAGTTGGTATGGAGCTCTGTGAGTGTGTGCTTCTTTTATTATGGATCACGTTCAGCTTCTTTTTATTTGCCTCCTAGTCATAATAGTAAAACTCTACTCCTCTACTCCGAGGAGTCCCTACCACCCATCTCATCACTTTCCAGCCCAGCACTCTTCATGCTCATTCATTTAAAGCATTCAACATTGTGTAAATGAATCTTGGAAGGCAAAAGCTACTGAATTTAGCGAATTTGTGGAGGCATTGCCACAAATCAGCCAGGTGAAGTTTCACACAATCGAAGACTGCACAACTCCTAGAAGGCAGCACTATGCTGCAAACCCAGACGGCCACTCTTCTCACCCCTCGTCCGTTTGCTGTTCTGGATAATGAGGTTCAAAAGTCACCTAGGCAACTGCCAAAATAGCTGAAATGGAGAAAGGGCTTCAGGCTGGTGACTAGCAGAGGTCCACCTGACCCCCGTAAGCTGCTGAACAAGTAGGGCTGCCAGAAATGTCCCACTAGGGAATTTGGTAGAGACGAAGACATGCTCACCGGACAAGGGTTCCTCCCAGGATACGCCCGAGCGGAAGAAGCGGGCTCTGAGCCACGCCCTTTCACCCTCCTCTACCCCGCCCTGGGCTGGTGAAGGTGCGCGCCAGGATGTGGACTACTGAGCCCTGAAGAAATAAGTCCTTCCACTTTGACCCCATGGAGGATTGCCTGTGAGGAACTTAAACGAGTCTACCAGTGTCTAGACACGGGGGCAGGTCTGTCCGGCACAGCAGCTCCCTCAAGGAGGAGAAGAGTGAGGAGAAAGGAAACTCAAGTCTCACCATTCTGTCCTGGGAGAGAAGAGGAGGATCTCATCTCTCATCTGTCCAAACAAGGCAAGGAGACTTTCTCTCATCTTTCCAAGCAAGGCAAGGAGACTTTTTATCATTAGGAAACAAAAAGAATTTAGAAGGAATGAAAGCAGCCCGTAAGGTGAATTCCTAAGGACTGCCCATTGAAACTGACAAAATTGCCCTTGTTTGATGAGAGGAATGAGCAGAGCATTGATGTGGTGAACAAGGATCTAGTGAGACTTTCCCAGCATGTTTCTACCAAAGCTTTATCTAAGCTTCTCAGAACACTCTCCTAATAAGCAGATGTTTGGCCTTTCAGAAAGTCAACAAGCAAAATGCCTTGAGTGTCCCAAAACACTGATGCCATGATGTGGGCTCCTGACTGGCCTCCTTTTCCTTTGACTGGACCACTGCCACCTCTTGGTAGCCATCGCTTTCATGATGCTTTGCCTTGGAGATCATATTGGTGAAGCCATGTTCCAACTGCCGCTTACAATTTGTCAGAGGGATGCGTCAGGATCGTGATCCCTCCTGTTTAAAATTTCCACTGATAGCTCTCGTCGTAACTGCAGCTGATCTGGGCACAGTGGTTTTCACAGCCACTGCAGGATTCATCTTCCACATCTTCTCACCTCTTCTTGAAACAAGCTATACATTCGTAAAGAGTTCATTTCTTTGGGGTAGTGTCCTTACAAGCTTTTCTTAAAACGTCAATGATTTCTTCAATCTTCCACCCAAGCTTCACCATAAATTTGATGTTTCCTCTTGCTGCAATTTTCGTGGAATTCATGTTGCTCTGATGGGAGTCCTTTTCAGTGGATGTCTCATCCTTCTTAGTGCCTCAAACTAGATCTAGTTCAGAAAGGTTATCAGAAGTTAGGACAAGTTTATTTTAGTGCAAACCAGTGGAAATCCATGCATAGTTTCTTCACCATGTGCATTTTCTATGAACCTTTGGAAGACCACCTGTGTTGAACATTGCCCAAGTCCTGGGAGAGAAGTGGGTGCGGTCCGCTTCCTGTCCTCAATTTGCCCGCAGCGGCGGAGTGCACAGAGCAGGGAAAGGCAGCCCCAGAGGGATCCCGCCCTCCAGCATGCAGCAGACTGCTGGCCCAGTCCTGGCTCCAAGGGGTGCTGTGTGGGCCCAAGCAAGTTGACCAACCTCCCTGAACCTTAATTTAATCCTAGGTAGCCCAATTCCAGTAGCCATTATAGGACTGCCCTGCAGGGACAGTTACTTAACTCAGGAAAAGCAACCTAGCTCCAAGTTTAGCAACCGGGAGTTCCAGTTGATTCCATTAGCGCACCCCCTGAGGCATTCCCAAGCTGGAGTCTGGTGGAAGATGAGGCTCAGTGTGATTGGACTGAAGCACCAACCTATCAAGGAGAAGTCCCACCCAGTCTGCCCTGTGCCTATATAAAGGCGACAAGTGGCGGCCGCAGCACTCATTGAAGCCGCCAGTTGGGAGAGGAGCAGAGCCAGGCCGGTGCTCCCGAAGGCAGCAAGATGTTGCGAGCCACAGCTCCCTGCTGGTTCCCCCCTGGATACCCAGAAGCTAAGAAGGTGGCCGAGGAGGCGGCCCTGGAGGCAAGCCGCCATTTGGGAGGGGAGCAGAGCCAGGCCGGTGCTCCCGAAGGCAGCAAGATGTTGCGAGCCACAGCT
>NODE_97_length_6358_cov_5.355545||full
AAGATTCCCGCCTGTGAGGGTGGTGACTTGTATTTGATTAACGGTAACATGCTCCCGCTTAACCGTGCTGGAGCGTTCACTGTAATTGGTAGAAATAAGTTAGGTGATTAAGATGAATTTGTGTCTTGATAATATTAATATAACATGTTATATTAATATTATTATAGTATAACTGTTTAGACAGTGGATGAATCATTTAGGCAACGAAGACATAACGAATTATCTTAACGTTAAGCGAAAAATAGAATTTAATCTCTATGGATACTTAGCTAAGATAATATCCTACACTATGAGAGTATACAACAAATTAATAATAGCAGAAAGGATGGAATAATTTATGTGACATTATAAAAAAAATCATAAAATGTACAAGAATAGTGATCATTCGAGATAAAATCTGATTAATCTCAATCTTAGTTAAAGATGTTGTTTTTAAGGAGGTGCTTACAAATGATTAGAAAAAGAAAGATGTTATCAGCAATAACCACTTATGTAATGGTTGTTGGAATGTTGTTTTTCACATCCAATTCTGTTGCTTATGCGTATACTTTATCTCAACCAAAATCGTTTTATGATAGTATTTCATGGACATGGTTTTATAGCGATAAGGCTACGCCAGCATATAATTGTCTAGGATTTGCAACTGGTAGTATGACGTACGAATGGCCTAGTGACTTTGGTGATGATGGTGCTACTAAAGCGCAATTGGATAATTATCTGGCAAAGAAAGGTTATAGACCTTATAAATATGATCCATTTATTCTAGCGTATGGTCATTCTCCTGATAAAATTGTTCATTTTGCAAAGGTTACTGGTCTTAAGTGGTGCCGTGCTAAATGGGGACAATTGGAGCTGTTTAACCATGGTAGTCATGATCCTTATTACCCTAATTCTGTTTATGGTTCTTTGCAACACAAATACACTGCGAATTAGAATTCTAGGAGGTGTAATACTATGTCTAAGAAAAAAATGTATATTTCGCTAGGAACTTTACTTTTATTGGTTCTATTTGTATTTACTGGAATTTTTATTATTGGAAATAATCCAGCATCAAAGAATAGTGGGAATATAGCTCATAAATTGATGCCAGTAAACGTAGCTTATGCTGAAACGTTAGATGATATAAAGGGATCCATGAATAAGTTGATGGTGGAATTAGAAACTGAGACGAAGACTAATCCACAAGTGGCTATGCAGGCACATCCAGGAAAGTTTATTAGGAATTCTAAAAACTATCAAAGAATATTGAAACTGGGACTGAAGGCAATTAAACCTCTTTACGATGCTATTTATGATAGTAGAGATGCTGGATGCTATGAATATATTCTAGCTATGGCTATTGAAGACATAACTGGCGAAAAGTTTGTTTACAATTCTGACTATGGTTGGAAAAATTCGTTAGAGTTTAGGATGGCTTATGACGAAAAAGTAAACAATACAAGGTTTAATGTTGAAAGAATCAGTAATAATGAAACTTTGAATGATCATGACCGAACTCAGAAATTTAAGGAATTAGGGATTTTTGCAGTTTCTGATTTAATTAAAGAGTATAGGAAAAGTGATTCCAAAGTTTCTAAACCATCGATATTAGAAGCTGTTAAGGGAATTACTAGTAAGTATAAAGAACTTGCAATAACGGAAAGAACTCCAACTGAGAGTATTCTAGATGAAACACAATTATTTGATTCTCTAGTTTCCTTAAATGGAAGAGCATACAAGTAAGGTGGATTATTTAACTGTAAAGCTAGTTCTTTAGGTATTATATGAGTGTTATACGAACATGAAGCGACCAAGAAAATCTTGGTCGCTTCTTTATATAAGAGAGGAGGAAAAAGGTAATGAGGAAGTTTTGGCAGTGGAAAAACCAAAAGGAAAATCAGGAGTCAAATGAAATATTGGAGAGGACACTGTTTCTTAACGGTACGATTGCTGAAGAATCATGGTTTGATGATGATATTACACCACAACTTTTTAAAGACGAGTTAAACGCTGGTAGTGGAAATATTACCGTGTGGATTAACTCTCCCGGCGGCGATTGTGTGGCTGCGGCACAAATTTATAACATGCTGATGGATTACAAGGGTTGTGTAACGGTAAAGATTGACGGGATTGCGGCGTCGGCGGCCTCGGTTATTGCGATGGCTGGCACAAAGGTTTATATGAGCCCGGTGTCAATGCTTATGATTCATAATCCTATGACTGTTGCTTTTGGAAACAGAAACGAAATGGAAAAAGCAATATCAATGCTTGATGAGGTCAAAGAGTCCATTATTAACGCTTACGAGATTAAAACAGGGCTTAACCGTGTGAAACTGTCGCATTTAATGGATTCGGAAACGTGGATGGATGCTAACAAGGCGGTAGAACTCGGGTTCGCGGACGGTGTTTTAACTAGAGGTGAAACCACTGATATTGGCATACCACAGGTTTCAACATTGTATTCGAAAGCAAGCGTGCAAAACACGTTATTGGAAAAAATATCTAAAGCCTGCCGGATAAGCGGTAAGGAAACAAACAATATTAGTGCAGACGATCTTATGGATCGTCTTTTTTTAATCAAAAATTGGAGGTAAACATGATGAACACTATTTCAAACATGGTTGAGAAACGTAACAAGGCTTGGCAGGGTGCGAAAGCTTTCCTTGAGTCTAAACGTGACAAGGACGGGCTTATTTCAGAAGAAGACGCGAAAACCTATGATGAGATGGAAGCGAAAGTGAAAGCTTACAGTACGGAAATTGAACGCTTGGAGCAGATGGAAAAAATGGATAAGGAGCTTTCAAAACCAACATCTGAGGCGATTGTTGCAAAACCTATGAAAACAGGTGTGAACCTTGAAAAACAAGGGCGTGCGCGTGACGAGTATAAGCAGGCAATGCTTACAGCTCTTAGAAGTAATTTTAAACGAGTCGATAACGTGTTGCAGGAAGGCGTGGACGCTGACGGCGGGTATCTTGTGCCGGAAGAATACGATAATCGTCTGATTGAAACGTTGAAAGAAGAAAACATTATTCGCTCTCTTGCTACCACGATTACTACTAGTGGCGAGCATAAGATTAATGTTGCGATGAGTGATCCTGCGGCGGCTTGGATTGAAGAAGGCGCAAGCCTTAACTTTGGGGATTCCAAGTTTGCTCAAATACTGCTTGACGCTCATAAGCTTCACGTGGCGGTAAAAGTTACTGAAGAACTCTTGTATGATAATGCGTTTAACCTCGAGAATCATATTCTCACATCCTTCGGCATGGCGTTAGCTAACGCTGAGGAAGACGCTTTTCTTAACGGTGATGGTGTGGGAAAACCGACTGGTATTTTCAATAAGAAAGACGGTGGCACGTTCCTTAAAGAAACTACCAGTATTAAAACTGATGATTTGATTGATCTTATTCACGCTTTGAGGCGACCATACCGTAAAAACGCGAGTTTTATTATGAACGATAAAACAGTCGCGAGCATACGAAAACTTAAAGACAATAACGGCGCGTACGTTTGGCAGCCTTCATACCAGGATGATGAGCCGAACAGGATTCTCGGATACCCGGTATACACGTCTGCTTACGCGCCTGAAAACATGGTGGCTTTTGGCGACTACTCGTACTACAACATTGGCGACCGTGGTTCACGTTCGTTTAAAGAGCTTACCGAGCTTTTCGCTGGAAACGGCATGATAGGTTTCGTCGCTAAAGAGCGTGTAGACGGCAAACTCGTGCTTAAAGAAGCAGTGCAGATTCTACCTGTTAAAACAAGCGTAGCAGCCTAAAAAGATGGTTTAAGGAGGGGTGTTGATGATAGTTACAGTTGAGGAAGCAAAAAACTATCTTAGGGTGGATAGTCGAGAAGATGATGAGCTTATCAACACCCTTATTCGTTCTGCTGAAAAACTCTGCCAGGGAGTAGCTCGTAAAAACGATACTAGTTTGATTAGTGAAAACTTTGATGAGTATAGGCTCGCAGTCTTATACGCTACAGGCTACTTGTATGAGCATCGGGAAGAAGCAGACCATCACGCGCTAACTATCACTTTACGTTCGATGCTTTTTACTGTTAGAAAAACGGGGTTTTAAATGAGAATAGGTTTATTAAACGAGCGTATTATGCTGCTTAAAAACAGTGTTGAAGTTGATGATGTTGGTAATCATAAGATTAAGTGGAGTAAATATTACGAGTGTTACGCGACGGTAAGTGCTGAAAGCCCAATGGAGCAGACTTCGGCAGGAAACGTGTGGGATGAGTCAAAAATAGATTTTACTATCCGCTATTCGAAAGAAACAGCTGCAATATCATCCACCAGGTATCGTGTTATTTTTCATGATACGGTTTATGAGATTTTAGGTGTTGACCACATGAATTATAAGAAGAAAAGCCTGAAACTTCACTGTAAGAGGTGTAAAAAGTGAGCAAAACAGGAGTAGATAATCTTTCAAACAGGATAATAAAAGAGCTTAAAACTTACGCTGATACTACGAGTGAGAAAGTAAAAGAAGCAGTTAAAAACGTGAGTAAAACCGTTAAAGAAGATATAGAAAACACTGCTCCGAAACACACAGGTAAGTATGCGAAAAGTTGGGCGGTGAAAACTGTTAAAGAAACAGAAAACGCTCTCACACTGGTAGTTCACTCAAAAAACAAGTATCAGCTTACACACTTGTTAGAGTACGGGCATGCTAAACGAGGCGGAGGACGCGTTGAGGCAAGAGCACACATTAAGCTTGCGGAAGAAAAAGCGGTTAAAAGTTTCGAAGAAAAAATAAGGGAGGCGGTAGAACATGACTAAACTTTTAAGCATCATGAGAGAGATAGGTTTTCCTTTTGCTTACCATCATTTTGCTGAAGGAGAATCACCTTCCCCACCGTTTCTTGTGTTTCTTACGCCTGCAAGCAGTAATTTTTCTGCAGACGGGAAAGCGTATTTTAAAGCAAACGAAGTTCATATTGAACTATACACAGATTATAAGAACCCCGTGCTGGAAGAAAAAGTTGAAGCCGTGCTTGATAGGCACGGCATTTTTTATAACAAAACAGAGACGTTCATAGAGTCGGAAAAGCTTTATGAAACACTCTACATTTTTGAAATGGAGGTAACAGAAAATGGGAAACAAGGTTAAATACAATCTTAAAAACGTGTACGCGGCAAAACTTAAAAAAGACGCAGGCGGAAGTTTTAACTATGATGCGCCTAAACCTATTCCGGGAGCTGTGAGCATAAGCCTTGATGCGGAAGGTGAATCCTCACCGTTTTACGCTGACGGGATTGTCTACTTCCGCTCGACTGCGAATAACGGTTACAGTGGCGACTTGGAAATGGCTCTTATACCTGAATGGTTTAGAACGGAAATATTAAAAGAAAAACTTGATAAAAACGGTGTGCTGGTAGAAAAAAGCAACTACCGGTGAAGCGGAAAAGTTCGCGCTTCTTTTTGAGTTTGACGGTGATGTTAAAGCAATCCGCCATGTGCTTTATAACTGCTCGGCTTCAAGGCCGTCTATCGCTTCGGAAACTAAGGAAGACACGATAGAACCGGGTACTGAAACACTCTCGCTTACGGCTGATCCTAGAGAAGATGGGCTTGTTAAATCTCGTAGCGGGGATACGACATCTGATGAAATTTACGCTAACTGGTATAAGAGCGTGTACGTTCCTCAAAACATGACAGAGGTTAAACCTAAGTAAAAGGAGTGGTGAATATGATTGAAAAAACAGTAAAAATCGGTGGCAAAGACGTGAAGTTTCGTTCTTCCGCCACTATTCCAAGACTGTATCGTATTAAATTCAAGCGTGATATTTTTCAGGATCTTTCCAAGCTTGAAAAATCGTATAAGAGTAAAAACACCGGGTTTGAGATTGATGATCTGGAGATTTTTGAAAACGTAGCTTACATCATGGCTTACCATGCGGATAACACGATTCCTGAAACGATTGAAAAATGGCTCGATGAGTTTGAAATGTTTTCTATCTACGAGGTGCTGCCTGAAATTCTTGAGCTTTGGGGTGCGAATTTACAAACACAGGTTCAATCTAAAAAAAAGTTACGTCAACTACAAGAGAAATGACAACCGCGTTATTTCTTCTTAGATGCACAGAAATCGGGATAAGCATTTGTGAACTTGATCTTTTAACTATCGGCATGATTTTAGACATGTGGACTGAGAAAGCAAACGATAGTGTGAAATACGATAGGCTCGCAAGCCAGGCAGAATTCGACAGGTTCTAGACGAAAACCAAACATTCTTATGCAAGGCGTTAAAATACCTGAATTTTTTATTCCTAAATTAAGAGAAAAGGAGGTGAAGTTATGGCAAACAGGATTAAAGGTATTACCGTTGAAATCGGTGGAGATACCACAGGCTTGGATAAA
>NODE_130_length_4540_cov_10.954961||full
TCAAATTGGCAGGCCGGCATACAGCATTTTTTCGCGAAGCTCAGCGACTCGCGCCGGCTCCAGGCTATTGTTGAACATCGCTTTGATCTCGGCAGGCTTGGCGTCGAATTGCTCCACCAGGTCTTTGATGCGGTAGCCATGGCGCGTCAGGGTGGGTTCCAGATCGTCAATCTGCCGCGACAGGACCGATTCAACGACTTCCGCCGATACCGGGCACTCGCCGGCCTGGTAGCCCGCTTCAAGCGCCAACGTCAAGTGCAATTGGATTTGCAGCGGCGTGCGCAACTTGGTGGCGAGCAGGTCGATGGCCTCCTCGGTCAGGATTGGTTCGGCCGCTGCTTGGTGCCCGGTGCAGGCATCGAGCAGCCAGTGAATATATTCACGCTGGCTGCCGGCGATGCCGTCCAGGGAGAATACGTCGGTACGATAGCCAATTTCTTCCATGGTCGGTCGACGCAGGTCGTTCCGGAGCTTGGGATGGCCAGCGAGCACCACCGACAAGCGGCCGTCGCCATCCTCAACCAGTTCCATCAGGCGTTTCAGGCCGGTCAGGGTATGACCGTTCAGGTCGTGGGCCTCATCGACAAAGAGCGCTACCGGCCGCTTGTTCTTGCGGACCAGCTCGCGCAAGTCGCGTTCGCGTTTCTCACCCTGGGTGGGAATGCGCACCTGTTTCTCGGTGGACAAGTCGTAATAGAGGGCGGCGATGAAGGTGGCCAGCTTGATACTGTGCTTCTCGATGGCCAGCGATTTCGACACGGTAACTTTCTTCTCGTCCTCCAGTACCTGCTGGAGCCGACGCAGCATCACGGTCTTGCCACTGCCAATCACGCCGCAGATGGCAATCAGGCGGCCTTCATTGATCGCACCCCGGACATCCTTCATCAAGTCCTTATGGTGGGCCGTCTCGTAATAGCCCGCCTGGCTGAGCGGCACGGTCAGCCCGAAATGCTGCATCACTTCAACTCGCATGTCCGTCTCCTGTTTGCTGGTGTTGCCGGAAATAATCTCGAACGCGTGCCAGGACAACCCGGCGCGTCAGCGTTTCGGCCAGCACCTGGTCGATGAAGGCGCGGTCGGCCGGCGGAAGCTTGGCCAGCGGCCTGGCCAGATCATCCGCAATGGCGAGTTTGGCGGCGATCACGCTGAGAAAATGATATTCATGGGCTTCCGCATCGAAGGGCTGACGCGGAATCGCCGCTGCCTCGGCCGGCGGTGTCAGCCTCACTTCGTCACCGCTCAATGCACTGATCGGCAGGCCGAGTTGGTCGGCCAAGGCGCGGATGCGGCCGGCGCGTTCATCTGCTTTGCTGCGTTTGAAAGCCCGATAGCGGTGCAACGGGATCGGGCCGGAGATCGGATAGTAAGGGCCGGTGCGCTCGCCGTTGTACTCGACGTACAGCTCTTCATCAAACAGGCCCCAGAGCAACACCACGTAGTCGCCGGCCATATCAGGCTCGACTTCGTACTGCGTGCCGTCAATGCTCAGCCGGGCGTCAATGCCGACTTTGCGCCGCTCCGGCTCGCGAGCGAAACGGCAAAACTGCTCCCAAGTACACATCTCGCGTAAACCATCCTCGGGCAGGTTGGCCAGCCAGTCATCAAGGCGGGAATGCGCTTCCGAGCGATGTCGCTGGTCGTTATAGCGCAGCAGATAGCGGACCAGCCATTCGTTGGCCTGCTTCTCGGTTTCCGGCTTATGAAAGTGATACAGGGTTTCGTGGGCTTCCTTGACGGTACGGAAAGGGCGTTCCACCTTCCCTTTCGAGCGTGCCGTCGTGCGCGTCCCATCCTTGCCCGCCGGGATATGCGTCTCCCAAGGGATGGCCAGCGCCTGCATGACGTTCTGGAAAACCCGGCTCTTGGCGACTGGGCCATTGTCCAGGTAGATCATCTTCGGCCGTCCCTGGAAAGGCGAGCCGGCATCGGTCTTCGGCGCCATGGCGTTGAACAGGAAGCGCAAGGCTGTTTCCGCATCTTCGCCATAGATGCAGTGGTATTCGACGTAAGCCATGCCGCTCCGGTCATCGACCACGCTGAACAACGCCAGTGTCGGCACCCCTTTGGCGGGGTCGACCCACTCCGGTTGGTCGATATGCTTGAGGTCGGATGGCGAGATGTCGAACTGCCAGCAATCGTTGCTGTGCTCCGCCTGGAAACGCACGGCGACCGGCTCCCGTCGCAAGTGTGGCTGATCGAGTTGCCAGAGCGCCAGGTAGCGGTTAACGGTTGGCCGGGTGAGCAGCCCCTTGGGCGCCTTGACCAACCCCTGTGGCGTTTCGACACCGTACTCTTCCAATAGCTCAAGGGCGCGTCGGGTGGAGAGGTGCCGGCCGTTCTTGTTGGTGGTGCGCAACTTGAGTGCGGCTACCAGTTCGCAGTAGTGCTCCAGTTCGGCCGGTTCGAGAACCCGTGGCTTGCCATGGTCGGCGCGGTGAGCGGCGTGGGGTTTCTGAAACCGAGCCAAAGCACGATAGACCGAGGTGCTGGATATCCCGTACAACTCGGCCATGTGAGCGATTTGCGTGGCGCGCTCGGGACTCTTACGCGGCAAACGGTCGAGCCGCTGCCGCAATTGCAGCAGCGAGTCGGCCGGAATCGCTTTATGCCGGCCGTCCATGACGGGCCAACGCGCGATACACCGAGGCGCGCCCGACGCCGAGGCGCCGGGCAATCTCCGTCGCACCCAGCTTCTCCTCGACCCGCAGACGCTGAACTTCGGCGGGGTCGATCGACGGCTTGCGTCCACGGTAGACGCCGCGCACCTTGGCTGCCGCAATGCCTTCCAGCTGACGCTCGCGCCGCAGATTGGTTTCAAATTCCGCGAAGACGCCCAACATGTCCAGGAAAGCTTTACCGGCCGCACTGCGCGTGTCGATCGGTTGCTCGGTCGCCTTCAGGGTGACGCCCCGCTCTTTGAGCGTGTACACGATGTCCTGAAGATCTTTGATGCTGCGGGCGAGGCGGTCGATGCGGGTGACGACCAGAGTGTCACCCGGTCGGATAAAGTCCAGCAGGAGCTGAAGTTCAGTCCGACCGGTCCGCGAACTCCCGGTCACCTTCTCGGCCCGGACCACATCGCAGCCGGCTGCACGCAGCGCCTGTTCCTGGAGCGTGAAGTCCTGATCGCTGGTGGAAACCCGAGCGTAACCGTAGAGCGCCATGAGTGAGCATTCGTCTCGTTAGCCTTTAGAGCCTTGACGATAGCATGCCGAAAATGACAAAACAACCCTATTGAGACACGAAAAGTGTCTCCCTTGCAGCGGCTCGTTTGGGTATACCGATCTGATACAAATCGCAACTGCCTGTCCGGAACCGGCCAAGAGGAGCCGTTCGAGCTAACGAAAATTGTGATCAGCGAACGACAGCTTTCAGATCCATAAACTGCCTTTCAAGGGCAATGGAGCTTTGCCGCTTGGTCAGACAGCGATTGTAGGGCGGGTGCTCGTCGCGCCCCAATGGCTGCCTGGAAGATCGGACCAATGCCGTCCAGGGTGCAGTCATAGTGCCTCCTTGGATCGACACCCGACGTCTAGCCCGCGTAATCGATACTTCACGATGCGGTAACACGACTGAAACAATCAGCCACTAATGTCCTCATTCCGATTTGATTTGCTTTATTGCATGCCGCAGTTGATTCGAAAATCGAATCAGCTACGGCTGGATGGAAGGGGTGCCCATGATTCATCTGAAAGACGTATCCGTCCGTTACCGCGACGATCTGGTGGCCCTCCAGCCGACCTCCCTGCGTTTCGGTCGCGGTGAGTTTACTGTCCTGCTAGGCGCTTCCGGGGCCGGCAAATCCACCCTCCTGCGCTGTCTCAACCTGCTCACCAAGCCAAGCACCGGCCAGATCAATGTGGATGGCATCGGCGCGATCGAGGGAAGTGCTGCCTTGCAGGCCCATCGCCGCCAGACAGGCATGGTTTTCCAGCAGCACCAGCTCATCGAGCGCCATACCGCCCTGGCCAACGTGCTGCTCGGGCGTATCGGCTATCACGCCACCTGGCGCAGCCTCTTTCCGCTGCCACGCGCCGAACGCCAGATCGCGCTCGAATGCCTGAACCGGGTCGGACTTTTGCACAAGGCACTCGCCCGGGTCGACCAACTGAGTGGTGGGCAGCAGCAACGGGTTGGCATCGCCCGGGCTCTGGCCCAGCAGCCGCGCCTGATGCTGGCCGACGAACCGGTGGCCAGCCTTGATCCCGCCAGTTCGCGCCGCGTTCTTTCGCAACTCAAGCAGATTTGCCGCGAAGACGGCATTACGACCGTCGTCAGCCTGCACCAGGTTGAGTTAGCCATGGAATATGCCGACCGGGTGATTGGCCTGGCTCACGGCCGAGTCGTCTTCGATGGCTCG
>NODE_147_length_4140_cov_3.963525||full
ACACTGTTGCGCGTTCGTCGGCAGCGTCAGATGTGTATAAGAGACAGTACTAAGTGTTGCTGATTGGCTATCTTCTTTAGTGAATAATGAAAAATCGCGTGAAAGAACAGCGTTTTTTGTTTGTGGACTAGTGCTATTTCGTTTATAAAAATTAAAGCTTAAATCACTTAATGTGTCTCCATTGTAATAACCATTATTTAAGTCAGCAACTGCAAAAGGAATTTGCCAAACATACTGTTGTTGTTTGGAAGCGCCAGTCATATCTTTACCATCGTTGTTAAAGAACACATCGAAGACTAAATACTTAGCACCGTTGTTTTCTTCAAGGTGTGCATACATATCCGACTTTTTAGTAGTATTACTGTAATCACCTAAACCGTCGGATCCTATTTGACCGATTGTTCCATTGCTGTTAGCAAAGCGATACCTTTGGAACTCAAGAATATTCGGCGTATGTAGCCAAGGAGTAGTGTCTGCGTTACGCACTTCTTGCGCGAAAGCTGCCGTAGTTGGAGGAAGAAGAATATTAGAGGATGCGAGGATTGGCTGACCACCCAAGCAGGTTGCTGCAGTGAGAACTGTGGCAAGTGTGCTCAATGACACCTTGCGCATGGTTGCATACGCAGAAGATGAATCAACGTTTTTAAACGAGCTCTCAACTTGCTCGCGTGCATGCTTTTTGCGGTTGTTATTTGCCATAATAATCCGTAATCCTTTATTCTTGTGCTTCTTAATTTAACGTTCCTTAATGTGTGTCGTATATAAACTTGTGTCTAGTTCTTCTTCAAATACGAATTCTGTGTTTGCATAAAGCAACGGTAGACAATAAGTACGCTTATATACATGCTGCATAATATTATATCGTATTTTTACTATTTTGTCGTAATTTTTTTATTGTTAAGTGTTCCATAACTGTAAAATTTCCTGCGGGGGGGGGGTGCTCTATGTATAAAATATTGGCATAACGACGGATTGTTTAAAATTATCTAAAATTTTATCGTTTTATAGTAATTTATTCGCATATGAATTAATCACACTTGTAGCGTTTCTTGTACACATGCTTAAGCAGGTCGTAGCGGCGTAATTTTCTGGCGTTTGCTGTCGTTTTTGTAGTTTTGGAAAACATTTGCCGGTGACTTTTTCGGCGTTTGCTACTGCAGTAAAAGCGTGCAAGTGATTGTTGATTTAAATATATTTTATACAAGATTTTATATAGTATTTTTGCGTAGAACATAAAAAAGTATGTATATGTACTAAAAGTAGGTGTGTATGATTGCAGGAATAGGGCACGACTTGGTAAACGTTGCACAATTCGCTCAGCAGATGCATGATGGCGATGGTTGGCGTGCTCTGTTTTCTCAGAGAGAGCTTAGACAGTGCGCCATGCGAGCGCACTCAAAAAACGACGCTGAGGCGATGCATATTGCAGCGCGCTGGGCTGGAAAAGAGGCGGTTATAAAATCTTGGTGTGAGGCTTTATCTTCGTTTGGAGATGCAAAATATCCTTACACGCTAGATAACACACCGTGGGCGAGTATTGAGATTTTAGATGATTCTTATGGTTGCCCAAGTGTTCATCTTGATGATGCTGTTAATGAAAAGCTTATGCAATCTTTAGGCACGGTTCCTATGATTAATGCACAGAATGGCTTTTCTATTAGATGGCATGTTTCTTTGAGCCACGATGGTTTGCTTGAAGACGCATCTGCAATCGCATCTGCGTTTGTGATTCTAGAAATAGCTTAGATATTTTGCAATTTGCACTGTATGGTTTTGTGTATTTTTCCCGCGTTTGTTGTCGTATTTGCATAAAAAGGGAACAAACGCGGGAATGTTAATAGTGTGCTACAACGCTCTTGAGAATCTAAGTGGAGTGTCGTTAGTTGTTTTATGTCAAAATCATCTGTATAATTGTTCGAGTCGCTGTTTTGGGGTCTTATAAAAATTCCATTACGTGCAATTGCGGATGTAGCTCAATGGTAGAGTATCAGTCTTCCAAACTGATGACGCGGGTCCGATTCCCGTCATCCGCTCCACTTGATTTCTGTGATTTCTTTGATTCCGATTGTTCTAAATATATCGTGATTAGTTCTAGTTATTTTTGTGTTTTTCGTTATTCTATATGATTTGCAACTTGTTTCTTTACTGTTTGCGCATATTGCTATGGTTGTATGAGGTAAAAACACGTAAAAGCATATCTCTGGAGGAGTTGTGGGACAAATTATTGTACGTGTAATTGCAAGTTTAGTTTCTGTTGCTGCTGCATTTGTTATGAACGTTTCTCCATCTATTAATGTTGAAGGACGTGGTGTTTTTGAAGGCTCTGATTCTAGTTCATCAAGAAGTTCATTAAGAAGTGCCAAAAATAATGCAATAAAAAGTGCAGATAATGGGAATATTAATTCTTCTGAAGATAATCGTTTGAATGGTTTTGCCGATGGTGATGCCAATAATCCTGATTTTAAGTTGCCTTCAAAAGTGGCGTCGTCATTTAAGAATAGTGACGAAGTAGTTTCTTCAAAATATGCTCTTACATCTACTGGTCATTTGAAATCTCTTAAAACTGGCGATATTGTTACTGATCCTAGAATTATTGGCACTAAAGACAAGCAGCCAGATCCTCTTGCTAAGAGCGATGGAAGACGTTTTACGCCTATTACTGTTGGAGATTTGCGAAAAGCAATTAAGCGCTACAATTCTACGAATTCTACGAATTCTGCCAGTTCCGCCAATCCTTCCAAAGTTCGTCTAATAAGCTCAAATCAGCCTATTCCAGACGAGTCTAAATCTTCTGCTAAAGCAAAAGATTCAACAATATTGTCTTCTAAAACAGCCACAACAACTGATGGTATTGTTCGCAAAGCCTATTTGCCTGTAACAAATTATGGTGTGGAATGGGAAGATTACAATGGTTCTCAATCATTCTTTGATGGCAACGGAAACATGTTTGCTTATAACGCTAGGGGTGTTATAGATGTTTCTGAACATCAGCACGAAATTGATTGGGCTGCTGCTAAAGCCGCTGGAGTAGAAGGTGCGATAATTCGCATCAGCTACGGTTGGGATAATGGTTACGACAAGTATGCTGTGCGAAATATTAACGAATGCAAGCGTTTAGGTATTCCTTTTGGAGTTTATGTTTATTCCTACGCTGAAACGCCTTCTGATGGAGCTTCCGAAGGTGCTGATGTGGCAAGGCTTTTGCAAGGTGCTGGCGTTAATCCAAGTGACCTTGCATACCCTGTTTACTATGATTTGGAAAGATGGGAGTGGGCAGGGCATCAACCACCTACTGATCCATACGTTTATCAGAATATTGTTGCATCGTGGTGGAACCAGCTTGCTTCTGCTGGATACACTAATCTAGGTGTTTATTCTTATGCTAATTATTTAAACGGTCCGCTTAATTCCCAATATATTCACGATCGTACAAGCTGGGTTGCTAGCTATGGTGCCAGTACGCTTTTTAACATTACAACACCATTAGGCGGCTGGCAGTACACTTCTAGCGGTTCTGTATCTGGAATTCAAGGTAATGTTGATTTAAATGCATTTGGTACTAGGCCAACTACGCCTACAAGCCGCGCTCACATCGATTTTACGTGGATTATTCGCAGTAACGATATAGCTGTAGGTGCCGCAGCAAGTAGTAGTATTTACAATCATATGGAATATCGCTGGCTTGCTTACGATTTGCTTAATAAGCAGTGGAAGACTATTTCTGACTGGTCTGTTAGCAATTGGGCTTCTTGGGTGACAAGCAACGGTGATTATTGGCTTCACTGTGATGTTCGTGATTCGTTCACTAAGAAGCCTTTGGGCAACAAAACCATTGCTTTCCATTATGAGATTCAAAATGCACCGGCTCCTGTTTTTACAGGTGATACCGTGATTTCTGGCACTTATGCGGCTTGGCGTGGTAGCAATGTTTTACTAGGTGCTACTACAAATAATCCTAATGGTTACACGATTATCAAAATATATGACTATAACGCCAAACAATGGGTGAGCCAATTTAAGGGTCCGTGGGCTTTGTGGAGTCCTAAGCCTGGAATTTATTGGACACATTTTGAAGCCTACACATCTAATGGTACACTCAAAGATACTAAGACTTATGCTTTTGGAGTGTAG
>NODE_154_length_4052_cov_51.524643||full
GAAATTAAATTAAGGAATAATTCATCCTTACACAAACTATTTTACGGTCTCCAAACATGGGATATGAATAATGGATTGCCAACATATTTAAGTGTAATTTTATATGAACTTTTTTATCATGAGTGTTTAAGTCAAAAAGAATTAGTGGAGCGATCAGGTATTCCTAAGCAGTCAATTAATAAAGGAATCAAGATGCTGCAAGAGAAGAACTATTTGATTTGCGAATATAACGGGGGAGATCGCCGAGTTAAGGAATGCTATTTAACTAAAGCGGGGATTGAATACGCAAAAACAAAAGTGGGACCGTTATTTGATTTAGAAGATGAAATAATTGATCAAATGGGAGTAAAAAGAGTAGAAAAATTAACTGAATTACTTGAAGAATATAGTCACACTTTGTGGAAACTGGTTAAAGAAGGTGAAAAATCATGAGTTTGTTTCAAATATTATTTCGCCATTTGAGGCAATATCCTAAAGAAATTTGTGGTGCATTAATTGCAATGCTTCTGTCTGCTTTGGCAGTTTTATATCAACCACGTTTGCTTGAATCAATTCAAAAAGATTTATTGAAAGGGGATACAAGCAAAGTTATCTCTGATAGTATCTGGATTATTGGTTTAGGACTAATTGCAATTGTAGCAGGGGTTTTAAATGTATATTTTGCTGCGAAATTAGCTCAAGGGGTAACGAGTGATTTACGTGAAGAAGTATATGAAAAAATTCAGAGCTTTTCGTATGCTAATATAGATACTTTTAGTACCGGAAGTCTTACTACTAGATTGATTAGCGATATGAACCAAATTATGAACTTAATAATGAGCATTTTTATGCAGTTACTGCGTTTACCAATTATATTAGTAGGTTCATTTGTTTTGGCAATCATTACAATACCTAGGTTTTGGTGGATAACTCTCTTAGTTTTAGTAGTTTTAACTATAGTTGGACTATTTATTTTAAAATTGGTTAATCGCCAATTTGAACAATATCAAGTTCGTTTAGATAAGGTGGCTAACTTAGCACAAGAAAATTTACTTGGAATCAGAGTAGTAAAGTCTTTCAATCAAGAAGATAGGCAAGTCAATAAATTTTCACTAGCTAGCGATGCTTTAAATCGCTTAAATTTAAATATTGGATATCTAATGAGTGCGGTAATTCCAGCTTTTTCAATCATTGCCTATATTGCTATCTGTGCAGTAACTACTATGATTGGATTGCAAATTAAGCTTCATCCAACTGATATTGCAGTAATAAGCCCCTATGTAAATTATATTTTGACGCTATTATTTGTGGTTTGGATTATTGGAATAGCACTTATGAATGTCTCTCGAGGAAAGGTTTCTTTAGGTAGAATAAAAGAAATTTTGGATACCAAGCCAAGCATAATTTTTAATGAAGCTGCACCAGACGATACTTTATCAGGTGATGTGGAATTTGATGATGTATCTTTTACTTATCCGGGAAATACCAAGCCTACGCTACAACATATTAGCTTTAATGTTCAAGCAGGAGAAATGATTGGTATTGTTGGCGCTACTGGTTCTGGTAAGTCAACGTTAGCGCAATTGATTGCTAGATTGTATGATCCAACTTCAGGCATCATCAAAATAGGTGGAAGTGATTTAAAGAAAGTTAATGAAAAAGCATTACGTAAAAGTGTTTCCTTTGTCTTGCAAAAAGCAATTCTATTTTCGGGGACAATTGCTTCTAACTTAAGGCAAGGGAAATCAGATGCTACAAAAGCTGAGTTAGAACGTGCAAGTGCAATTGCTCAAGCCTTTGAATTTGTAAGAAATTATCAAGATGGGTTTAATCATGAAGTGCAGGAAAGATCAGCTAATTTCTCAGGTGGGCAAAAGCAACGCTTGTCAATAGCCCGGGGAATAATTTCTAATAGTCCAATTTTGATTTTAGATGATTCAACTAGTGCTCTTGATGCAGAATCAGAAAAGAAAGTTCAAGATGCACTAGAACACAAGCTAAAGGATACTACTACTTTTTTAATTGCAGAAAAAATCGTTTCAGTAAAAAATGCAGATCGAATTTTGGTTTTAGATGAGGGAAAGTTAGTTGCTCAAGGTACTCATGAAGAACTATTGAAAACGTCTAATATTTATCAAGAAATTTTTAAAACACAGCAAGCTAGAGAAAAGAGAGGTGAACTTTAATGAATAATAGCAAGTCAGCTCTTAAATACTTTTATAAATATTTAAAGCCACATTGGAAGGCTATATTTTGGGTAACTGTTTTTTCTTTGATTTCAACCTTTCTGCAGGTATTAGCTCCTACTTATTTGGGAAAAGCGGTTACTAAGTTGACATCATATGTTGCTAATGGTGGGAGTATTAATTCTTTTCTTGAAATAGTTGCTTTTCTTGCCGCGAGTTATTTATTGTCAACTGTAGCAATTTTTATTTCCTGGGTAATAATGTCTAATTTTACCGCTCATGCTAATAATTCCATGAGAAAAAATCTATTTAACAAGTTACAAAGAATGACTATTCGGTATTTTGATACTCATCAAGATGGAAAAATATTGTCATTATTTACTTCAGATTTAGACAATATTTTCAATGCGATGAATCAGGCTATTTTTGAATTGATTGCGCAAGTGAGCTTGTTTATCGGGACTATTTATATAATGTTCAAAATAAACGTGAAAATGGCCTTATTTACGGTTATGACATTACCTTTAGCACTTATTTTGGCTTTAGTTTTAATTAAAAAAGCTCGCAAGTATATTGGATTGCAACAAAAAGAAATTAGTAACTTAAATGGTTTTATTAATGAACAGCTGAATGGGCAGGCTGTTATTATAACTAATGGCTTACAAAAACAGTCTGTTCAAGAATTTAAAGAATATAATAAGGCAGTTCGTAATGCAATGTTCAAAGGACAATTTTACTCAGGAATTTTATTTCCATTAATGAATGGTTTAGCTACTTTGAATTTTGCAATTGTAATTGCTGGCGGTACATATTTAATTTTAACTAATCAAGTATCTATGGCGGCCGGCTTAGGGTTAATGGTAATGTTCATTGAATATTTTTATACCTATTTCCAACCGCTTACTCAGCTTTCTTCATTATATAATTTAATTGAATTAGCTTTGACAGGAGCGAAAAGATTAGCAAAAGTTGAGCAAGAAAAAGAAGAAAAGCGTGTAAGTGATGGAAAAGAACTGACTCCTTTGAAGCAGGGATTAGCCTTAGAAGATGTCCATTTTGGATATAATAAAGATAAAGAAATTTTGCATGGAATTAATATTTCTGTTCCTAAAGGGAAAACTGTTGCTGTAGTTGGTCCAACAGGCTCTCGAAAGACGACGATAATGAATTTAGTAAATCGTTTTTATGATGTTGATTCTGGACGAATTACTATTGATGGTACAGATATTCGTAAATTTACAATTGCTTCACTTAGAAATAGTGTCGGAATTGTTTTACAAGAGTCAGTTGTGTTTTCGGGAACCATTTTTGAAAATATTGCCTTTGGCAAGCAAGATGCGACTTTAGCTGAAGTAGAGGCTGCAGTAAAGAAAGCACAGATTCATGATTATATTTTAAGTTTGCCCAAGGGTTATGAAACAGAGATTAGCGAAAATGGTGATACATTTTCAACAGGACAAAAGCAATTAATTTCAATAGCAAGAACTTTACTAACAGATCCGGATTTTCTAATCTTAGATGAAGCTACTTCAAATGTTGATACTGTCACTGAAGAAAAAATTCAAGTAGCAATGGATGAGGTGGTTAAAAATCGAACTAGTTTTGTAATCGCTCATCGACTCAAAACTATTATCAATGCAGATAAAATTGTAGTTCTCAAAGATGGTACCGTTCTTGAAGAAGGCAGTCATAAAGAACTTCTTAACCGAAAAGGATTTTATTATAAGTTATATACAGATCAGATGGTATTGGATTAA
>NODE_178_length_3720_cov_5.228377||full
CTACACTGTTGCGCGTTCGTCGGCAGCGTCAGATGTGTATAAGAGACAGGAGCGTGCTGATCGCCAGCCTGCTGCTGACCGTTGTGTTCGGCGCCAAGCTGTTCGGCCTGTTCTGAGGAGCTCCAGATGGCAAATAACAATATCGGTCCCAAGCGCCTGGTTGTCGGCGCGCACTACGGCATGAGGGATTTCCTCGCGCAGCGCGTCACTGCCGTGATCATGGCGGTCTACACCATCGTGCTGCTGGCTGCGTTCCTGCTGTCGAAAGACACGTCGTACCAGAGCTGGGCAGGCCTGTTCGCCAACCAGTGGATGAAGATGCTGACGTTCCTGGCGTTCGTGTCGCTCACGTATCACGCCTGGATTGGCGTGCGTGACATCTGGATGGACTACGTGAAGCCCGTGGCAGTGCGTTTGACGCTGCAAGTATTGACGATTCTGTGGCTCGTCGGTTGTGCGGGCTATGCAGCTCAGATTCTCTGGAGGGTTTAAGACATGGTCGCAGTCAAGACTGGGCTGCCGCGCCGCAAATTCGACGTCGTGATCGTCGGTGCGGGCGGTTCGGGCATGCGCGCATCGCTGCAGCTCGCGGAAGCCGGCCTCTCCGTGGCCGTGCTGTCCAAGGTTTTCCCCACCCGCTCGCACACCGTGGCGGCGCAGGGTGGTATCGGTGCTTCGCTGGGCAACATGAGCGAAGACAACTGGCACTATCACTTCTACGACACCATCAAGGGTTCCGACTGGCTCGGTGACCAGGATGCGATCGAGTTCATGTGCCGCCAGGCGCCGAACGTGGTCTATGAACTGGAACACTTCGGCATGCCGTTCGACCGCAATGCTGACGGCACGATCTATCAGCGTCCGTTCGGTGGCCACACGTCGAACTACGGCGAGAAGCCGGTGCAACGTGCCTGCGCTGCCGCTGACCGTACCGGCCACGCGCTGCTGCACACGCTGTATCAGCGCAACGTCAAGGCCAAGACCCACTTCTTCACCGAGTGGATGGCGCTCGACCTGATCCGCGATCAGGAAGGCGACGTGCTGGGCGTGACCGCGCTGGAAATGGAAACCGGCGAGGTCTACATCCTCGAAGGCAAGACGACGCTGTTCGCCACGGGCGGTGCTGGCCGTATCTACGCTGCTTCCACCAACGCCTTCATCAACACGGGTGATGGCCTGGGCATGGCAGCGCGCGCTGGCGTGCCGCTGGAAGACATGGAGTTCTGGCAGTTCCACCCGACCGGCGTGGCCGGCGCGGGCGTGCTGATCACGGAAGGCGTGCGCGGCGAAGGCGGCATCCTGCGTAACAAGGACGGCGAGCGCTTCATGGAGCGTTACGCTCCGACGCTGAAGGATCTGGCACCGCGTGACTTCGTGTCGCGCTCGATGGACCAGGAAATCAAGGAAGGCCGCGGCTGCGGCCCGAACGGCGACTATGTGCTGCTCGACCTGACCCACGTCGGTGCCGAGACCATCATGAAGCGACTGCCGTCGATTCGCGAAATCGGCCTGAAGTTTGCCAACGTCGACGCGATCAAGGAACCGATTCCGGTCGTGCCGACCATCCACTATCAGATGGGCGGTATCCCGACGAACTATCACGGTCAGGTCGTGGTGCCGAAGAACGGCAATCCGAACGAAGTCATCAACGGCTTCTACGCAATCGGCGAATGCTCGTGCGTGTCGGTGCACGGCGCCAACCGTCTGGGCACGAACTCGCTGCTCGACCTCGTGGTGTTCGGCCGTTCGGCGGGCAACCACATCATTGCGCAGAACCTGAAGAACCGCGAACACAAGCCGTTGCCGGCTGATGCCGCCGACTTCGCGCTGTCCCGCCTGGCCAAGTTGGATTCGTCCAGCTCGGGCGAGTACGCGCAGGACGTCGCCAACGACATCCGCCGCAACATGCAGTCGCACGCTGGCGTGTTCCGCACGCAGACGCTGATGGACGAGGGCGTCCAACGCATCATGGAAGTGGCCGAGCGCAGCGCCAACATCCACCTGAAGGACAAGTCCAAGGTGTTCAACACCGCGCGCGTTGAAGCGCTGGAAGTGGCCAACCTGGTGGAGGTGGCGAAGGCGACGATGGTGTCGGCTGCGGCTCGCAAGGAATCGCGCGGCGCCCACGCCCACAGCGACTTCCCGAACCGCGACGACGAAAACTGGATGAAGCACACGCTGTATTACAGCGAAGGCAATCGCCTGGAATACAAGCCTGTGACGATGAAGCCGTTGACGGTGGAAAGCGTGCCGCCCAAGGCGCGTACGTTCTAACGGACAAGAAGGACCCACAAAAATGAAGCGTATTTTTGAAGTCTATCGCTACGATCCGGACAAGGACGCAGCGCCCCGCATGCAGACCTACGAGGTTGAACTCGACGGTCACGAGCGCATGCTGCTCGACGCGCTGGTCAAGCTGAAGAAGCTGGACGAGTCGATCGCGTTCCGTCGGTCGTGCCGCGAAGGCGTGTGCGGCTCCGACGCCATGAACATCAACGGCAAGAATGGTCTGGCCTGCCTGACCAACATGCGTGAGCTGCCAGAGAAGATCGTGCTGCGTCCGCTGCCGGGATTGCCCGTGGTGCGCGACCTGATCGTCGACATGACGCAGTTCTTCAACCAGTACCACTCGATCAAGCCGTACTTGATCAACGACGAGCCGCCGCCGGAGAAGGAGCGTCTGCAGTCGCCGGAAGAGCGTGAAGAGCTTGACGGCCTGTACGAGTGCATTCTGTGCGCGAGCTGCTCGACGTCGTGCCCGTCGTTCTGGTGGAACCCGGACAAGTTCGTCGGCCCGGCCGGTCTGCTGCAGGCTTACCGCTTCATCGCGGACAGCCGTGATCAGGCCACCAGCGAGCGTCTGGACAATCTGGAAGATCCGTACCGGCTGTTCCGCTGCCACACCATCATGAATTGCGTCGATGTCTGCCCGAAGGGTCTGAACCCGACCAAGGCTATCGGCAAGATCAAGGAACTGATGGTGCGTCGCGCGGTGTAA
>NODE_181_length_3672_cov_4.944706||full
GTGGTTGCGCGGTATTCCGCTATCCATTTCCGCGGCGGTCGGGTTCATCGCACTCTCCGGGGTGGCGGTACTGAACGGTTTGGTGATGCTGTCGTTCATTCGGACCCTGCGAGAGGAAGGCAACCCGCTGGAATCGGCGATTCGCATCGGGGCGATGACCCGGCTGCGCCCGGTCTTGATGACCGCATTGGTCGCTTCCCTGGGTTTCGTCCCGATGGCTATTGCCACGGGTACGGGCGCGGAAGTGCAACGCCCCTTGGCGACGGTAGTCATCGGAGGCATCCTGTCCTCAACGGCGCTGACGCTCTTGGTTCTGCCGGTTCTCTACCGCCTCGCGCACCGCAAGGATGAGGACGAAGAGCCGCAGCCCGATGCTGCGATATCGCCGCGCGTGGCATAACAGGATCGTTCTGACGGTGCGGGACGTCATCCCGCACCAATCACATAGGGAGCAATTGCGATGGGCGCTGGACACGATCACAGCCACGGCACTGCAAATGAGCGCGCATTGAAAATCGCGCTCGGTCTAACCACCACATTTTTGATTGCCGAATTCGTGGGCGGGATCCTGACCAAGAGTCTGGCGTTGATTTCCGATGCCGCGCACATGTTCACCGACTCGGCAGCGCTGGCGATTGCGCTGGCGGCAATCCAGATTGGCCGGCGAGCAGCGGACAAGCGCCGCACGTTCGGGTACTACAGGTTCGAAATCCTGGCCGCGGCGTTTAACGCAATGATGCTGTTTGGGGTTGCGATCTACATTCTCTATGAGGCCTACCAACGGCTTCGTACGCCGCCAGAGGTACAGTCGCTTGGCATGCTGGTCATCGCAGTGATTGGGCTGGTTGTCAACCTTGTGAGTATGCGGATTCTCTCGGCCGGCCAAGACCAAAGCCTCAACGTCAAGGGCGCCTACCTGGAGGTGTGGAGTGACCTGCTCGGTTCGGTGGGCGTCATTTTTGCCGCCATCGTGATTCGCTTCACAGGGTGGCAATGGGTCGATTCGGCCATCGCTGTATTGATCGGGCTATGGGTCCTGCCTCGGACCTGGCTGCTGCTCAAGCTCAGCATCAATATCTTGCTGGAAGGTGTGCCCGAGGACATTGAATTGGCATCCGTGGAAGACGCGTTACGTTCGATTCCCGGCGTTCAGAGTTTGCACGATCTACACGTGTGGGCGGTGACCAGCGGGAAAGTCAGCCTGACGGTGCATCTCGTCAATGATCCCGCTGTCAATCCGGAGACCGATATTCTCCCAAAGGCGCGCGATCTGCTGGCCGAACGCTTCGGTATTCGGCATATCACCATCCAGGTTGAGTTGACTCCCTGTGAGCAGGCCGACGCTGAAACGCACTTTCTCCCCGGCGAGCGCCCCCAATCGGCGTCAGGCCACTCCCATAGCGAACACACCGCCAATCAAGGACATTCGCATTGAGAATTCTTGTCATCGAAGACGAAGCTCGGACGGCCGAGTACCTGCATAAGGGCCTGACTGAATCCGGGTTCATCGTCGATATCGCATCCACCGGTACTGACGGTCTTCACCTCGCGCAGGAAATGCTCTACGACCTCATCTTGCTCGATGTGATGTTGCCCGGGTTGGATGGCTGGGGCGTGATTAAGCAAATCCGCCAGAAAGGAGATGTTCCCGTCCTGTTTCTGACCGCGCGGGACGATGTCTCCGACCGGGTACGGGGTTTCGAGCTGGGTGCTGACGACTATTTGGTCAAGCCGTTTGCGTTTGCCGAATTGCTTGCACGGATTCGGCGCTGCTTGCGGCAAAGCGGCGGGCGAGAGTCTGAACGGCTGACCATCGAAGACCTCGATATAGATGTGCTTGGCCGCAAGGTGGTGCGCGGCAGCGCCAAGATCGACCTGACGAACCAGGAGTTTGCATTGCTGCATCTGCTCGCACGCCGGTGTGGCGAAGTTCTTTCGCGTACAACCATCGCTTCACATGTCTGGGATGTCAATTTCGATACCGATACCAACGTAGTGGATGTGGCGATACGTCGGTTGCGCGTGAAAGTGGATGATCCGTTCGAAACGAAGCTGATTCACACCGTACGCGGCATGGGATACGTTCTTGATCCGCACCGAGGGAAGCCAGCGTAATGCGTTCGCTCACTGGACGGCTCGCCATGCTGTTTTCGATCCTGGTCACGGTTGCGCTGGCCAGCGTGGGAGCCTATGCGTACTACTCCCTCGATGCGCAACTGCGTTCGCGCGACGTCGAGATCGTTGAAGCCAAGCTGACCCAGGTGGCGCACGCGATGCGGGATGCCGGCAGTGGCGTGTGGAGCCATGACATCGAGCACAGTGTTGCCGACCTGATGAGAGGTTATGAAGGCTTGGCATTGCGGGTGCGCACGCTCGAGGGCAAGTTGGTCTTCCGCACGAGCGACACTCTGCCGCTTGATTTCGATCGCGGCCTGCCTGCAGAAGGCGTGCGCGACGAAGGAATGTGGGTCACCGGCAAGCGCGCTGTCGACACTCTGCCAGGGATATCCTCCGCTTACGTTTCGGTGGCCAGGCGTGGCGCAGATCGACAGCAAGTCGTCGGCAGGTTCGGCAAGAGTATTGCGGCTGGCGTGCTGGTGAGCGTCGTGTTGACCACACTCCTTGGCGCTTTCATCACGCGCCGAGAGCTCAAGCCAGCTCAATCGCTCGTTCAGCAGGTGAACCGGATCAACGTCGAGCAACTGAACTATCGTGTGAGCGCGCCTGTTACGCCGACGGAGGTTCATGAAATTGGTGTCGCTTTCAACGCCATGCTGGAACGGATGGAGGCGGGATATGAGCGGCTGTATCGGTTCTCTGCGGATCTCGCACATGACCTGCGCACCCCGCTAAACAACCTGATCGGTCATACCGAGGTGGCGTTATCCCGCGAACGCACCGGGGCGGAGTACGCCGCGCTGCTGGACGCCAATCTGGCGGAATATCAGCGGCTCTCTCGCATGATCGACGCCATGCTGTTTCTCGCCCGCGCCGATGCGGCGACCGCCAAGCTGGACCGTGTTTCAGTCGATCTGGGCGCCGAGCTCTCCAAGATTGCCGAGTACTTCACCGTACTGAGCGAAGACAAGGGCGTGACAATCACCGTCGCCGCCTCGGGCTGGGTGAACGCCGACTTGATGATGTTCCGGCGCGCGATCGGCAATCTTTTGTCCAACGCCATTCGGCATGCGGAGCCTGGTTCGACCGTCGTGGTGAGTTCCGAACGCGAGCGCGACAGCGTGACGATCCACGTGGCGAACACAGGAAGCTCGATCCCGGATACCGACCTGGAGAGGGTTTTTGACCGTTTCTATCGCGGTGATCAGGCGCGGAGCAATTCTGACCAGTCAACCGGCCTCGGGCTGGCAATCGTGCGCTCCATCATGGAACTACACGATGGTAGGGCCTATGCAGCGACGTTGCCTGGTGATGTGACGCGGTTCTCGCTGCAATTTCCACTTGCCTGATTTACCGAGCCTCGGCTGCTAGTTGAGGATTGTGGCGCCGCTACAGTGCCCCGGCTGCCGTCTCGGCAGCCAAGCCTTGACCGCTTATTGGTGACGCATTTCGATCACCGTCGCCTGACCATTGACTATGTCAAAGACCGCCGACACCTTGTCCCCCTCCTTGAAATTCTTGAGCGCAGCCTTGTCCTTCACGGCAAACGTCATC
>NODE_194_length_3560_cov_4.507561||full
TTTAAGTAATTCTTCGAGTTCAATATTGCTGATAGAGCAAAGTCCCAGCTCTAAAAGCGTTTTATTGCCTATAAGCTTTACTTGGTTAATTTTCGGCAGGTTAGTAAGCCTGTTGTAATCCGTTGTTTCTTCGCCTGTTACTTTTATGATGCTTTCAAAAGATGCGCTCATATCTGTATTGTGTTTAAAACTTGCCTGTAGTTCTGCCATTAAATCTCACCGTCCTTTACTATTTCTTCAGCTGTTGTTCGTATCAGATTTGAAGCGATAGCCGTGTTGTCGGGAAACTTGGCTCTGATTTGAATCGTGACAATACCGTCTTGAAACAAAAGTGTTTCTTTCTGCGTGAGATTTACTGTTACAAGCGTCTTTTTAATACTCACATCCTCTAAGCTTTTTTCTAAAACAACTTTTCCGTTTTGCTTATAGCTAACAAAAAGGACAGATGCGTTTTCTAAATCCACATCTGTCCTGAACACGTTTGTAGGTGTTGTTCCTCTATACATAAGGCTTTCCTCCTTATGGTTTTTCTTCTTTTTCTGCTTTAAGTTTTAGGATTTCCTCGTTTAGTTTTTCTAACTGTTCTTCGTAATACTTTGTGTTTTCCTCACTAAAAGCAACATGTTCCATCGTGTTTTCAGCTATCAGAGCTGAGCGGATGTCAGCTAAAATTGACGCGATTATGCCTTCAACCATGTAGGTCGGGATAGGGATGCTTTTTTGCAAAGACACTATCTCATCGCTTAACTTCGCTCTAAACTTTTGTGTAGCTATCGCATAGTTAATGGTCGGCTTTTCCATCTTCCACCTCCTTTTCCTCGATTAGAATATCAAGTTTGTGATTGATGTCTTCTATCATCTTTGCGTACTTACTGTTGCTGATAAACTGCTCTAGTTCCATACTCTCATCAACAGTTTTAGCGACTTTTATGTCACTGTTTTTAGTACCTTCGTTTATCACAACTTCGTTTGTGTTAATAATAAGTTCTGCCATATTCATCTCCTTAGTTGTAGAAAGTCAAGTCCATGAGGATACCGTTTTTAAATACCATGCGCCCGTTTTCACCCCATCTTCTTACTTTGCCGTACTCATCCACATCAAGTACCTGCACATAATGAATGGTTGCCGTAGTTCCAAAGCCTCCTTCCCACTGCGGGTTTATAACCTTGAAACCGTGGGCATAAAAGTTACAACCTAAATGCAAGCCGTACTCGTCATATATACTGCCTGAGCGTGAAAAACAAAGCATCGTATTATACGAATTAGAATAGGATGATTCTTTTTGCGCGAAAGCCATATACTTTCCTTCAGGAGAGAGGTCAAACACGAGCCCTTTATGAGAGTCGTCTTTATTCCACTGATTCGTTCCGATTTTTCCCACATAGTAGCCATCACGATAAAAATGGTTACCGTTTTGATCAAATACGGCACGCCTACTATCAGAATCAATCGACCCGTTGTAAAGACCTATTTGCCCTGCAGTGATTTGAACATAGTTGCTTGACTCGTTAAATCCAATCAGAAAACTGTTGTAGTTTTGCCGCATAAACGAACCGAACTCACCCTTTTTCACCATGGAAGTAATCGAGTCTTCAACAATAGAAACTTTAGATATAGCTCTGTCAGCTGTTTCTTTAGCAGCCTGAATGTCTTTATCACTAACTCTAACCCAGTCAAACTCCAGGTAGCTGTCAAGACTCTCATTTGACGTATACCGCCAGAGTTTTCTTGTATTATCCTGATACGGATCATGCTCTGACTCAGGATAGTTGCTGCCTGACAGTTCTATTATGTTTCCGGCATCGTTAGGTAAAACCGCTAAACTATCTTGAACTTCTTTCCTTGAACCACTTTTTCTTATCGCATCAATCTTAAAACCGTAATAATCATGGCTTGAACCATCGCTTCTAAAATAAAGCCAGAACGTATTGTTTGGCACAAAGATTCTTTTATCTGCTATGTCAGCACCGCCGAGTTTCGGTAAAACGTGAATCTTACCCTCAGACTCATAGAAAACTTCCACCCAATCATAGTTTGCGCTTTCCGTGCGGCAATTACTGTTAAACTTAACCTCTAAGCAGTCTCTTTTAACCCGATACCTGTAGGCGTAGCCTGTTTGAGTGTCGAAGAAAAAATCTCCCACGTGGTTTAACTTCTCACTTCTGCTTGTCCATGAGTTAGCCGGAGCATTAGAAGAGTAGGGAGTATACGTGCCGTAATAGTTACCGTTTTTCTGCTCCAGTTTTTGATTAACTGTTTCAACACTTGATTCAATCTTTCGATCCGTTACAGAAAACTTGGTGTTAACCTCGTTTATCGTATAGTAGCTTTTAAGCTTCTCATCACTATCAGAAATAGCTTCCTGTTTTGCGTTACTAATCTGCTTTTCCACCTGCGAAGTGTAAGAAACTGAAAGTTTCTCAGCATCAATCGAATGTCCGATAATCCTGTCACCATACACCATGCCGTCAAGAGTCATCGCGGTATTGTAAGGTCCTGCAAAACCGTTATGGCTTCCGCCGATCCCGTTCATATTAACCTGTAATACTTTCGTAGCAGTATTCTTATCAGGCGTATCCATATAAAGGTCTCTTAGCCATCTGCCTGAATCATCATATTCTGTTACCTTGTAACCGCCTGAGGTGATGTTCATCTGTGCTTTAATATTGTTGATTTCACTTTGCACGCGCTCATTGTCTATTTTTCTTGTTGCAAGGCTTTCTTCACGCAGGCTTTGCACAGAGTCATGCGAGCTTTGCACGTAGCTTCGTCTGGTTTGACTGCCCAGGACGATTTTCATCTCACCGGGTTTTTGCAATGGAATAGACTGTCTCATAACGGGAAATACCCGATCCATGCCAAAAGGCGATGCTATGCACCTAACTCTGTCTCCACATTCAATAGTTTCAAAATCAAGGTCAAACTCGGATAAGTCAACCGCGCTTAAGTTAAGCTCTGTCTGTTCGAACTGATTATCTTTAAGCCAAAGAGAGGCTTTACGTAACAGGTTTTCAGGAACAGCAACATCATCCCATCTAACGACTTTACAAACCCAACCAAACGCGCTCTTTGCCTGAGTGGAAACAAGATAATTCTTCCCATTATTAACGCTTGTAATATCCGTGTATTTTTTAAGAACCTCGTTTTTGCTGTTTTCACTTTCCAGTTCTTTACCTAAAGGAATAATCGCTGTAGAAACATCTTCTGCCGATAAGTTTTCAGTATAATCAAGCATATTAAGACCAAACTCAACCGGCTGTTTCGCCATTTTACCCATTTCTTCCAAGCAAAGATAATCAAGGTACAGCCCGTCTTTTTCTCGTCTTAGCTTTAAGTATCCTCCCAGCTTATCAACCATTTTTCCCATAATCGCTTCAAGCGTGGTTTCAAAATTGGTGAACCTGTACAAGGAATTATTGGGATCTGTCACGCTGACTTTTCCGATATGAATCTTCTTCCTATCATCCACCTGCTCGTTATGAATGTTTAGGAATTTTTCCAACAGTTGGTAAGGTGTATGATCATGATATTCTCTCTGCGGCTGAATACTGTCTGC
>NODE_199_length_3506_cov_4.091857||full
ATGGAATGTTTTAGACGTAGTTTTAGAGAAGGTTGGATTATGCAAATATGGAGAAAAAAGTCTGTTGAACAGACTATTGCAGAAACAATGGATGGTGATCGCCATCTTAAGCGTACGTTAAATGCATGGGATCTTGCCGTTATGGGCGTAGCTGTGGCAGTTGGTGCTGGCATCTTCTCCGTTGGTGCTCAGGCTGCAGCGTTCCACGCAGGTCCTGCAGTTATTATTAGCTTTATCATCGCTGGTATTGTTTGCGGAACGGCTGCAATGTGCTACGCGGAGTTTGCTTCGATGATTCCTGTTGCTGGTTCTGCATACACATTTACGTATACCACAGTAGGCGAGCTTGTTGCTTGGATTATTGGTTGGGATATGATTCTGGAAATGCTTATGGCAGGATCCGTTATAGCCAAATATTGGGGCGTTTATCTTAACGATTTAATGCACTTGTTTGGTCTTAATGTATCTACTTCTGTAAAGCTGGGTAATTTTACTTTCGATCTTGCTCCAGTAGTTATCGTTGCATTCTTTACGATTATGCTTGTTGTTGGAACAAAGCTTTCTGCTCGTTTTGATGGCGCTTTAACAATCTTGAAGATTGGTATTGTTCTATTCGTTGTCGTTGTTGGATTCTTCTACATTAAAGCTTCTAACTTCACTCCATTCGTTCCACCTGCAACAGACGTTGCTAGCGTTAAGGGAATCCACGTTTCTGGCACCATGAGCCAGCCGCTTTGGCAATGGATTACTGGCATGCAGCCAGCTGTTTACGGTGTTACTGGTATTCTTTCTGGCGCAGCTCTTGTGTTCTTTGCTTTTATTGGTTTTGATGTTGTTGCAACTACTGCAGAAGAAACTAAGGATCCACACAAGAATATCCCTAGGGGCATTGGTCTCGGTCTTTTGATTGTGACTGTTCTGTACATTCTTGTTGCTGTTGTTACAACTGGCATGGTTTCGTACAAGGATTTGGCTAAGCAAGAGGCTCCTTCTCTTTCTACAAGCTTTGAGCTTGTAGGAGCAACTTGGGCAGCAAAGATTATTTCTCTTGGCATTGTAATCGGCTTAACAACTGTTGTTATGGTTCTTCTTCTTGGTCTTACGCGTATCGTGTTTGCTGTGAGCCGCGATGGTTTGCTTCCTCGTAGCTTCTCTAAGGTTAGCAAACGCGGCATTCCTGCACGTATTCAGATTGTTTCTGGCATTGTAGTTGCTATAATCGCTTCTACATTAGATATTGGAATTCTTTCTGATATGGTGAATATCGGTACGCTTTCTGCATTCTTGCTTGTTTCTGCAGGTGTTCCGATTATGCGTATGCGTAGACCAGATTTGCACCGATCCTTTATGGTTCCATGGAATCCAGTTTTGCCTATTTTTGCTGCGCTTTCTACGTTCTGGCTTATGCTAAACCTTTCCGTGCTTACATGGATTCGTTTTGCGATTTGGCTTGCGATTGGCTTTGCAGTGTACTTCGGCTATTCCTACCGCAATTCTTTGCTTGGAAGGCAGTTACGCAAGGCTAAGAAGCTTGGTGTTCCTGTAGAGTCATTGTTTGCTCAAGATGCTGTTGCAGCTGAAAAGATGGCTCAGGGAGAATCTGAAGATCAGGCTCGTGCAGAAGCTGCTCAAGAGACAGGTAATAATTGATTATAAAATCTTGAATTAAGATATTATCTTATTTTAGATTTATTGATTCTAATCATGTTGAGTCGGCATGCGGTTTTACGCGTGTCGACTCAATTAGTTTTGCGCGCCGTGTTTGCACTATAATAGAAAAGTTAAATTGTTTCATTAGTGCAAAATTAATGCAGAAAGGGGGCGTTTGTTATGCCTTATGTTATTGCAGAACCTTGTGTTGACGTTAAGGATAAAGCTTGTGTTGACGAGTGCCCTGTTGATTGCATTTATGAAGGCGATCGTACGCTTTATATAAACCCTAATGAATGTGTTGATTGTGGTGCTTGTGAACCAGCTTGTCCTGTAGAAGCCATTTTCTACGAGGACGATGTTCCAGAAGAGTGGGAATGGTATAAAGACGCTGCAGTAGAGTACTTTAACAAACTTGGTGATTTAGGTGGAGCGCAAGAAGCTGGTCCATCTGGCTGGGATGAAGATCGTGTAGCTGCTCTTCCTAAAAGAGATGCTTAAATACCTAGTTGCGCCGCATTGTTTCCATATTTTTCTCTTACAGCATCTAAAACATGTTCTGCGTGACTTATTCGTGCATAAGTATTTTTTACTGCGTTTTCTCTAATTGATGTTGAATTTTCGTATGTATCGTTGTTTATTGCGGTTTCTCTTTTGCTTTCTTCGAGAATGTCATTAATAGTTGGTTGAATGAACGTTTTGCTGCATTTTACAAGATTGCTAGCGCTTACTCCTGCCAGTCTAACTGGGCTTAATAAGCAAATATTATTTCCGCCTAATTTATGATTGTGTACTACAGGGTTTGCGTCCATTAACAATGCGTCAACGTGTTTATATAATTCATGGGAAGAATCCGTTGCGTTTCTTAACGTTTTAGATCTAGTAACATAGTGCAAATCGCTGAATCGTAGCTTTAACGTAACAGTTTTGGTTGCCATATTGCGTTTGCGTAGTTCTTGCGCCACGTCATTGCAGCAGTGCCTGATCAGGTTTTTCACTGCTGCAATATCTGTGGTGTCAGAATTGAGAGTTTGTTCTGTACCAATGGATTTTTCTGGAACATGGGGCATGACCTGCCGATTATCGATTCCGCGCGAAGTGTTATAAAGCATTTGTGCAACAATCTTAGAGCCAGCAATTCGTTCCAGAGTCTTTTCATCTATATTTCTTAGTGTTTCTATACTATTTATTCCCCATGCTGCTAGCTTTTTTGCCAGAGCTGGTCCAATTCCTGGTATTGCTCGTAATGGCATTATTGACACAAAGTCAGCGTTGCGGTTCTGGGGGACAACCAGCATTCCATTTGGCTTTGCATTTGTTGATGCCATTTTGGCTATTAATTTATTGGATGCTATTCCCACTGAGCAGGTGATATGAAACTTACGCGCGACTTCGCTTCGTATCCATTCGCCTATAACAATAGGCGAATGCCAGCGTAAAAGTGCGGAGTTAACATCCATATAACATTCGTCTACAGAGACTCGTTCAACCCTATCTGTGATTTTTGAAAAAACCTCCTTAAAAATCCTAGATGAAATGGAAACGTAGTATGGCATATCTACCGGCAAGAAAATGCCATTAGGGCACAAGCTTCGTGCTCGCGCTGTAGGCATAGCTGAATTGACGCCATACTTACGTGCCTCGTAGCTGGCTGCCGAAACTACGGAGCGCGAGCCTGTACCAATAATCACAGGTTTACCAAGTAGCCTAGGATTACGCCTGTCTCTTATACACATCTGACGCTGCCGACGAACGCG
>NODE_209_length_3435_cov_3.769527||full
GCCACCAGAATATTCAGTTGACAGGCGACGCGCCCAGTCAAACACGAACCCTTCGCCCTGAATAAAGCGGCGCCCAAGATGCCACGGAAGGAAGTATTGGCGGCTCTCATCGGCAACACGCTCGCTCACGATGATTGCATCCACCACATCCACTGCATCGTTCTGATCCACGGTTTATCTCCGGTTAAGGGCCACAGCACAGCGCCGGGCCATACCGAAATAATACGGCCTTTAAGGCCTATATGCAACACATATTTATCGAGATATCCGCACGTCACCTATTGTGCAAACGGCCGTTAAGGCCTATAATTGTTTCCGTGGCCCGACATTCAGTTGTGGCCCTTAACCGGAGATAAACCGTGAAAGAAGTCGCCGTTCAGAGTATCAATACCGCAGTCATTCCAGGCGCTGTCGCGCTTGCAGCAGTTGCGAGCCAGCCGGTCGAAATGGTGGCCGTAACGCGACTGGCACTGTCGCCGTACAACGTTCGCCGTAAGACGCCTACCGGCATCGAGGCGCTGGCCGAACTCATTGCCGCCAAGGGTGTCATGCAGAACCTGATCGTGCATGAAATCAAGTCGCCCAAGAACAAGACCGTGAAGCTGGGCGTCTGTGCAGGGCAGCGCCGCATGCTCGCCCTGCAGTACCTGTTGGCGAAAGGACGCATCGCAGAGGACTACCTCGTGCCCGTTCAGATTCAAAGCGAAGGCGAGGCACTGTCTCTGTCGCTGATCGAGAACAAGGAACGGGAGGCAATGCATCCCGCTGATCAAAGTGTGGCCTTCCAGCACCTCGTGCAAGAAGGCAAGACGATTCCGTTTATCGCCGCCTTCTTTTCCATTTCGGAAGCGGCAGTGCGGAGGGAATTGAAGCTCGCCAGTGTCTCGCCCAAGCTGCTGGACTTGTTCCGCGACAACGAGATGACCTACGAGCAGGTGACGGCGCTCGCCTTGACCGAAGACCATGCGATGCAAGAGCGTCTGTGGTTCGAGGCAGAACAAGACTGGATGCGCAATCCGGACCAACTGCGCCAAGCGATCACCGGCGCGGAACTGGATACCCGGCGCAGCCCATTCGTTGCCTATGTCACGCTGGAAGCCTACGAGGCCGCTGGCGGCTATGTCCGCCGCGATCTGTTCAGCAATGTAGCCAATGCCGGATACATCTCCGACATTGAACTGCTGAATCGCCTTGTTGCCGACAAGCTGCAAGGCCTTGCGCAAGAGGTTGCGGCAGAAGGGTGGGCATGGGTCGAGGTTCGCCCGAAGCGCGATCACACGGAAATGGCCCGCTTTGGCCGTTTGCACCCGACGCGCCGCGAATACACGAAGAAGGAAAAGGCCGAAGCACGCAAGCTCGAAAAGGCGCAGAACGAAGCAGATGCAGCCGTCAACGCATATTGCGACGAAGGGCATGAGGAAGACGAGGCCTACGCGCAACTGGAGGAAGTTGCAGTTCAGGCCGAAAAAGCCATGCTTGACTACAGCGCGCGGCTGCTGTCGTGGGAGGACGAGCAGAAGGGGCGTTCAGGCGTGATCGTCAGCCTAAACCATCTGGGACAACCGAAGATTGAGCGCGGTCTGGTCCGACCGACTGAGAAGGCTGCAGTCAAGCAGGACGGCGTGAAGGGGGCAGAAGCGCTTACGATAGCGCCGGAAAAGGTCAAGCCGGTGCACGGCGAATCGCTGTGCCGTCGCCTGACCGCGCACCGCACGGCAGCCGTCCAGGCTGAACTCATGAAGCAACCGACCGTGGCGCTGGCATTGGTGATGCACAAGCTGATTCCCGAGGTTTTCTCGGACGTGTATGAGCCGTGGCTGCGCAAGTCGGCGCTGGAACTGAGCGCAACCTGCGCGCATCGCAAGCTGCTGCAACTGGCGGACGATATGGAGGCCAGCACCGCATGGCAGGCCATCGATGCAGAGCGCCAGAAGTGGGCGGCCATGCTGCCACAGCGCTACCGCGATCTGCTGCCTTGGCTGCTGTCGCAAAGCGAAGACGTGATGGCAAACCTGTTCGCGTTCTGCGTGGCGGCCACGGTGGACGGCGTGAGCGAAACCGACAGCCCGCACGTGGTCAACGCCGTCAGTGACGTGTTGGAAATCGACATGTCGCAATACTGGCAGGCAACGCGCGCGAGCTACCTGCAACACGTGCCGAAGCAGCGCATCGTTGATGTGGTCGCGCAAGCCGTGTCGCCACAGGCAGCCAATCCGCTGGGTGCAATGAAGAAGGGCGACGCAGCAGCAGCGGCAGAATTGATGCTGGCTGAAACCAAGTGGCTGCCGGAAGTCTTGACGAACCGCGCTCAGCCGCCGTGCCTCTATGACGACGACGGTGACGAAGAAAACGCAGTGTAAGAACTACTAAGCAAACCGGGCGGCGTTAGCCGCTCGGTGGCCTCACGTCCTGGAGGCCTCGCAGGGGATTGGGGAAAATCTCCTGCTTCAGCAAGGCGTCTCGCGCCTTGCGCCGCTCGTCCCGCTGGGCGGGCGTCATCAATTTGGACTGTTCGGGCGTCAGCTTGCCCGTGCGCCAATCATCTGGCAGCCCCTGCGCTGCTGTCGCAGGCGCAATAGGTGTCACGGCCTGAGTCGTCGCGCCCTGCGGCACCGAAGTCGCAATCGCAGACCGCTCCTCTAATTCCTTTTCTGCGCCTTTGTCAGCAGTGCTTGCACGGACTTCACCATGTGCGAGCGCCTCGCCCTCGCGCACGATCCCTGCCTCGCGCTTCAATCGCCCAATCATTGCCCGGAACGAGCGCACGCTGATCTGGAAGTCGAACCGGTTCAGCGTCTCAACGATTTTCGTGTCCGGCACACCGGCTTCCTTGGTGCGGAGGATCGACGGCAGGATGCTGCGCAGGCGCCCAACTTTGGTACGACTGCCGCTGTCTTCGACAAGCTCATCGAGCGCCGCGATGACTTCCTGATCCCGCAT
>NODE_212_length_3418_cov_3.657151||full
CCAGTCTGGGTCTATTTCTTCTGGTCTTCTGCCATACAATTCTGCTAGTCGTTGGACCATCTCATCTCGAATGGCGTATTGTAATTCTGCGCGACTAGTAACATGTGTGCATAACGGCAGCCTGTACAATACGATTCTAGGTGGTATTCCTTTGGAAGCTGGAAATACTTGAGACATTATTCTTTTGTTGCTTTCCCAAAGTACTGGTTGAGATGGTGGAACGTCTTCTACAGCAAACTGCACGCCTTTTGTAAGATTAGACCATGCGCCATTAAGTCTTCGTATTTGACCAGCTACCATTGAGTCAAACATTCCGCTTGCTGTTCTGTACCGTGGTAGTCTTGTGCCAAACATTGGCATTCTCATTCCTCTGCCGTGTCGATTTTTATATCTTCGCTGTTCCCATATTAAAGACGTCATGCTTTAACTTTATTTGTATGCTAGGGCAATTTGACAAACTCATAGTGGAATAGATGGTGAAATAGATGGTGAAATAGATGGTGAAATGAGTGGTCTGCAAAACATGCAAGACACGTTGTAGTAAATATGTTAATAATATGGAATACTTGAATTGCAAGGTTTGTACAGGAGGCAAGTGTTGGAGTCTAATATTCATGAGTGGAATGAGCAAGGACTTTGTGAGTATCTTGTATCGTATTCGCTTATTGGTTTTGATTTAGACAATACTCTTGCTTGTTCAAAAAAGCCTATGACAAGTGGAATGCGTACAGTTTTTGGTGATTTGATAAATAGGTTGCCTATTGCTGTTATTACTGGCGGTGACTTGCGACTAGTTAAAAGTCAGATTTTAAATGTTTTACCTGCATATACAAGACTTGATAATCTACACATTATGCCGACTAATGGAGCAAGCTATTATCGCATTTCGGATGGGAGATTGTACTGCATTTACTCGCATAATATTTCTGACGATGATGCAAATCATGTTATTGAAGTAATTATATCTTGTGCTAAAAAAATGGGTTTGTGGAAGTGTGATTCAGATGAGAAACTTTGGGGGAGTCAGATAGAGAATCGTGGTACGCAAATCACTTTTTCAGCTTTAGGTCAACTCGCTCCTGTTGAATTTAAAAAACAGTGGGATCCTAGTGGCATTTTAAAAACTACTTTAGCTCAAGAAATTTCTAAAAATTTGCCTGATTTTTCTGTGCGTGCTGGTGGTTTTACTAGTGTCGATATTGTCAGCAAAGGTGATAATAAGGCTCAAGCTCTTAAGGCTCTTTCTTCCTATTGCCATATTCCTTTAAATAAGATGGCTTTTGTTGGAGATCGGATGTATGAAGGCGGTAATGATTACCCAACATCTTTAACTGGAGCTTTGGCTATTAGAGTAAAAGATCCTAGTGACACATTTAACTTGTGCACTGGAATGTTAAAACATCTTAATTCCTAGTGCGCTGATTTTTAGACAATTTTCTAATTCCATAAATATTTTCAAATTTTAAAATAGCCTTTAACCACATTGACTTAATTTTATTGCAATTACATTTTGTAATATTTATCGTCGATTTATGCTTTTAAAAAATCTAACTCATAAAATAAATGGGCTTATTCTTAACATTTCTTGGAAGAGTGTTTTTAAAACCATGGTTAATCTTATTCTTCCAGTTGGCTGCGCAGGATGTGATCTTCCTGATTGCGTTTTGTGCGATGATTGCACGAGTATGTTTAAAGAATGGCATAAGGATCCTTTGATAAGCGTAATGTGCGGAAATATTTATTCGTGCTCAACTTATGTAGGTTTTGTAAGAAAATCCTTGTTGTGTTGGAAGGATCATAGTAATCAACTTCTCGATAAGCCTTTTTCATATTTGGTTTCTCAATTGATAATCAAAGTTATTAGTGATTATAAAAATAGTTATGAAAGTAATTGCAAAAATACCGATGAAAATATTATTGAAAATCTTATTATCGTACCAATTCCATCGTCTTCTAAATCACAAAGAAAACGCGGAAGAAAACACATGGATCCTATTGCTAAATACGTTTCTAAAAATCTTAAAGAATATGGTATTAATGCGCGGGTTGTAAAAGCAATCAAAATGGGCAAAATAAAAGTAAAATCAGTTCAAGTTAAAGGAAGTAGGGGACGATCTTTGCGAACCACAAAAGGGTTTTTAGTAGACACAAGAATAGTGCCAAAAGGATGCAAAGTAATACTTTTAGACGACATTATCACTACAGGATCTACGATGAAAAATTGTGTTGAAGCATTAAAAGATTGTGGTATAACAGTTTTCGCGTGTTTTGCTATAGCAGGAGTATGGTCAAAGGAAAGTGTTTTATACGGATTATAATAACTCGTTATTTGTTATACGTAAGCGGTAGTGTAATTTCAAAATTAGCTCCACGCTTATCATCAACAACTTTTACAGTACCGTTATGTAATTGTGCAGCCCATCTTGCAATAGACAAACCCAATCCTGTGCCACCAGACTCAGTTCCAATACCTTGGCTTCCCTTAACAAATTTTCGGAAAATATCAGCCCTATCCTCCTTAGGAATCTGGTTTCCAAAATTAATAACATTACAAACTAGAGTATTCTTCTCATGATTTGATTTTGCTGTTATAAGAATTTTAGTATTGTCTGCAGAATGTTTAATAGAATTAGAAACCACATTAGTAAACAATTGCGATAGGCGATTTTTGTCCCCAACAAGCGTAATATCATTTTCGACATTAAGACTTATATGATGATTATGCCCAGCATCCGCTATTTCTATAGGTTCAACAATACTGTTAAGAAAATCTTTAAAATCGAACTCTGTAATAACAAGACTTTCTGCACCAGCTTCTAATCTAGACAAATCGAGTAGAAAAGTGATTAAATCAGCCAACTTGTGAATCTGATTTAGAATAGCCTCCATATTCGACGGTGTCGGCTCTACAACTCCATCAGCAAGATTTTCTACCATAGCTTGTAATGCACTAACAGGTGTTCTAAGCTCGTGGCTTACATTAGCTATAAGATCACGCCTCATGTTATCAGCATGCTCTAGTTCTTCAGCCATTTCGTTAAAAGCTAGAGTTAATTTTCCAACCTCGTCTTTTCTATTCTCAATCTGAACTCGCACGGAATAATCGCCATCTGCCATTGCTTCGGAAGCATCTCGCATTTGTCTAAGCGGAGCAGTTAATCCTCTGGAAAACGCGTAAGTTATACCTAGCGCTACAGCTAGTGTTATAGGCATTGCAATCCATCCGCTCAACCCAACTTTTAGAAGAAACCAAGCCATTACAAATGCTATAGCTGTTGCAACAACAATAATCGCAGATAATTCACCTTTTAAAGACGCAAAAAATCCTATAAAACGATTAGGGTGCAAAGCAGATTGCAAAGTGACCTTAGAAAAAGAATCGACTTTACCTACTTTATCAACAGAATTGTTATC
>NODE_233_length_3185_cov_2.634505||full
TTGTTCTTCCTGTATGGCACGGGCGCGAACGGCAAATCGGTATTCGTGAACACGCTGGCTACCACCCTCGGTGACTACGCCACGAACGCGCCCATGGACACCTTCATGGAAACGCGCACCGACCGGCATCCGACCGACATGGCCGGCCTGCGCGGCGCCCGCTTCGTCGCAGCCATCGAGACCGAACAGGGCCGGCGCTGGGCGGAGTCCAAGGTCAAGAATCTGACCGGGGGCGACAAGATCTCGGCGCGCTTCATGCGCCAGGATTTCTTCGAGTTCTTTCCGCAGTTCAAGTTGTTCGTGGCGGGCAACCACAAGCCGGCGATCCGCAACATCGACGAAGCGATGCAGCGGCGCCTGCACCTGATCCCGTTCACGGTGACCATCCCGCCCGAGCGACGCGACAAGCATCTGCAGCAGAAGCTGCTCGCCGAGCGCGATGGCGTCCTGGCCTGGGCGTTGGAGGGCTGCCTGGCCTGGCAGCGTCTCGGCCGCCTCGATCCGCCGCAACCGGTGATGGATGCCACCGAGGAGTATTTCGAGGCAGAGGACGCGCTCGGGCGCTGGCTGGACGAGAACTGCGTGCGCGCGCCCAACGCTAAGTCGTTGATAGCCGAACTGTTCAACGACTGGAAGCAGTGGGCCGAGGCGACCGGCGAGTTCATCGGTTCGCAGCGCCGGTTCTCCGATCTGCTGATCACTCGAGGGGTCGAGAAGTGGCGCAACAACGTGGGCGTTCGCGGCTTTCGCGGCATCGGCCTCAAGTCGCCGCCCACGCCCGCCTACACGCCCTATGCCGACAACTGACCCTTCATGCAAATCCCAGGGACTGACGCAACTGACGGGATTCGACGTAACTCTCTACGCGCGCGCGTGACGCGCACCTCATGGAGGGTTTCGATATCCCATGTCACTTGCGTCAGCCCGAAACGAGAAAGGACTGACTCCATGACGAACACCACCCTGGCCCTGGATCTGGGCACCACCACCGGTTGGGCCTTGCGCCCGCGCGATGGCGAGATCGCTCACGGCTTCGTGAGTTTCCGGCCGCAACGCTTCGAGGGCGGCGGCATGCGCTTTCTGCGATTCAAGCGTTGGCTGTCGGAGATCGATGCCCTGGCGGGTGACCTCCAGGCCGTGTATTTCGAGGAAGTGCGCCGCCACGCGGGCGTCGATGCGGCCCACGTCTACGGCGGTCTGATGGCGACGCTCACGGCCTGGTGCGAACACCGCAACATCCCCTACCAGGGTGTGCCGGTCGGCACGATCAAGAAGCATGCGACCGGCAAAGGCAATGCCAGCAAGGACGACATGATCGCCGCCATGCGTGGTCACGGGCATCCCGTCAGCGACGACAACGAGGCGGATGCCCTGGCATTGCTGCACTGGGCCATGCATCACGACGACGCGCGGGAGGTCTGAAATGAAGATTCCTGCGCACACCTATCGCTGCCCCCTGGGTCGCCTCCAGTCGGAGACCACCGACCCGGAAACCATCAAGCGCAACGGCTGGCGAGAGCAGCACATCCTCGTAGTGTCGGAAGACGATGCCCGGCTCGACTTCGTGGAACGGGAGTTCGTCCGCCGCCTCGGGCAACGCCTCTATGGAGGACGCCCTCATGACTAGCGGCGCACCTCAATGGACGATCGAGGACGTGGCCAACCGCTTCGAGGAGGCGGCATGTACCGGGCGACGCTTACCTCCCGTTCGGGTGCAGGGCTACTTCAACGTGTGGCCACCCATCGTGCGCCAGGAGTGGGAGCGACTTGCGGATGACGACGCACCCTTGCGGCGATTTCCTCCGGAGCCGGCCGCCATCGATCGCATGCTCGAAACCATGGGTTGGGTGCAGTGGCTGGAGATCGAACAGCGCCACCTCGTGTGGATGCGGGCCAAGCGCTACGGCTGGCGGGACATCACGATCCGCTTTGCCTGCGACCGCACGACGGCCTGGCGTCACTGGAAGCTGGCCATGCAATTGGTGGCGGATCGGCTCAATGGCGTCGGGTGAATTGGCGGTATTTGTCGGACATGCGCGGCGGATCTGCAGCGGCAGCGCGTATGCGCGGTTCAACCGGGCTTCGTGGCCTGCAACACATGGCGGGGTTTTGCCCTACTATTTCAGCTATCTTCTGGACAGACGTGTGAGCAGCGCCAAGTGGCATTGCAACACGACTGGCCAACACCATGAACCCGCCCCTGAGCATGACTCACGGCGGGTTTTTTCATTTCCGGATGCCGATGAGCGCACTGCAGATCCACTACCGATCGATCGACTCGCTGATCCCGTATGCCCGCAATGCCAAGCAGCATTCCGATGCCCAGGTCGCACAGATCGCCGCCAGCATCCGCGAATTCGGCTGGGGCGCGCCGATCCTGATCGACGGCAAGAACAATGTGATCGCTGGACATGGCCGCCTGCTGGCTGCCCGCAAGCTAGGCATGATCGAGGTTCCGGTCGTCCCGCTGGAGCATCTGACCGATACCCAGCGTCGGGCACTGATCCTGGCCGACAACAAGATCGGCGAGAACGCTTCCTGGGAAGATGAACTGCTAGGCATCGAGTTGTCCGAACTGAAGGACGCCGGCTTCGATCTCGGCCTGACGGGCTTCTCTCCGGAAGAATGGGAAGCGCTGATCGCAGGCGACGAGGTGACCAAGGACGGGCTCACCGACGACGATGCCGTTCCCGAGGTGCCCGAGACGCCCATCTCCAAGACGGGCGATGTGTGGCTGCTGGGCGAGCACAAACTGCTATGTGGCGACGCCACCAAGGCGGACGATTACAAGGTATTGCTCGGTGACGAATTGCCGGACATGGCCTTCACCGATCCTCCCTACAACGTCAACTACGCCAACACGGCCAAGGACAAGCTGCGCGGCAAGAATCGCCCGATCCTGAACGACAACCTGGGCGATGGTTTCGCCGCGTTCCTGCTGGCGGCCTGCCAGAACATATTGGGCGTGACCAAGGGCGCGGTTTACGTCGCCATGAGTTCCAGCGAACTCGACACCCTGCAGCGGGCCTTCCGGTCTGCCGGCGGTCGCTGGTCGACCTTCATCATCTGGGCCAAGAACACCTTCACGCTGGGCCGCGCCGATTACCAGCGCCAGTACGAGCCGATCCTCTATGGTTCTGTCTCTTATACACATCTGACGCTGCCGACGAACGCGCAACAGTGT
>NODE_259_length_3053_cov_14.930954||full
ATGGAATCACCAAATGGTCATGAATGGAATCATCATCTAATAGCAACGAATGGAATCATCGAATGGACTCGAATGGAATATCATCGAATGGAATTAAAAGCAATCATCGAATGGACTCCAGTGGAATTATTGAATGGACTAAAATGGAATCTTTATCGAAAGGACTCAAAAAGAATGATTGAATGGCCTCGAATGGAATCATCGGTTGGACTCAAATGGAATTATCGAATATCCGCAAATGGAATCATCGAATGGACTCGAAAGGAATCATTATCAAATGGAATCAAATGGAACCATCAAATGGAATCGAATGGATCATCGAATGCAATTGATCAGAATCATCATCGAATGGAATCAAATGGAATCATCAAATGGAATCGAATGCAGTCATCATCAAATAGAATCGAGTGGAATCATCATCGAATACAATCGAATGGAATCATCAAATGGAATCACCATCGAATGGAATCAAATGGAATCATCATCAAATGGAATCGAAAAGAATCATCATCAAATGGAATCGAATGGAAGCATCATCGAATGGAATCCAAAGGAATCATCATCGAATGGAACCGAATGTAATGATCATTGAATGGAAGCAAAAGGAGTCATCATCGAATGGATTCTGATGGAATCATCATTGAATGGAATCGAATGGAATCATCATCTAATGGAAAATATTGGAATCATCCAATGGAATTGAATGGAATCATCAAATGGTCTCGAATGGAATCCTCATCAAATGGAATCGAATGGAATCATCGAATAGAATCAAATGTAATAATGATCGAATGGACTCGAATGGAATCAACATCAAATGGAATCGAATGGAATTATCAAATGGAATCAAATAGAATCATCGAGTGGACTCGAATGGAATCTTCGAATGGAATTGAATGGAATAGTCAACGGACCCTAATAGAATCATCATCCTATGGAATTAAATGGAATCATCAAATGTACTCGAATGGAATCTTCATGGAATGGAATCGAATGGAATCATCGAATGGACTCGAATGGAAGCATTGAATGGATTCATCAAATGGAGTCGAATGGAATCATCATCGAATGGTATCGAATGGAATCATGGAATGGAATCAAATGGAATCATCATGGAATGGAATCGAACGGAATCATCGAATGGAGTCGAATGGAATCTTCCTCGAAAGGAATCGAATGGAATCATCCAATGGACACGAATGGAATCATCATCGAATGGAATCAAATGGAACCATCAAATTCAACAGAATGGAACCATTGAATGGACTTGAAATGAATCGTCATCGAATGGAATCGAATGGAATCATTGAAGGCACTTGAAAGGAATCATCGAATTGACTCGAAAGGAATCATCACCTAGTGGAATCCAATAGAATTATCGAATGGACTCGAAAGGAATCTTTGAATGGACTCAAATGGAATCATCATCGAGTGGAATCTAATGGAATCATTGAATGGACTCGAATGGAGCCCTCATCGAATGTAATAAAAGAGAATCACCGAATGCACTAAAATGGGATGATCGAATAGCCTCGAATTGCATCATCATGAAATGGAATCGAATGGAGTCATCTCATGGACTCGAATGTAATCATCAAATGGACTCAAAAGGAATCATCATCAAGTGGAATCGAGTGAAATCATCGAATGGACTCGAATGCCATCATCGAATGTGGTCGAATGGAATCATCATTGAATAGAATCTAATGGAATCATCACATGGGCTCGAATGTAATCATTATCGAATGGAATCATCATCGAATGGAATGGAATGGAATCATTGAATGGAATCGAATGGAATCATCATCAAATGGAATCAAAAGAAATAATCGAATGGACTCGAAGGGAATCATCGAATGAACTCTAATGGAATCATTATCAAACGGAATCCAATGGAATCATTGAATGGACTCGAATAGAATCATCCTCGAATGGAATCTAATGAAATCACCAATTGGAAACGAATGGAATCATCCAATGGATTTGAGTGGAATCATCATTGAATGGAATCGAATGGAATCATCAAATGGACTCGAATGGAATCATCTTCGAATGGAATCGAATGAAATCACAATCGAATGGAATGGAATGGAGTCATCATCTAATGGAGTCGAATGGAATCATCATTGAATATAATAGAATGGAGTCACCATATTGAATCAAATGGAAAGATCATCCAATTGGAACTGAAGGGAATCATCGAATGGGAATGAAAGGAGTCATCAAATGGAATTGAGTGGAATCATCAAATGGATTCGAATGGAATGATCATCGAATGGAATTGAATGGTATCATCGAATGGACTCGAATGGAATCATCATCAAATGGAACCAAATGGAATCATCGAATGGACACGAATGCAATCATCATTGAGTGGAATCAAATGGAATCATTGAATGGCATCGAATGGAATCATCATCGAATGTAGTCTAATAAAATAACCGAATGGACTCAAATAGAATCATCAAATCAAGTCGAATGGAATCATCATCGAATGGAATCCAATGGAATCATCGAATAGCATCAAATGGAATCATCGTCGAATGGATTCAAATGGAATCATCGAATGGACTCGAATGGAATCGTCATGGAATGTAATCGAATGAAATCTTCGAATGGACTCGAATGGAATCATCATAGAATGGAATCTAATGGAATCATCAAACGGAATAGAATTGAATCATCATTGAATGGAATCGAGTAGAATCATTGAATGAAATCGAATGGAATCATCATCGAATGGAATTGGGTGGAATCATCAATGAATGGAATCGAATGGAATCATAGAATGGAATCCAATGTAATCATCTTCGAATTGAAAACAAAGCAATCA
>NODE_276_length_2989_cov_13.081118||full
TCAAAGTTTATTCCATTCGAGTCCGTTTGATAATTCCATTTGATTCCATTCTCCGATGATTCCACTGGAGTCCGTTCGATGATTCCATTCAATTCCAGTTGATGATGATTCCATTCGAGTCCATTCAATGATTTCATTGGATTCCATTTGATGATGACTCCTTCCGGTTCCATTCCATGATGATTCCATTCGGTTCCATTAGATAGTGATTCCATTCAAGTCCATTCGATGATTCCATTCGATTCCATTCGATGATGATTCCATTCCGGTCCATTCGATGATTCCTTTCGATTCCACTTGATGTTGATTCCATTTGAGTCCATTTGATTATTCCCTTTGAATGCATTCCATGATTCCTTTCGATTCCATTTGATATTGCTTCCATTCGAGTCCATTCGATGATTCCATTTGATTTCATTCAATGATGATTCGATTCAATTCTGTTCGATGATTCCATTTGATTCCATTCGATGACAACTCCATTCGAGTCCATTCGATGATTCCTTTCGAGTCCATTTGATGATTCTATTTGGTTCCATTCGATGATGATTCCTTTGAATTCCATTCGTTGGTGATTCCATTCGATTCATTCGATGATGATTCCATTCAATTGCATTCGATGATGATTCCATTCGATTCCATTCGATGATGATTCCATTCGTTTTCATTCGATGATTCTATTCAATTCCTTTCTATGATTATTCAATTCTTTTCCATTTGATGATTCCATGTGATTCCATTTGATGATGATTCCATTCGTTTGCATTCGATGATGATTCCATTCAGGTCCATTCAAAGATTCCATTCGATTCCATTCTATGATGATTGCATTCGAGTTCGTTTGATGATTCCATTCGACTGCATTCGATGATGATTCCATTCGTTGATATTCAATGATTCCATTCGATTCCATTTGCTGATGATTCCATTCGACTCCATTCAATGATTCCATTCGATTCCATTCAATGAGGATTCCATTCGAGTCCATTTGATGATTCTGTTCAATTCCATTCGATGATGATTCCTCTCAAATCCATTTGATGATTCCATTCGAGTACATTCGATTATTCCATTTGATTTTATTCGATGATGATTCCATTCGATGCCATTCGATGATTCCATTCGATTCCATTCAATGGTGATTCCATTCGATGCCATTTGATGATTCCATTCAATCCTATTTGATGATGATTCCATTCGTGTCCATTCGATGATTCCGTTCGTTTCCATTCGATGATGATTCCATTTGAATCCATTCGATGATTCCTATCGATTCCATTCGATGACTCCGTTCAATCCCATTCGATGTTTCCCTTCGATTGTCTTTGACGATCATTCCATTCGATTCAATTTGGTGATTCCATTCGATGATGATTCCGTTCGATTCCATTCGATGAGGATTCCATTCGATTCCCTTTGATGATGATTCCATTCGATTCCATTTGACGATGATTCCATTCGAGTCCATTTGATGATTCCATTCGATTCCATTTGATGATGATTCCACTCAAGCCCATTCGATTATTCCATTCGAGTCCATTCAATGATTCCATTAGATTCCATTCGATGATGATTCCATTCGAGTCCATTCGATGATTCCATTCGATTCCATTCAATGATGATTCCTTTCAGGTCCATTAGATGATTCCATTAGATTCCATTTGATGATGACTCCATTAGAGTCCATTCTTTGATTCCATTCGATTCCATTCGATGATGATTCTATTCGAGTCCATTCGTTGATTCCATTCGATTCCATTCAATGATGATTCCATTCGAGTCCAATCGATGATTACAGTCGATTCCATTCGATGATGATTCCCCTCGAGTCCATTCGATGATTCCACTCGAGTCCATTCGATGATTTCCTTAGATTCCATTCAATGATGATTCCACTCAATGCCATTCAATGACTAAATTCGATTCCATTCGATGTTGTTTCCATTCAAGTCCATTTGATGATTCTATTCGATTCCATTCAATGATGATTCCATTCGTGTCCACTCGATGATTCCATTCTATTCCATTCGATGATTATTCCATTAGACTCCATTCGATGATGATTCCATTCGATTTCATTCTGTGATTCTATTCATTTCCATTCGATGATGATTCCATTCTTTTCCAGTCGATGATTCCATTCGATGCCATTCGATGATTACATTCGATTACATTCGACGATGACTCCATTCTATTCCATTTGATGATTCCATTCGATTCCATTCGATGAGGATTCCATTTGATTCCATTCAATGATGATTCCATTCATGTCCATTCGATTGAATTACATTTCATTGCTTTCGATGATGATTCCATTCACGTCCATTAGATGATTCCATTTGATTCCATTCATTGATGATTCCATTCAGATTCCATTCGATGATTCCATTCGATTCCATTTGATGATGATTCCATTCAATTGCATTCAATGATTCCATTCGATTCCATTCGATGATGATTCCCTTCGAGTCCATTAGAAGATTCCATAACATTCCATTCGATGGTGATTCCTTTCCATTTCATTCAATGATTCCATTCGATTCCATTCGATGATGATTCCCTTCGAGTCCATGAGATGATTTCATAACATTCCATTCGATGGTGATTCCATTTGATTCCATTCGATGGTGATTCCATTTGATTCCATTCGATGATTCCTTTCGTGTCCATTCGATGACACCATTGGATTCCATTCGATGATTTCATTCGTTTCCACTTGTTGATGATTCCATTCGATTCCATTCGATGATGATTCCATTCGATTCCCTTCATTGATGATTCGATTAGATTCCATTTGATGATGATTCCATTCGAGTCCATTCAATGAAGATTCCATTCAATTCCATTTGATGATGATTCCATTTGACTCCATTCAATGATGATTCCATTCGATTCCTGTCTCTTATACACATCTGACGCTGCCGACGAAC
>NODE_318_length_2763_cov_3.502954||full
CCGGGCTGCGGTTTTCCGAGCAAAAACCTGGCGGGCGTGGGCGTAATGTTCTACGTGCTGCTTGCGCAGCGGGCCGAACTGCGCAGCCGGGGCGTGTTCACGCCGCAGGACCAGCCGCGCCTCGATGCGCTGCTCGATCTGGTAGCGCTGGGCACGGTGGCTGACGTGGTCAAGCTCGACGCCAACAACCGCTTGCTAGTCGCGCAAGGCCTCAAGCGCATGCGCGCGGGGCGGATGTGCCCTGGCATCGCCGCGCTCTTCCGCGTGGCCGGGCGTGAAGCGCGACGCGCATCGACGTTCGACCTCGGCTTCGGCCTCGGCCCGCGCCTGAATGCTGCCGGGCGCCTGGCCGACATGTCGCTCGGCATCGAATGTCTGCTCACCGACGACTACGACCGCGCCATGGCCATCGCCGCTGAACTCGACGGCATGAACCGCGAGCGCCGCGAAATCGAAGCCGGCATGCAGCAGGAAGCGCTGGCCATCCTCGACAGCATGCATGCCTTGGACGCAATGGGTGAAAAGGGCCGCCACACCATCGCCGTCTACAACGAAACGTGGCACCAGGGCGTGATCGGCATCGTTGCCTCGCGCATCAAAGACAAGTTCCATCGCCCCGTCTTCACGTTCGCCCCGGGCGATGACGGCGTCATCAAGGGCTCGGGCCGCTCGATTCCCGGTTTCCACCTGCGCGATGCGCTGGACGCCGTGCACAAGCGCAGCCCCGGGCTGATCGTCAAGTTTGGCGGCCACGCGATGGCGGCAGGACTCACGCTGCGAGAAGACGGCTTCAACGATTTCGTTACCACCTTCGAAGCCGTCGGTCGCGAATGGCTGACCGAGGCCCTGCTCTCGCGCGTACTGGAAACCGATGGCGAAGCCGATGCGGAATGCTTCACGCCGCAGTTTGTCGAGTTGCTCGAAACCCAGGTCTGGGGTCAGGGCTTTCCGGCACCGAGCTTCTGCGGCGAGTTCGATGTGCTCTCGCAAGCCGTGCTGAAAGAAAAGCACCTGAAGCTCAAGCTCGGCCGCGGCAAACAGCATTTCGACGCGATCTGGTTCAATCATGCGGAGCCTCTCGGCGCGCAAGCGTTCGTAGCTTACCGGCTCGACAACAACACGTTCAACGGCATCACGCGCGTGCAGATGGTGATCGAACATGCGCAATAGCAAGGTGATCAAACCTTGCGCAAGCGCATAAACACATGCCAAAACTGTCTGACGGCGCGCAGATGACGCAGCCGTCGGCCACGGCCAGTGCGTTACAATGCGGGACTGCCGGCATGGAAGCACGCAAGCGTCCATGATCGCGCGCCCCACGAATTCCTAGCATCAATTTCCAAGCGAAATGACTCACGTCGTTACCGAAAGCTGTGTCCGCTGCAAGTACACCGACTGCGTGGACGTCTGCCCCGTCGACTGCTTCCGTGAAGGCCCGAACTTCCTGACCATTGATCCGGACGAGTGCATCGACTGCGCCGTCTGCGTGGCCGAGTGCCCGGTCAACGCCATCTACGCCGAAGAAGACGTTCCCGCCGATCAGCAGAAGTGGATCGCCATCAATGTCGAGCTTGCACAAGCCGGCTGGCCGTCCATCACCAAGACCAAGCAACCCCTGCCCGACGCCGATGACTGGAAGGACGTGAAGGACAAGGAGCAGTACCTCGACCGCGGCTGAACAAGCTCGCGCGATATGCCCACACACTTTTTTCAACGCAGCAAAAAAAGGTGTTGACGGGCAGATCGAAAACTAGCTAAAATTCATTTCTTCGCTGTTGCAGCGATTCCTCGATAGCTCAGTCGGTAGAGCGCCGGACTGTTAATCCGTAGGTCCCTGGTTCGAGCCCAGGTCGAGGAGCCAAGAAAACAAAACGCCTCGCTTCGTGCGGGGCGTTTTCATTTGTGGCACCGGTCTCGTGTATTGTCTTGCACCGCGCCCCACGCCCGAGTGGTGAAATTGGTAGACACCGCGGACTTAAAATCCCTTGCCGGTATAGTATTCACAAGGGTTTGCGGGTTCCGGTGCGTAAATGTGCGTAAATGATCCTGCAGCCCTTGTGTATGCCATCAGGGGGCACCATGGGATCGATCACCAAGAACACGCGGCTCGATAAGCGCACCGGCAAGAACGTCACCACCTATCGCGCGTTCATCCGCCGCACCGTGGCGGGCAAATCCGTCGGCAAGTCCAAAGTCTTCGCCAACCGGTCCGATGCCAAAGCCTGGATCACTGAGAACGAGCACAAGGGAGCGCTGGCCGTACTCGCTCAAGGCACAGGTCCGACGTTCGCCGACCTGATCGAAGACTTCATCAAAGCCCCACCCGTGCGCGGGACCAAATACTGGTCCGCTGCTCACCTTGAATTCTGGCGCGAGCAATTCGGCGGCATGAAGACCGGCGAGATCGGTCGTGCGGAGATCAATGCGGCTGTCGCCCGACTGCAGAACAAACCCGCCATGCGCAAAGGCGGCGATGGCGTGAAGGCCACCGACGAGAAAATCACTGCGGCCACGGTGAACCGCTATCTGGCCAGCCTCTCGTCAGTGCTGAACTATGCGCTGGGACTAGAGATCATTGAGGTGCACCCGCTCAAGGCAGGGAAGGTGCGCAAGCTCAAAGAGAGCGCCGGCCGGCGCCGCATCCTCACACTCGATGAAGAGCAACGGCTGTACGCTGCGGCCGACGCCAGTCAGTGGCCGATGATGCGGCTGTTCCTTCGGGTCTGCCTCACGACCGGCGCACGCAAAAGCGAAGTGCTCAAG
>NODE_345_length_2669_cov_3.391737||full
GCAAAAAACGAGGCTATAAAAGACACTGGTAGGCGGCTTGAAAACTATTACACGATAAGTGAAATCAACACGAAACTGAATGTTACAGACGGTAAGATTGAGGCTGGTGTTGAAAGCGTTAACCATAGTCTTAAACAGAAAAACGGTAACTATTACGGTTCGTATACTCCAAGCCAGTTTAACGCTCCTATGAGCTTGTGGCTGACTGATAGTGAAAAAATGCAGCATGTTGGTGATTTTTTCTACGACACGTCAACCGGCTACGCTTACAGGCTTATTGTTAAGCAGGAAAGTTTAGCCGTAAAATTTAATGAGAAGTCGCATACGGAATCAGCTTTTGACGATTTTGTAGACATTTTTTACAAGTATGAGGATAAAATTTACGCTATACCGGGTTTAACTGGTGAAAAAATTTCTGGCGCAACAGTGTTTGTTCCATCAGGCGAGTTTTGGCTACATTTTAGAACTAACTGGTCTCCGTTTGACAATTATGGTTTTAAGATTGATAGCATTAAAAAAGAGTATTCAGGAGAAATTTCAGGATACGTGTCTAAACTGCCTGAAGATATTAACATTATTGAGGTTAAAGGTGAAAATTATCCTGAGTCTGAACACCCGTATAAAGGTGGAACAAGCAAACTATGGCATTACGTTTCAGCTGACAGTATAAGTAGTTTTAGAACGTTCGATTGGCTGAGAGTTAAAGATAAAGACATTGAGGCTGCTAAATCCACGGCTGATAAGGCTATTTCTAAACTAACCATAGTAGAAGATTCCATATCTTCAATGGTTAAAAAAGGTGATTTTGGTAGTTTCATGCAGCAAAACTATAACAGTTTCCTTCTCGGGTTTAACCATTCGAGTAAATACGTGCAAATAACACCCGGGCAGATAGAACTTTACGATGGTGAAGTTGACGAGGATCATAAAAGAGCTGTTTTTGATAAAAACGGGAACAACTTCTACCGTAACGGCGTGTATATTGGCTATGTTGGAACCGGCGAGTGGGAAGAAGATAATTCTCACAAGGGTCTAGTTTTTCATCTTACTAACGACGGAAAGTATATGGCTTTCGCGCAGCGTAAAACGGCTGATGAAGAAACATACGCTACTATGCTGTGTTTTTCACGTTCGCAAAGCATTTATAAAGAGTATGGTATTCACGCTGGATGCAACTTTTACATGCATGGTAACAAGATTATAGATCCTGTTTGGCAAGACGGTGCAGGAGTAGACGCGGATATTAACTATGTGCAGAGTATTGAAATGAACCAGGATGGTAAAGCTTCAAAATGGGGTTCTAACGCTCACATGGTGTTTAAAAACGGGATACTCATGAAAGTTAAATACTATTAAAAAACGCGGAAGTGAACGCGGAAGTAAAGCGCGGAAGTGAACTTGAAAGAAGAATAAAGGGAGAATTTGTTATGGAAAAACTAATTATTCACACAAACAAAATAGTGGCTAATAAAGGCACGCGCTTAAAAGACGTGACAGAAAGTATTACAACACCTGTAGTTGATAATACGAAAATTTTATGCGAAATCAGCCACAAGCTGGATATTATTCTAAAAAAGATTGGAGGAGAGTAGTGGTAAAACCGACAATTAGCTACGCGGTAGCTGTGCAAAAATATAAGGCTGAGTTAAACGAAAAAATAGTCGAGTTGAATAAGCAAATACCAATACCTACTTACATGATAGAAGGCATTGTTGCAAGCGTATTATCTGATATGCGTTCGGCAGTGATTGCGGAAAACTCGATGGAATATGAAGCGTATGTGAAACAGTTAGAAGACTATTTTCACTCTAGAGAACGCGAACTTAACGACGAAATTTTGAAAATAAAAGCCGAAAAAGACGAAAAAACTGAAAAAGATGAAGCGGCTGGGAAAGGTGAAGATGCTGAAGAATGTGTTAAGTAGTAGTCATGTGTTGAAAAATAATATCAGTTGAAATACTGAAATGCTGAAATGCTGGGCAGGTGTGGGTTAAACCATGCCTGCCATTTTTATTACTTTTTACTTTTTGTTTTTATAAGAGTACTGGCAAATGTTAGGAAAACTTGTAAGGAGAATTATGAGAGGATTTTGGAATAGTGCTCAACTGGCTTTCACACTGGTAGGCGGCTGGCTGGGATACTTTTTAGGCGGGTGCGACGGGCTTATCCTCGCGCTCGTTTTATTTGTGGTAACGGATTATATTACAGGCGTGATGTGTGCGGTCACGGATAAGAAACTGTCTAGCAGCATTGGTTTTAAGGGCATTTTTAGAAAGGTGCTCATTTTTATGCTTGTTGGTATAGCAAACATTATAGATTTTCATGTTTTGAAGCAAGGAAGCGTGATTAGAACCGCGGTAATTTTCTTCTACCTATCTAACGAAGGATTATCTTTAACCGAAAACGCGGCTCACCTGGGGCTTCCCGTGCCTGAGAAATTAAAAAACGTTTTAGAACAATTACACGACAAGAACAGGAAGGACAATACTCATGAGTAAAAAAGGAATAGACGTGTCAGAGTGGCAGGGTGACATTGATTTCAACGCGGTAAAAGCATCCGGTGTTGAGTTTGTGATCATTCGAGCAGGATACGGTATCGGATGCAAAGACAAGTGGTTTGAACAGAACTATCGTAAAGCAAAAACATGCGGTCTTGATGTTGGAGCC
>NODE_355_length_2645_cov_4.293050||full
CAGCGTCAGATGTGTATAAGAGACAGTATCATACCCTTGCGGAGTATGTACGTCGGTTTCCACCCATCGCCCAGAATCAACATCCTCGCTTAAACCAGGCAAACCGTAACGCTGCTCTACAACTGGCAAAGTCGTTACAAGCGCCACACCAGCTCTACCTTTTATTTCACAAATCTGATTTGTAACAGAAAATCGCCTGTCATTTTGACCAGATTCACCACTTTTAGACGTATACAAATCCTTGATTTTACTCATAATCGGATCAATCGCATCTTGCGGAGCGCGAACCTCTTGCATACACCACACATCTGGCGTGTGATCTTGAACCCAATCGAGCATCCCCTTGCGCCAAGCCGCACGAATCCCATTCAAATTTGAAGTCGTAATTGTAATCATAAGTTCCACTCTAATATGCACACAACACAAAGTACGCAAAAATAAAAGTGCAGAAGTTTTGACTCCTACACCTTTATTTTAAATTTAAATTTATTTTAAATTTATAGTTTATAAGACACTAGTTTTAAGGCCCATAAACCAGCTTGCGACTAATCCAAGCCAAGTTCCAAATTTCCACCTGGAATTGCATCGAGAAGATCGCGAGTGTACTCCTTTTGAGGATGATCAAACACTTCGTCGGTTGTAGCATGCTCAACAAGTTTGCCATGTTGCATAACAACAACCTCGTCCGCAATCTGACGAACAACAGCCAAATCGTGAGTGATGAACAAGTAGCTTAATCCTCGCTCCGCTTGCAAATCGTTAAGCAAATGCAAAACCTGATCTTGCACAAGCACATCCAAAGCAGACACAGCTTCGTCGCAAACGATTACATCCGGATCCAATGCCATTGCGCGCGCAATCGCAATGCGCTGACGCTGTCCGCCTGAAAGCTCGTTCGGGAAGCGAGTCATAACAGAAGCAGGCATGCGAACCATGTCCAAAAGCTCGCGCACACGATTCTGTCTACTCTTTTTATCGCCAATCTTATGAATTCGCAAAGGCTCTTCAATAGAACGATAAATCGAATACATTGGGTCTAGCGAACCATAAGGATTTTGGAATACTGGCTGCACATGTCGACGGAAGTCAAGCAAATCAGCACCCTTGAAATCAGCAATATTCTTGCCTTCGTAAGTAACTGTTCCACTTGTTGGATTTAGAAGTCGCAAAACCATGTTTGCAACAGTAGACTTACCAGAACCAGACTCACCCACGATTGCCAACGTTGTTCCGCGCTTAATCGAGAACGAAACATCGTCAACAGCCTTGAAAAGCTCCTTCTTGCGCGGAAGCTTAAACTCTCGGGTTAAGTGATCGACTGTAATAATATGCTCGCTCTTTTCAAGAGCTTGCTCGCCTACTACGTGATGCTCAAGCAAATTATCCGCGTTACCACCATGCTCCTTAACGGAAATGATTCGTTGAGAAGCAAGACTTGGAGCGGCAGCAACAAGTCGCTTAGTATAAGGATGCTGAGGATGCTGCAAAACGTCCAAAGATGGACCAGATTCAACAACGCGACCCTTATACATAACAACAACGTGCTGTGCGCGAGCTGCAGCCAAACCTAAATCGTGAGTAATAAAGAGCACAGAAGTGCCGAGAGAATCAGTAAGCGTATGCAAATGGTCAAGAATGCGCTTTTGCACAGTAACGTCGAGTGCGGAAGTTGGCTCATCTGCAATAAGCAAATCTGGGCGGCACGCAAGGCCAATCGCGATTAACGCGCGCTGACGCATACCGCCGGAAAACTCGTGTGGGAATTGCCTTGCGCGAGTTGCTGCATCTGGCAAACCAGCTTCATCAAGCAAACCAGCAATGCGGTCTTCAACACTTGCTCCAATAACATACTTTTTTGCGATTTCCCAAGCTTTGTCGTCGTCTACGCCATACTTAATTAAATCGTCTGCAACGCGCCAACGAGTTTCGGAACCTGGAACCCACTCTTTTTTGTAGTATTCCATAGCTTCATTAAACTTTTCGGCATTTGTTTGCTCACTAAGACCAACCTGCGCCAAAGCTTGCTTTGCAGCGTCCAATAATGCGCTCAGTTCTTTAGAGCCAAGGAAGATTTCATCTTCATTGCTTTTGACTTCTACAGCGTCTCCTGCTAAAGCTTCTGCAAGTGCGGAGCGCTTCTCATGACTAACGTCAACACCATTTGCAAGAAGAGCTTCTTTAACTTGAGTTCCAATTCGCCAAACAGGATTAAGGTTGCTCATAGGGTCTTGCGGAACCAATCCCATTGCTGTACCGCGCAAAGCCGCATAATCTTTAGGCTTTAGATTACTTATTTCTTGACCTTTAAGCTTAATAGAACCACCCGTAACGTGACCTGTTCCTGGAAGCAAGCCTAAAACCGCCATTGCAGAAGTTGACTTTCCAGAACCAGATTCACCCACGATTGCAACCCATTGACCTGGGTAAACGTTGAAGCTCGCATCGCGAACAGCGTGTACGGCTTTTTTAGAATCCGTTGTAAAGTCAACTTGAAGATTTTTAACTTCCAGCAAAGGACCCTGCTCACGTTGCATTGCAAGGGTATCTACATTTTTACGTGTTGCTGTGTTCAT
>NODE_359_length_2633_cov_4.505043||full
ATTGTCTACTTCCGCTCGACTGCGAATAACGGTTACAGTGGCGACTTGGAAATTGCTCTTATACCTGAATGGTTTAGGACGCAAATACTACGAGAAGAACTAGATAAAAACGGTGTGCTGGTTGAAAACGCGAAGATTAGTGAAACAGAAAAATTCGCGCTCCTGTTTGAGTTTGATGGTGACGTGAACGCGATCAGACACGTTTTATATAACTGTTCAGCAACACGACCGTCTATCGAGTCAGAAACTAAGGAAGACACTATAGAACCGGGTACGGAAACTTTGTCGCTTACGGCTGATCCTAGAGAAGATGGTTTAGTGAAATCTAGGAGTGGTGACACTACTTCAAAAGAAACCTATGAGAACTGGTATAAGAGCGTGTATGTTCCGCAAGTTAACACGGAAATCAAATAAGTTTTAAAGGGGGTAAACGTGTTAGAAAAAACAGTAAAAGTAAATGGTAAAGACGTGAAGTTTCGTTCTTCCGCCACTATTCCAAGACTGTATCGTATTAAATTCAAGCGTGATATTTTCAAAGACCTATCAAAATTAGAGCAGTCTTTCAAAAACAACGAGGGTGTTTTTGAAATATCGGATCTTGAAATTTTTGAAAACGTAGCCTATATCATGGCTTATCACGCGGATAATAGTATTCCAGCAAGTATTGATGAGTGGCTTGACGAGTTTGAAATGTTTTCTATCTACGAGATTCTTCCTGAAATTCTAGAACTTTGGGGAGCAAACTTGGAAACTGAAGTAAAATCTAAAAAAAATTTAAAGCAACAACACGGCAAATGACAACCGCGTTGTTTCTTCTTAGATGCACCGAAATTGGGATTAGTATTTGCGAACTGGATCTTTTAACCATCGGCATGATTTTAGACATGTGGACGGAGAAAGCAAACGATAGTGTGAAATACGATAAGCTCGCAAGCCAAACAGAATTTGATAGGTTCTAAACGAGAACCAAACGTTCTTATACCTGACGTTAAAATATCTATTTTTTCACGCGTAAATTAAGAGTAAAGGGGAGGTGAAGTTATGGCAAGCAGGATTAAAGGTATTACTGTTGAAATTGGTGGGGATACTACAGGCTTAGATAAGTCTTTACAACAGGTGAATTCGACTATTCGCTCAACCGAGCAGTCGCTTCGTGATGTTAATAGGCTTTTGAAACTTGATCCGACAAGCACGCAGCTTTTAAGCCAAAAGCAGGCTTTTTTGCAGAAAGAAATCCAAGAAACGTCTAATAAGCTTAACGTTTTGAAACAGGCGGATAAGCAGGCTAAAGTACAGTTGGAAAACGGGGAGCTTGGCAGAGACAAGTATGATGCGTTGCAGCGTGAGATTGTTGAGACAGAAAATAATCTTGATAGTTTAAAAGAAAAATTAAAACAGGTAGGTAGTGTTAGTTTAACCAAGCTTAGTAGCCAGTTTGATAGTACGAGTAAAAAGATAAAGAAACTAGGAGATGGTATGTCATCTCTTGGTCAAAGTTTAAGCACGAAAGTTACGCTGCCGATTGCTGCTATTGGTACTGCTGGTTTTACTGCTGCAGCAGACTTACAGGATGCTATGGGTGCTACAGAGCAGATTTACGGTAAGTCTGCTAACAAGATGCTTAAATGGTCAGGAAGTTTGAAATCCTATTATGGTATTGCTCAAGGTCAAGCTTTAGAGTATGCGAATACTATGGGCGCGATGTTGAAAAATATTGGTGGGAAAAGTGATGCTGAAGCAGCCGAGATGAGTCAGAAGCTGGTTGCTCTTGCAGGCGACTTGTCTGCTATGTTTGGTGGCACAACCGAGTCTGCTGTTCTTGCTTTAACAGGCGCGCTTAAAGGTAATAATGCGATGCTTGACAATTATGGTATGGGTGTTAACGAGGCGACTATTAAAGCTAAAGCTCTTGCCATGGGTTTGCATGATGGTAGAGGCGCGATGAGCTTGCAAGCGAAACAGGCTGCTACTTTGGCTCTTATTATGGAGCAGACTGCTGACGCTCAAGGGCAGGCTGGGCGTGAAGCCGCGGGCGCTTCGGGTTCTATGAAGATTCTAAAAACAGAGTTGCAGAATATTGCTGCGACTATTGGTAATGTTTTACTTCCTGTCATAACACCATTAATGCAGAAAATTTCAGCATGGCTTTCTAAATTTAAACAGCTTTCTCCAGAAAGCCAAAAACTTATAGTGACACTTGGGCTGATTGCTGCGGCAGTCGGCCCTTTTTTAGTGGTTCTTGGAACGTGTATTTCTAAAATAGGTGTTGCTATACAAGGGTTTTCTAAACTAGCTTTGTTTATAGGTAAAATGTTCGCAAGTTTTACTTCCGGCTCTAGCATTCTTGAAGGGTTAGGCGCTGTTTTAGGTGGAGTATCCGCGCCAATACTCGCGGTTGTTGCGGTTATTGGTGTTCTGGTAGCAGCTTTTGTAACCTTATGGAACACTAACGAAGAGTTTAGAAACAGTGTTATTGCTGTTTGGGAGAAAATTAAGGAAACTTTCACCGGTTTTGTTAATGGTGTTAAAGAAAAACTGTCAAGCCTTGGTATTGATTTTACGAGTATTGTTGAAGGGCTTAAAACCTGTCTCTTATACACATCTGACGCTGCCGACGAACGCGCAACAGTG
>NODE_363_length_2600_cov_3.917485||full
GGCGTGATCCTGGCCGGCTGGGCCTCGAATTCCAAGTACGCGTTCCTGGGTGCGATGCGTGCCTCGGCACAGATGATTTCGTACGAAATCGCCATGGGCTTCGCACTGGTGACGGTGCTGATGGTGACGGGCAGCCTGAATCTGTCGGACATCGTCAACTCGCAGAACCGTGGGTTCTTCGCGGGTCACGGCATTAACATCCTGTCGTGGAACTGGTTGCCGCTGCTGCCGATGTTTGGCGTCTACTTCATCTCGGGCGTAGCTGAAACAAACCGCCACCCGTTCGACGTGGTGGAAGGTGAGTCGGAAATCGTGGCCGGCCACATGATCGAATACTCGGGCATGGCGTTCGCGCTCTTCTTCCTGGCCGAGTACATCAACATGATCGTGATCTCGGCGCTCACGGCCACGCTGTTTCTGGGTGGCTGGGCTTCGCCGATCGATGCACCGGTGCTCAACTGGATTCCGGGCTTCTTCTGGTTGCTGATCAAGGTTTTCCTGTTGCTGTCGGTCTTTATCTGGCTGCGGGCATCGTTCCCGCGCTATCGCTATGACCAGATCATGCGTCTGGGCTGGAAGATCTTCATTCCGCTCACTGTGGGCTGGCTTGTCGTCGTCGCCATCTGGTTGGTGTCGCCGTGGAACATCTGGAAGTAACGGGACAATAGGAAGGCACCATGTTGCTTGCCATCAAGGAATTCTTTAACAGCCTGCTCCTGAAGGAACTCTTCAAGGGGCTGGCCCTGACCGGGCGCTACCTGTTTGCGCGCAAGATCACCGTTCTCTTCCCGGAAGAGAAGACGCCGCTGTCGCCGCGCTTCCGCGGTCTGCACGCACTGCGTCGCTATCCGAATGGCGAAGAACGTTGCATCGCTTGCAAACTGTGCGAAGCCGTATGCCCGGCACTGGCCATCACGATCGAGTCGGATCAGCGTGACGACGGCACCCGCCGCACCACGCGCTACGACATCGACCTGACCAAGTGCATTTTCTGCGGCTTCTGTGAAGAGGCTTGCCCGGTGGACGCCATCGTCGAGACGCACATCCTGGAATACCACGGTGAAAAGCGCGGCGACCTGTACTTCACCAAGGACATGCTGCTGGCCGTGGGTGACCGCTTCGAGCCGGAAATTGCGGCCAACAAGGCGGCCGACGCAAAGTACCGCTGATTCAAGACGCCCGCCGTGCAGTTGGCGGGCGGTGCAGTTGACATCCCGGTTGGATAACGGCTCCTCGTGAGCCAACGAGCTGTGATGGCGTCGAGCCGTCGCAGCTTTGGATAAGCGCGTGCCGCAAAACGGCCCGTGCCAGGATCATGGAAATCACGACGATCATCTTCTACTGTTTCGCGCTCGTGCTGGTGCTCGCAGCGCTGAAGGTCATCACCGCGAAGAACCCGGTGCACGCGGCGTTGTTCCTCGTGCTCTCGTTCTTCACTGCGGCGGCGATCTGGATGCTGCTCAAGGCGGAATTCCTCGCCATCACGCTGGTGCTGGTCTACGTCGGGGCGGTGATGGTGCTGTTCCTGTTCGTGGTGATGATGATCGACATCGACATCGAACACTTGCGGCGCGATTTCTGGACCTACGTGCCGATGGCCGCCTTTGTCGGTGTGGTCATCATCCTGGAAATGGCCGTGGTGCTGACGAAGACCTTCATGGGTCGCGTGCAGCCCGTGCAGGAACTGCCCAAGGGCCTCAACGGCCCCAACACTCAGGCGCTCGGCAAGCTGATCTATACCGATTACATCTACGCTTTTGAAGTGGCCGGCGCGGTGCTGCTGCTGGCGATCGTCGCGGCTGTTGCGCTGACCCTCCGACGCCGCAAGGACGCCAAGACCCAGAAGGTGGCCGAGCAGCTCCGCGTGCAGCGCAAGGACCGCGTGCGCCTGGTCTCGATGCCGGCAGAGAAGCCGGCCGGCGCAGCTTCGGCTGAATCCAAGAGCTGAGCCCCGGGAGAATCCATATGTCTTCGCTATCCCTTGCCCATTACCTCGTGCTCGGCGCGGTGCTGTTTGCCATCAGCATCGTCGGCATCTTCCTCAACCGCAAGAACATCATCGTGCTGCTGATGGCGATCGAGCTGATGCTCCTCGCGGTCAACCTGAACTTCGTCGCGTTCTCCCACTACCTGGGCGACCTGGCGGGGCAGGTGTTCGTGTTTTTCATCCTGACGGTGGCCGCGGCGGAATCCGCGATCGGTCTCGCCATCCTGGTGGTGCTGTTCCGTAACCTGGACACCATCAACGTCGACGATCTGGACAGCCTGAAGGGCTGACCTCCGCAT
>NODE_372_length_2571_cov_59.459857||full
TACTTTTTTATCTTTTATAAAATCGTTGATTGCTTCATCTAATTTTGCTTTTGGGTCTCCTTGTTTATCACGACCATATTTTTTATATATATAGCCACGGTCAATTAACTTAGTTTTTATGTTTTCCATTGTTAGTCCTTTTCTAAATATTGAATTTCAAGCTGTTCTTTATCATCGTCGTAAAAACTTGAAAGAACCGTGTTTCCCACTAATTTTTCAAAAAGTGCTTCGATAGCATCGTCTAAGTAATCGTCTACTAAGTCCAAATAAACTGTCTTAATCTTCATTTGTCTTCTTCGCCTCTCTAATAAATTCCTTGTATAAATCTTGTACTGGAATACTACAGCCATATATTGCTAAGGCTCTGTGCCATGCTTCTTCGGATATAGTAGCCATATTGAAAACATCCATTGCCATTTCTGTTTTCCTTCCACCGTGTTTCGCTATGTATATTCTTATAAGTGCGCTTAGCGCTAATGCGAATTGATTAGAATCAAGTTCTACCAAGCATTGAGATTGTTTAGCAATTTCAATTTCCTTTTCAAGTGGTAATCTTTTCATCTATGCCACCCTCTCAATCTTCGTATAAAGTTAATCTTTAACTCTTCCATATGTTTTTCCATTTCGTATTGCTTTAATCGACTCATCTGTGGAAAGATAATTTCCTTTATGTCCGCAGGCTGTGCAATAATTGCCTTTTCTCACAACGTGATAACAATTTTTGCAAACAGCTCTATCTTCTAAGACAACTAATGCAACCTTGATATCTTCATCGGTCATCACTGTGCCTCCCTAAGCTTTCCCTAAAAACTTATTGACGAAGTATTGCTGACCTTTTCCAGTTACTTTAGTAGTTTTTGTTACTCTAACCGTGCCATCAGGTTGTGTGTGGGTTGATTCTTTAATTACAAACAATCCAAGGTTCATACTTTTTTGAGTTGGTGAGTTCCAATCACTACCTTTTCTATTAATTAAGTAAGATTTATCACGCAGCCATTGAAATAACCTTTTAGCTCCAGTATCTACTCCATTAGCTTTTAAAATTTTTGCTAAGTCCCCAATTAAAATAGTTGAGTCACTAGCAGAAACTGAATCAGCGAATAATGCTTTAGGCTTCATTTCAGCAATTTGGATATCTTTTCGTTTAAGTTGGTCTGCAGCTTGCTGTAATAGATCTGCAAGGCCTGCCTTATTGTTAACAACATCAAATGCCTTCTCATCGGTCATATAAGCACCGTGTTTACGGATAGCTGGTAAGACCTCACTAGTAACCCAACGCTTGAACTTTTTTGCTGTTGGTAACTTGCTACTAATAATTAAGCTGTAAAGGCCTGACTCATTAACCAGCCATCCACCACGTTGTCCTAAACTCGATAACGTTTCGTTATTGAGTTTATCTTCACTATCAACATGGTCTGCTAAAGCCTTACTTGCGTTTTTGTAACCTAAAATTTCAGTAACGTCTTTTCCTACGAAATACGGTTCTCCGTCAATTAATACTGTTCGTACATCTAAACCATTAAATTTAAAAATTTGTAAATCATTCATTTGTGTTCCTCCTTTTTTTAAATACCAACATATTTTGCGAATTTATCTTTCCATTCATCTGCAGCTGGACCAGTAGCTCTTCCATCAATTACCCAATTAACGTAAGTTTTAGATAGTTCAAATTTTTGAGCTATATCCGATTTAGAGGTCGGCTTCAGATTCAACTTTTTGTTTCTTAAGAATTGAACTGCAATTCTTTCTTGAAATGTTAAATCACTCATTTTTTCACCTTCTTGTTTAAAAATCTTGACCTATTTTAAAGATAGTTTTAAAATTAGGGTATAAAAAATAAACTTACTTTTACAACTAATAAAAGCCGTAAATTAAGCTAGTCATAGTGTAAGTATCATTTCCGCAATCAACTTACACTATAAATTTACCCAAATTAGTTTTAAAAGTCAAGGATAATTTTAAACATATTTTTAAAAGAGGTATAAAAATGACTCCATATGATAGATTAAAAACCTTGGCAAAAGCTCATGGGCTCTCGATAAATCAATTGGAACAAAAGCTTGGATTAAGTAGAAATACTTTATATTCTTGGCGCAATAACACTCCATCAGGTGCTAATCTTTTGAAAGTAGCTGATTATTTTGAAGTAAGTATTGATTATATTCTAGGCAGAACAAAAACAAATGAATCTGAGGAACGCTTTTTAGCTATGTTTAGACAACAAACTGCTGATATGTCAAATAGCGATAAGGAAAAATATGAAGCTTCTTTATCTGAAATAATGAAAACCGTAAAAGGCGTAATTAATAGTAAGAAGGGAAATAATTAATGGAATATCATTATGTATCTGATAAAGATTATTATTTTTGTAAATCTATAGCTGATGAAATTTGTGACGAAACTGCTTCTTACTTTAGCAAAAAGAAAGCAGATTTACGTTTCCAAGATGTTATTAACTTTTTAACTCGCTATTTAGGTATTAAAGAAGTTTATTTATTTAACACTGAAAATGATTCGAAACTGTCAAATTTTTTGTGTAAATAG
>NODE_406_length_2488_cov_9.101110||full
ATCTACACTGTTGCGCGTTCGTCGGCAGCGTCAGATGTGTATAAGACACAGCTGGCACGCAAAGGCGTGATCGAACTGACGCCGGGCGCCTCGCGCGGCATCCGGCTACGCGCCGCAGGCGATGCTGCGCAGCATCAGTTCTCGCTGCCGTCGATGGGGTTGATGCAATTGACGTTACCGCTCGTGGGTCGCGTGGCCGCCGGCAGCCCGATCCTGGCCGCGGAGCATATCGACCGCCAATATCAGGTTGATCCATCGCTGTTCTCTGCGCAGCCCGACTTCCTGCTGAAAGTGCGCGGCATGAGCATGCGCGACGCCGGCATTCTGGATGGCGATCTGCTGGCCGTGCAGCGCGCCGCTGAAGCCACCAACGGCAAGATCGTCGTCGCGCGACTGGGGGACGACGTCACGGTCAAGCGCTTCCAGCGCAAGGGTCGTCATGTCGAGTTGATTGCCGAAAACCCCGATTTCGAGCCGATCCACGTTGATCTGGATCGCGACGAGTTTCACCTGGAGGGCCTGGCCGTCGGTCTGATCCGGCCTGCTGCTCCGTAAGTCTCTGGCGCATATCGGCGCCGAATCCTTCGCTGTTTGAATCAACCTGGAGGTGAGCCACCGGCTCGCCGGGGCGGTCTCTTGCCGCTCGCTTTTTCCACCCGAACTCACGAGGTCTGCCATGCGACTCGGATCGATGTCCTCCCAACGCCGCCCGGTGCATCCGGTGCCCTTCCGCCAAACCCAGGGCGTGCGTATTTATCAGGGGGAGCAACGCCGCACGATGGTCGGCAGCATGGCCGCCATCTGCCGCATGCTGGATGCGATTCCGGCGGCCTCGCGCACTGCGAGCGCCGAAGGCTGCTGAAGACAGCGAAAGCGATGAAGGGCTTTAAATCATGTTGCTGCGACCGATCAGGGCATACCCCAATGCTGCCGCCGCAACTGATTTCATACACTGGCCGTGCCCTGAGGACAGGGCTTTCTTCAACTGATTTTCGGCCCGCCGTTTGAGCGGGCTGTTTTTTCTGTTCGCAAGTTGCTGCGACGGCACACTCACCAATGTTCCGCCAGCAAAACGGACGTTTACCCGGATTTTGTTTGGCGTACGTGACAGTAGTATTGCCAATGCCCTCAGGGGCAATGAGATCGCTGAATTCGAAGCCCGCACGTTGCGGGCTTTTTTTTGGTTCATCGAGGAATTCCGGGGAACGCGGCGCGGATCTTGAGGAAGAAGTATTCCTCGTCACGGTACCCGTAAGCCCGACGCTTGATGACCTTGATGGTGTTGTTGATGCCTTCGACGACGCTGGTGTTGAGCGGGTGGCGGCAGCGAGCCAGAATGCCGTGCCAGTAGCCTTGCAAGCGCTGGGCGAACAGTTGCAAAGCGGCAATCCCACTTTGCCGAGCCTGCTCGAACCACTGCTCCCAAGCTTTCTGCGCCCAGGCTGGCTTGTGATAGAACCAGAGCCGCTTGAGCGCGTCGCGTAGCACGTAGACGCACAACAGCGGCTGGTTGGCGGCTAGCAGTTCCTTCAAGTGCACCGACTGCTCCGGCTTCAAGTTGCGACGATTGCGCAGCAACAGCCAGCGGCTGGACTTCAGGACTTTGCGGGCCGGCTTGTCATGGCGCAACTGATTGGCCTGGTCCACCCGTACTCGGTCGATCACCTCACGCCCGTACTTAGCCACGACGTGGAACAAGTCGTAGACCACCTCAGCCTGCGGGCAATGCGCATGGATCTCCAGTTCGTACGCGGTCGTCATGTCGATTGCCACCGCCTTGATGCGCTGTGCGACGCCCTCGGGAAGCTGTTCGAAGAAGGCGCGGGCGGTCTCGCGCGAGCGCCCCGGTCCGATCCAGAGCACCTGCCGGCCGATCGGATCAACCACCACCGTGGCATAGCGATGGCCTTTGTGGAGCGCGAACTCGTCCATCGCCAGATAACGGATACGCGACCAGTCCGGTTCGGCCACACGCGCTCGCAAGCGCATCTTGTCGATCGATTTGACCGTGTGCCAGCCCAAGTCGTAGAACGTGGCTACCGCCTGTACGCTGGTCGACTGCAGCAGCTTCTCGCAGGCTTCGGCGAAGCGTTGCGTCACTCTTTGGTAGCGGCCCAGCCAGTCCAGCTTCTCCAGCCGCGGCCCACCGCAACGCTCGCACCAGACGCGCCGACGTGGGACGTGCAGCACCACCCGGTACTCGAAGAGCGGTAGATCACGTACCCGCCGCACCGTCGTCTCATGGATCTGCGAGCAACGCGTTCCGCATTGCTCGCAGTGCATGACCTTACTAACCGGCTTCAGATAGAGCGATAGCGTACGGCTCTCGCCTTCGGGCCACTCCACACGTTCCAGGCGATAACCCTTCCAGCATCCCAGCGCCTGCAGTGTCTTGCGATCCAGCAT
>NODE_435_length_2414_cov_3.647308||full
ACCAACCGTGAGGCTGTCGTCCATTTCGGCATCGACCCGGACAACATGTTCACGTTCTGGGATTGGGTCGGCGGGCGGTTTTCGCTGTGGTCGGCGGTGGGCTTGTCGATCGTGCTGGCGATCGGGCCGCAGCAGTTTGAGGCGATGCTCGATGGCGCGCGTGCGATGGACCACCACTTCGCCACGGCCGCGCCGCGCGAGAATCTGCCGCTCATTCTTGGGATGCTGTCGGTCTGGCATCGCGGCTTCTTTGATGCGGCGAGCGCCTGCACCGCACCTTACTGCGCGCCGCTGGAACTGCTGACCGATTTCATGCAGCAGTTGGAGATGGAGAGCAACGGCAAATCCGTGCAGCGCACAGGCGTGGCCATCGATACCGACACTGGCCCCATCGTCTGGGGCACGGCCGGCACCAACGGCCAGCATGCGTATTTCCAACTGATCCACCAGGGCTCGCAGATCGTGCCGGTGGATTTCATCACCACGCTGGAGCCGGTGCGCAGCCTGCCTGGCCATCACGCCAAGCTGCTCGCCAACTGCTTCGCGCAGGGCGAGGCACTGTTGCTTGGCCGCACGGCCGATGAAGTCCGCGCGGGCGGCATCACCGATGAAGCCCTGGTACCGCACATGGTGTTCGAAGGCAATCGCCCGAGCACGACCATTCTGATGGAGCGGCTGGACGCCGCGTCATTCGGCGCGCTCATCGCCTGCGCCGAGCACCGCACTTTTGTGCAAGGCGCGGTGTGGAACATCAACTCGGTCGACCAGTGGGGCGTGGAGCTTGGCAAGAAGCTCGCCAAGCCGATCCAGGCCGAGCTGGAAGGCGCGCCGGCCTCCGTGGCACATGATGCATCGACGGCGGCGTTGATCCGTCGCGCCAAGACTGCGCTTTAACGTCCCCGCCTACGCAAACGTTCAGAGTTCGGTAACGATCTCGTCGCCGACCAGATGCCCCGCCTCGATGGTGAGAATGCGGCTGCAACGCGCCGCGACGGAGCGGTCGTGCGTCACCAGCACCAGCGTGGAACCGGCGCTGCGGTTGAGTTCAAACATCAGCGCAATGACGGCTTCGCCAGTGGCTGTGTCGAGACTGCCGGTCGGCTCATCAGCAAAGAGAATATTGGGCTCGGTCACGAACGCGCGTGCCAATGCGACGCGCTGCTGCTCACCACCCGACAGCGTCTTCGGATAATGCGACAGCCGTGCGCCCAAGCCGACGCGCTCCAGCAAGACCGCAGCGCGGCGGCGCATCTGTGCGGCACTCACATCGCCCTGTAATTCGAGCGGCAGCATCACGTTCTCGAGCGCCGTCAGATGGGGCAACAACTGGAACGATTGGAAGACAAAGCCCACATGGCTGCCGCGCACCGCGGCTCGGCCATCTTCGTCCAACTTGAACAGGTCATTGCCGAGCAGCTTGACCGACCCCGATGTCGGCAGGTCCAGGCCAGCGAGCAAACCAAGCAGCGTTGATTTGCCCGAGCCCGAAGCACCGACAATGGCCAGCGTTTCGCCCATTTCCACACGGAAAGCAACATCGCTCAGAATAGGCAACTCACCGGTGGCGTCGCGCACGGTCTTGTGCAGCGAATCGACTTCAATCACCCAGGTAGCGGAAGACGACAT
>NODE_440_length_2395_cov_3.682479||full
GTGCGCAACGTGGCCGGCTACAACCAAAAGATTCGCGCGGCGGAACAGGCCGGCCGCAAGGTGCCGAACCCGTTCTCGCTCACACCAGATGCGCCAGAGCCGCTTTCGACACTCCCGATGATCGTGGTCGTCATCGACGAACTGGCCGACCTGATGATGGTGGCCGGCAAGAAGATCGAAGAACTGATCGCGCGCCTCGCACAGAAGGCACGCGCGGCGGGCATCCACTTGATTCTGGCGACGCAGCGGCCGTCGGTGGACGTCATCACCGGGCTGATCAAGGCGAACATTCCGACACGCGTGGCGTTTCAGGTGTCGTCCAAGATCGACTCGCGCACGATTCTTGATCAGATGGGTGCGGAATCGCTGCTGGGGCAGGGCGATATGCTGTTTCTGCCGCCGGGCACGGGCTATCCGCAACGCGTGCACGGCGCGTTCGTTGCCGATGAAGAGGTGCACCGCGTGGTCGAGCACTGGAAGCAGTTTGGCGAACCCGAATACGACGAAGCCATCCTGGCGGGTGATCCGGGCGAGGCCGCTGCGAGCGGCGATTTGTTTGGTGGAGAGAGCGGTGACGCGGAAGCCGACCCGCTCTACGACGAAGCGGCCGCGTTTGTGCTCAACTCGCGCCGGGCGTCGATCTCCTCTGTGCAGCGGCAACTGCGTATCGGCTACAACCGTGCTGCGCGCCTCATCGAACAGATGGAGGCGGTGGGATTAGTGTCGCCCATGGGCCGCAATGGCCAACGCGAGGTACTGGCTCCGGGTGGCGGGGAGTAGCGGGTGCGTCGGGTTGATGTACGAACGCCGCGCGCATTGCGTGAGGGCCAAGGCTCGTCGCGTGGGCCTTGGCGCCCAGCAGCAGGTCAACGACGGCCCGCAACAGAGTAGACACGTGTGTTATGACCGACCCCGAGATCGCGATTGACCAGAGCAAGTCTCTCTTTTACGAGGATTCGTCGCACGCTCGGTTGATCGCTTGCAGAATGTCCAGCCAGTGCGAATAGATCAGAAAGTGCCCAGCGCCCCGGATGACGTGCAAGCGAGCGCCAGGAATTCGCTCGACAAGTTTCCGGGCGCCGTCCAGTGCGACGTGCGAATCGACGTCCCCATGAAAGAACTCGACTGGCATCGAAAGTGCCAAGTTGTCCGCACTCCATCCATGCACGACCAACAAGGCTTCTGAGACGAGATACTGCTCGCCATGTTTCACGCTTGCCAACAAGCCGCGCGCGTAGTTTTCGCGCATCACGGGGTCGTCGAACACGCGTCGATCGGATTCGGGCAGATGCTGCATCGCCTGCTCCATATACCGATAGGCGTTTTTTTTGATGCTTCGAACCCCGACCCGCAATAGCGGGGGGGAGGAGGTTGGGGGAGTATCGCGCGACCAGCATCGGCATGCGGGACTGGTCAGAGAACATCTTGAGGTCTTTGAAATGCTCGATCGGCGGAGCCGCTCCCACAAGAAAGAGCGCGCGTACACGATCTGGCAAGCATTGAGCGGTCGCAAGCGCATAGGGCGTCCCCGCGCCCGAATAGCCAAGCACCACGAACCTTTGCAGACCCAGATGATCCGCAAGTGCGGCGACATCTTTCGGCCAATCCCGGACACGGCGACCAGGCAAGGGATCAGAATCCCCGATACCGGGTCGCTCGGGGACGATGAGACGTACGCCTTGTTCATACAAGATGCGGTCATCCGGGTGCCGCAGGTGGCGAGAGCCCGCGATGGCATGCATGAGGATGACTGGCAAACCATCGGGGTCCCCGGTGTCCGACCAGGCAAGGCGACGTCCGTCTGGTAACGTGAGTTGGGAGTCGCGGGTCCGGATTCCTATCGGATCGCCGGGTATGGCCGGCTCGTGCAAATGCGCAGATGAAGGGGCCGTACCCTCAACCTTCAGCCACAGCGGTGTCGCATAAATTGCGTGCACAAGTTCGCTCTGCCGTTTGACGCCGACTTTCTCGAAAACCGACTTCAATTGCGTCTTGGCAGTATTGATGCTGATGCTCAGGTTCTGCGCCGCTTCATCCAGTGCACGACCGGTGATGAGTTGTTGAATCAGCCGCGTTTCGGCTGGCGTTGTGCCAAACATTTTTCGCAAGCCGGATTCCGCCAGCGACCTCGCATTGGAACTCGCGACCCAAACAGCGAGCCGGGCCTCTTCGGCGGTCTGCTCATCACCCATGAGCCGGCTTACCCAAATGCACAGGCCGCCATTGGCATCGTCGAGCCGAAGCGGCACATCCCCGCCCGGCTCGGCTACCACCTGCTGCAGGGCTGTCTCTTATACACATCTGACGCTGCCCACGAACGCGCAACAGTGTAG
>NODE_451_length_2371_cov_3.503454||full
ATGGACATCAGTGGCATCGGCACGGCGGCAGAAGCCGCCAAGAGCATCATCGGCATGTTCTTCCCCGACAAGACCGAGGAGGACAAGGCCAAGCTGGCGGCGACGCTGGCGCTCATTCAGACGCAGACCGACATCGACAAGGCCGAGGCGCAGAGTTCGGACCCGCTGCAGCACTGGCGTGGCGGCCTGGGCTGGGTGTGCGTTGCAGGCTATTGCTGGAACTTCGTCGGCGGGCCGCTCACGAATGCGGTGGCAGCCGCCGTCGGCCATCCACTCAACCTGCCGTCGCTCGACCTGGGGCCGCTGGCCACGCTCACACTGGGGATGCTTGGGTTGGGTGGGCTACACGTTGCCGAGCGCGTCAACGGGGCGGCGTAGTCAACTGCGGGAAGGAAGCCTGCGCAAACGGCAAAGTTCCTTCCCCTATTTGTCAGAATTGATTTCGACGTAGCCAATCAATTCTGCCGCGTAGCTGCCATCGCCATTCGCCGCCCCCTTATGCTTCAGTTCCCGCTGCAGGGTAGGCTCAATGGCATGCGCGAACAGCTCCAGCCGTTGCTCTGGCACAAACTTCGGTGATGTCGTCGGGGCCTGCAGATATCGCTCGCATTGCCGCTCTACCGCCGGAACCCGTGTGCCGTCCTGCTTGACGGCAATGGGCTGAACTGCGACGCGACGCTCACCGTTGCCAACGGAAGCCTCGACCAACCAGAGAGAGAGCAACACGGGCGCGTCCACGTCTCCTGAAACGGCGATACCGACTTCCTCCGGCGGCACGCTACGCCAGCGCCCCAATTCCTCCTGCACCAATGGATGATCCAGACCCATCAGCTCCAGATCGTCCTGGCTCGTGGCGGCGTCTCGGTTCAACGTGAACCGGGCGCGACGGGCACCGTCAACGGTCACAAGGTCGTAAGTTTCGTCGTCGACCTTGATCAGCTTCTGCTGACGATCCGCGACTGCGGTGGAAAGGAAGCGCACCAATCGATCCAGACTGGACGACACGTCGGAGAAAGGCTTGTAGTCATCGAGGCTGAAGCCTTCGAGGTCTTGGAACAGATCGAACACGACCTGCCGTGCTTCGCGGGAATTCGAGAGGGCGGCCTCAAGTTCAACCTGCGTGCGTTTCAGTTCTGGGTCGGATAGTGCTTCCTGGTACAGGCGGTCGTAGTTGAGCCGCTCGGACAACTGGCCAAGAATCTGCGCCCGCAGGTCTTCAGCGACGTTGCCTTGGTCATCCACCTTGCCGACCGTCCGCGCGATCTCCGTCAGCTTTTCGTCGAGCAGCAGGAAGATGCGGCCTTCGATGGTGTCCGACAGCACAAGGTTGTAGACCTGCGCCGTGTGGTTCTGGCCATAGCGGTGGATGCGTCCGATGCGCTGCTCCACGTCCATCGGGTTCCACGGCAGGTCGAAATTGAACAGGATGCGCGCGAACTGTAGGTTGATGCCTTCGCGCCCCGCTGCGGTACAGACCAGCACTCGTGGGCCATCCTTCTGACGGAACCGGCGCTCGGCAGCCACCTTGGCACCGTGGTCGCCACCACGTAGCACCACCACGCCCTGGCCTGGGAAGGTCTGGTCGATCTCTCGGGCGATCAAGTCCACCGTGCCGAGGTAGGTGGCGAACACGACAATCTTTTCCTGGGGATTTTGTCTCCACAGCGTGCCAAGCCCATCCAGCAGCTTCTGCGCCTTGGTCTCTCGCTGTTGCGGGAATACCTTGAGCAGATCGCCGATGCGCAGGCGCTCTTCGGGCAGATGCAGCTCCACCACTGCCGACGCAGCTTCTTCGGCGTGCGCTGCTCCGTACTCGCTGCCGTAAGGGTCAGAGGCCATTTCCAGCGCCTCCTCGTCCAGCTTCTTGACCAAACGGTACTTGAGGTCGGCGACCACACGGTCGACCTCGCTGCGTCCAATGCTGTCGCGCTTTAGGCCAAACTCCTCGTGGATCAGCTCGCGTGCTTCCTCGGTCAGGCGTTCCCGGCCCTCGATGTCCAGGTCCTTGTCCCGCAGAAATGCCTCGTGCAAGGTCAGCATCAGCAGGCGGCGCTTCAGCGTTCGCCGCACGGCAGCAAAGCTCGATGCGGCAATCTTCTGGAAGATGGCCATCAGGAAGCCGAGCGCCTGACCTTTGCTGCCCTGACGACGTGCCAGATTGAACCCATCCTCCAGGTACTCGCGCAGCTTCTCGTAGAACAAGCGCTCCTCCGTCCCCATCAAGAAGGACTCGGTGTGTACCCAGCGCCGCGCAAACAGCGGCGAACCATCAGGCTGGCAAGCATCTGCCTTGGT
>NODE_472_length_2312_cov_3.462561||full
CACGATGGAAACGGGCGTGATACGCGAGGCCTGCAGAGCCTGCTCGCCGAACAGGGCGACCGCCTCGTCATGTGAAAGCACATGCACCGGCGGCTCCGCCTGCTCCTCGTCGTCCCAACTATCGCGCTTCGGATCCGGCGCCGACTGAGGTCGGGCGGCTTCCAACGAAGCGTAAGAATCGGGCCGTTGCCGGTCAGCTGGCTGCATGGAGGAATGCGCTTTCATCATGCCGCACCGCTTTGGGTCAGGCGGATTTAAAACCGCACGATTTTACGGGACATGGCGTTCGCCAGTCAACGCGCAAGCGAGCGCTCGTGCGGGCGCCTTCGACAGCACTCCGCGCGGCGGCGTTCCATACTGCGAGCGCAATGGCGTGCTGCTGGCGGGGCACCGAATCCGCCGATGGCGCGGCGCCCCGTTGATTCCATGATGGTGTTGGCGACACACAACGTCGATGACGTGCGAGGTAATCGCACCAATTCTGTGCCACGAAATGCCCGCAAATGGCGCAACCGCGCGCACTGCGGCGCCTGCGTCAAACTGTCGCAGGCGCGCGACTCACGCAACCTCTTCGTCGTTCTCTGGCCGCAGGCGCGCCAGCAAACCGTCAAACTCGTCGAGACTGCTGAACTGCACGGTCAACTGGCCGCGCCCCTTGGCCGCCAGTTTGATCTGCACACCCAAACCGAGTTGGTCAGCCAGCTCTTCCTCCAGGCGCGCAACGTCTCGCCCCCCTTGGTGACCACCCTTCTGCTTGAGTGACTTCAGCTCGAACGGTTTGAGCGTTAGCGCGACCAGCTTTTCCGTCTCGCGCACCGAGAGGCGCTTGTTGACGATCTGATTGGCCAACAGAATCTGTGTTGCACTGTCGACTGCCAGCAGCGCGCGGGCGTGGCCCATGTCGATATCGCCCGCCATCAGCATGGTCTGCACAGGCTGGGCGAGATTCAGCAGACGCAACAGGTTCGACACGGCGCTGCGCGAACGCCCCACCGATTCCGCCGCCTGCTCATGTGTGAACTGGAATTCACGCACCAGGCGCGCGATGCCCTGTGCCTCTTCCAGCGGATTGAGGTCTTCGCGCTGGATATTTTCGATGAGCGCCATGGCGGCGGCCGATTCGTCCGGCACGTCTTTCACCAGCACCGGCACTTCGGTCAGGCCGGCGAGGCGTGAGGCGCGGAAGCGGCGTTCACCCGCGATGATTTCGTACTTCGGCTTCGGGCCGTCGGACTCAACCTTGCGCACCAGGATCGGCTGCATCAGCCCTTGCGCACGAATGCTCGCGGCCAGTTCCTGCAGCGCGCCCTCGTCCATACGCGTGCGCGGCTGATACTTGCCGGGTTGCATCTGCTCGAGCTTCAGCACCGTCGGCGCACCCGCTTGCTTGGCGGTCTCGACAATCTCGGCGGGACTGCCCAGCAGCGCTTCGAGGCCGCGACCCAATCCCTTTTTCTTCATCGTGCTCATGTTGTTCCTCTTGTGCCTCAGGCCGGCAGTTCGGCCATCTGCCGCACGCGCGCGATCATCTCGGCGCCGAAATCCAGGTACGCCTTGGCACCCTTCGATGCCACATCGAACGCCACGCCGGGCATACCGTACGACGGCGCCTCGGCCAGACGCACGTTGCGCGGGATCACGGTCTTGAACACCTTGTCGCCGAAGTGCGATTCAAGTTGCGCCGACACCTGCTGTTGCAGCGTCACGCGCGGGTCAAACATCACGCGCAGCAGACCGATCACCTTGAGGTCACGATTCAGGTTGGCGTGCACCTGCTTGATGGTATTGACCAGATCCGACAGCCCTTCGAGCGCAAAGTACTCGCATTGCATCGGCACCACCACACCGTGCGCGGCGCACAGGCCGTTGAGCGTGAGCAGCGACAGCGACGGCGGGCAATCGATGAGGACGAAGTCGTACTCATCAACCACCTCCGCCAGCGCGAGCTTGAGGCGGTTTTCCCGATGCTCCAGGTCGACCAGTTCGACTTCAGCGCCGGCCAGATCGCGGTTGGCGGGCAGCACGTCATAGCGTCCGGCTTCCGAGCGCTGACGTGCCTGTGCAATCGTCGCCAGACCGACCAGCACCTGGTAGACGCTGAACTCGAGCGTGTGCTTGTCGATGCCCGAGCCCATCGAGGCGTTGCCCTGCGGGTCGAGGTCGACCAGCAGCACGCGCTGCCCTTGCGCAGCCAGCCCCGCCGCGAGGTTCACCGTGGTGGTGGTCTTGCCGACCCCGCCCTTCTGGTTGGCGATCACGAAAATATTCGACAT
>NODE_487_length_2280_cov_3.659775||full
ACACTGTTGCGCGTTCGTCGGCAGCGTCAGATGTGTATAAGAGACAGGTCGGCCGAAGAAGAACAGCGTCTGGCCCGTGAGTACCGCGACGACGACAACCTCGATTCCGCCCGTCGCCTGGTGCTTTCGCACTTGCGCCTGGTGGTGTCGATCGCCCGCGGCTATCTCGGCTACGGCCTGCCGCATGCCGACCTGATCCAGGAAGGCAACATCGGCCTGATGAAGGCCGTCAAGCGCTTCGACCCTGATCAGGGCGTGCGTCTCGTCTCGTACGCGATGCACTGGATCAAGGCCGAGATGCACGAATACATCCTGAAGAACTGGCGCATGGTCAAGGTGGCCACCACCAAGGCCCAGCGCAAGCTGTTCTTCAACCTGCGCAGCCACAAGCAGGATGCGCAGGCGACCTTCACGTCGGACGAGATCGACGCCGTGGCGGCCGAACTCAACGTCAAGGGTACCGAGGTGCGCGAGATGGAAACGCGCCTCTCGGGCGGCGATATCGCGCTGGAAGGCCAGATGGACGACGGTGAGGAATCCTTCGCCCCGATCGCCTACTTGGCGGACACGCACAACGAGCCGACCCGCGTGATCGAAGCGCGTGGCAACGACCGCATGCAAAGCGAAGGCATTGAAACCGCTCTCGCCAAGCTGGACGACCGCAGCCGCCGCATCATCGAAGCCCGTTGGCTAAACGTGAACGACGACGGATCGGGCGGCTCGACGCTGCACGAGTTGGCTGACGAATTCGGCGTATCGGCCGAGCGCATCCGCCAGATCGAAGCGGCCGCAATGAAGAAGATGAAGGGTGCGCTGCAGGCGTTTGCCTAAGCGGCCCCCTCGCAATAAGAAAGCCCGCTGATTTAGCGGGCTTTTTCTTTGGGCGCGCGCAGCGCAATCAGTCGAGCAGCAGCTTGATGTCGTGCGCGATCGGCTCAGGGCCTTGGCCGTGCTTGATGAACAGGCGGAGGTTGCCCCTCGGATCAAACATGTAGCTGCCGGCGGTGTGATCCATCGTGTAATTGTCAGGCGAACTGCCCGGCACCTTGCTGTAGAACACCTTGAAGTCGGAAGCGACCTTCTTGAGTTCGGCTTCGTTGGCGGGGCGCAGGCCGATAAAGCGCGGGTCGAACGCGGGCACGTACTTGGCCAGCAAGTCTTGCGTATCGCGCTCGGGATCGACGGTGACGAACAGCACCTGTACGCGGTCTGCGTCCTTGCCGAGGGTGTCCATCACGGCGCGCAGTTCGGCCAACGTGGTGGGGCAGACATCCGGGCAATGCGTGTAGCCGAAGAACATCACCACGACCTTGCCGCGGAAGTCCGCCAGCGTGCGCTGCTTGCCGGTGTGGTCGGTAAGCGAGAAATCGGTGCCGAAACTCTTGGAACCGGTGATGTCGAGGTTCTTGAAGGCGGGCTTGTCGCTGCACGCCGTCAGCGCCAGCACGGTGGCGGCCAGCGCAGCGAACAGCACGGCGCGAAAGTGTCGGAAGGAGAGCATGGTCATCGTGTTGAGAGCAGACTGCCTAGGGTAGCGCTAACTGCGCGCCAACCGCACGAGCTTGCCGGCGGCCTTGTGCGTCACAGCGCCGCGCTTTGCGTGAGCGCCGGGCCGAACTTGAAATAGTGATCCACCAGCAGCGCGGCAAACAGGATCGACAGATAGATGATCGAGTAGCGGAAGGTCTTCTGCGCCAGCGCGTCAGAGTACTTGCGGTACATGCGCCACGCATAGGCGAGGAAGCCAAAGCCGAGCACCAGCGCCGTCGCCAAATAGATGTAGCCGCTCATGCCGTAGACGAACGGCAGGATGGTCGCGGCAATCATGATGAGCGTGTACAGCAGGATGTGCAGCAGCGTGTATTTCTCGCCGTGCGTGATCGGCAGCATCGGCAGGCCGGACTTGGCGTAGTCGGCGCGGCGATACAGCGCCAGCGCCCAGAAGTGCGGCGGCGTCCAGGTGAAGATGATCAGCACCAGGATCCACGCCTCGGCCGGCACACTGTTGGCGACGGCCGCCCAGCCCAGCGCTGGCGGCATCGCGCCCGACAGGCCGCCGATCACGATGTTCTGCGGCGTGGCCGGCTTGAGCAGCAGCGTATAGATGATCGCGTAGCCGATGAAGGTGGCAAAGGTCAGCCACATCGTCAGGTCGTTGGCGAACACATGCAGCGTCCACATGCCCGCGCCGCCCAGCACCAGTGAGAACAGCAGGATCTGCCGCGTGCCCAGCCTGTCTCTTATACACATCTGACGCTGCCGACGAACGCGCAACAGT
>NODE_508_length_2235_cov_4.115596||full
TCTAAGGCTGATACAAACGCAAAGAAAGACAAATCAAATAAAGAAACCAAATCAAATAAAACTAAGCATAAAAAACTTAATAAGAATAAGAAGGTAAAGCAGGTTCCAAAACCTAAAATGCCTACTAACACTACGCCTTATCCTATAGATGTACAACAATTCTTGGATTACACGGCTAACCATAGAGGTTATGGCTATTACATGCATTTGGCTCAACCTCAAGAAGCATATCGTTTTGTTGTTTCAATTCGTTCTTCTGGAGGACATGGTTATTTGATCGCGAATTCTAAAAATGATCCTAGTGCTGGAGATAAAGTTGCTGATTTTACCTTTGATGCCAGTGGTGTAACAGATGTAAAGTTCAAAAAACCTATTACGGCACAAGACTTTATTTTGTGGGTTCCAGAGGACTCTATGCCTCAAAACAGCCTATACATTAATTACGTAAAAATTTACTAAATTTTATTAAGATTATTGGGAATATTAGGAATATTTTATGGAAAAACTAAACAAAAAAGTAATAATTATTGGCTCTGGCCCTGCGGGTTATACTGCGGCATTGTATTTAGCACGCGCAGGCTACACTCCTTTGGTCATTGCTGGAGCATTAACTCCTGGTGGACAACTCATGAACACTACAGAGGTTGAAAATTATCCAGGATTTGTAGATGGAATACTTGGACCAGATTTAATGGAAGCTATGCAAAAGCAAGCAGAAAAATTTGGAGCACAAATTATATTAAACGATGTTGTGTCTGTAGATTTTAAGGACGATTTGAAGACAGTTACAACAGACGATGGAGAAACTTATACAGCAAATGCAGTAATCATTTCTACAGGCTCGCAAGTGCGAAAATTGGGGGTTCCTGGAGAGCAAGAATACTCTGGACGAGGTGTTTCATATTGTGCAACTTGTGATGGATTCTTCTTTAGAGGAAAACCAATCGTTGTAGTTGGCGGAGGCGATTCAGCTTTTGAAGAGGCATTGTTCCTAACTAGATTTGGTTCTTCTGTAACATTGATTCATAGGCGCGATTCATTCCGTGCTTCTAAAATCATGATTGATAGAGCTCGCAAAAATGAGAAGATTAAATTTGTTTTAAACTCTGTTGTTCAATCAATAAATGGTTCCAATGAAGATGCTCAGTCTGTAACTGTAAAAAATGTTGTAACTGGAGAAACTCAAGATATTGAAGCATCTGGTATTTTCGTTGCTATTGGTCATCTACCATCAACCTCATTCTTAAATAACTCTATAGCTCTTAACGAAGATGGAACTATTTCAGTACAGGGTGCATCTACTAAAACATCTATTCCTGGTATTTTTGCTGCAGGAGATGTGGTAGATAGCGTTTATAGGCAAGCAATATCTGCAGCAGGAATGGGCTGCCGCGCTGCTCTTGATGCTCAAGCTTATTTAAATGATTTAAGCGAATAATAAATTATGTTCCACGTGAAACAAAAAGCTTCAATGAATTACTTTTAAAGTAATTCATTGAAGCTTTTCAGTTTGTATTATGTTAATTTATGTTGCTAATCTTTTTTGTTTACTAAAATGTCAAAAATCCTTTGCATTTCTTCTGGAGATGAAAATACAATTTCGATTCTTCCATGGTTTTCTGTGCCCTTAATTGCAACTTTTGTAGAAAATATATTCTCAAGTTGTTTTCTAATAGGAGAATGCGCCCACTTATTATTTCTTTGAACCCTATTTCTCTTAGAAGACTCATCACTATTGTCTACTCTAATAGACACAATCTCTTCAGTACTTCTAACAGATAAGCCTTCTGCAATTATTCGTTTTGCCAATGATTCCATTTCTTCAGATGTAGGCAAAGCAAGAAGTGCGCGAGCATGACCTGCAGAAAGAACACCAGATGCAACATGCTTTTGCACGCTAGCTGGAAGATTTAACAGACGTAAAGTGTTTGCTATTTGCGGACGTGATTTAGACACAGATTTTGAGAGTTGAACCTGTGTTAATCCAAAATCATCAATCATCTGAGCATACGCTGCAGCTTCTTCTAAAGGATTTAAAGCAACTCTGTGCAGATTCTCCAAAAGAGCATCTCTAAGCATATTCTCATCAGAAGTTGTTCTAACAATTGCTGGAACTTTTTTAAGACCAGCTAATTGAGTTGCTCTCCATCTGCGCTCACCCATTATTAATTCATAATGAGCATTATGCGTATCCTCTTGATCTACGTTATTAATTTTTCGCACAACAATAGG
>NODE_515_length_2223_cov_2.512915||full
GTTGGCTTGCATGGCCGCGCCGATGGCGACCACCTGATCCGGGTCGAGATTCGTGAGCGGTGTACGGCCGAACAGTTGACCCACCGCACGGCGGATGATCGGCATGCGCGTCGCGCCGCCCACCAGCACCACACCTTTCACCTCGTCCACCGTAACGCCCGCATCACGCAGCGCGCGGCGCACCGGCGAAAGCGTCTTCTGCACGAGGTTGGCGGTCAATTCGGCAAACGTCTCGGCGGTCAGCACGAGATGCACGGTCTCGCCAGTCGAGAGCATCGCGTCGATCTCAGTGCTGTCGGCAGTGGAGAGCCATTCCTTGGCAGCGCGCGCCTTGTTCAGCAGCAGGCGTGTGTCTTCGGCAGAGAGCGGCTGCAGGCCGGCTTGCTCAACGACCCAACACACGATGCGCTGGTCGAAATCGTCGCCGCCAAGCGCGGAATCGCCGCCCGTCGACATCACTTCGAATACGCCCTTGGTGAGTTTGAGCACCGAGATATCGAACGTGCCGCCACCCAGGTCATAGACGGCGTAGATACCCTCGGCGCCGTTGTCCAGGCCATAGGCGATCGCAGCGGCTGTCGGCTCGTTCAGCAGGCGCAGCACATTCAGGCCGGCCAGCTTGGCGGCGTCCTTGGTGGCCTGGCGCTGCGCGTCGTCAAAGTACGCCGGCACGGTAATAACGGCGCCAACCAGTTCATCGCCGAGCGTGTCTTCCGCACGCTGGCGCAACGTGGCGAGAATCTCGGCCGACACTTCCACCGGGCTCTTCACGCCGGCCACCGTCTTCAACTGCACCATCCCGGGCGCGTCGACAAAGTCGTACGGCGTGTTCTCGATGTGGGCGACGTCCTTCAGGCCGCGGCCCATGAAACGCTTGACCGAAATGATGGTGTTCTTCGGGTCGCGCACCGCTTCGGCCTGGGCCTTGTAGCCAATGTGCGCGCCGCCGGCGGGCAGGTAGCGCACAACGGAAGGCAGCAGCGGGCGACCCTGATCGTCGGGCAGCACTTCCGGCACGCTGCTGCGCACGGACGCCACCAGCGAGTTGGTCGTGCCCAGGTCGATGCCCACCGCCAGACGGCGCTGGTGCGGTGCGGGCGATTCGCCGGGTTCGGAAATCTGCAGTAAAGCCATGGGGATATCTCGATTGCTCGGATGGGTTGCCTGCCGGGGCAAACCTATCACTGTCGCAAATTCTGGGTTCTAGTCTTCCAGCCGGTCGATGGCCTCGGCGGTGTCGCGTTCGATCTTTTCGATGAACATCAATTGGCGCACGGCATCGGCGGCCGCAGCGGTGTTGCCGTCACCGTTAAGCAGGCCGGAAAGCGCCTGATAACGCGTGCGCTTTTCCTTGCGCAGCATGCCGAGCAGGTCGTCCAGCGCATCCACGTTGCGCTCGGCCTTGGCGTCGCCCAGCGCTTCACGCCATTCCATTTGCTGCATCAGAAACGCAGGCTGCATGGCCGTGTTGTTCTCGGCCTGCACGTCGATGCCGTGCAGGTGCAGCAAGTACGTCGCCCGTTTCAGCGGATCACGCAACGTCTGATAGGCCTCGTTGGCGCGCGTGGCCCATTGCATGGCGACGCGGCGTTCGGCATCACCTGCGTGTGCGTAACGATCCGGGTGTGCCTGCGACTGCACGGTACGGTACGCGGCGTTCAGCGCGTCGTCGTCGACCTCGAAATGCTCGGGCAGACCGAAGAGGGAGAAATGCGTATCGCTGGGGTTCATGAATAAAAAAAGCGGCTGCGCCGCCTCGTGTTCCTTACTCGACCGGTTCACCTCGATCGCACTTCAGGCATTCCACCACTACGCCGATCTTGCTGGCGCGCCCCGCTTCGGTTTCAGTCCAGGGCCGCTGCTGCCAGGGCGGATCGTGGCGCATGTGCTGCCCGTGTCCGCAGGCGAGACGGGCGACCCAGTGGCCTTCCTCGTCTCGCTCAAAACCGACTATTGCTTGCTTCAAATGACCCTGCTTACACGCGGAACGACTCGCCGCAACCGCACTCGTCCTTCACGTTCGGGTTGTTGAAGCGGAAGCCTTCGTTCAGCCCTTCGCGTGCGTAGTCCAGCTCGGTGCCATCGACGTACGGCAGGCTCTTCGGATCGACGATCACCTTGACGCCATTGGATTCGAAGACCTGATCTTCGGCGGCAATCTCATCCGCATATTCGAGCTTGTAGGCCAGGCCCGAGCAGCCGGTGGTCTTCACGCCCAC
>NODE_545_length_2144_cov_3.844902||full
TCTCGCATAGCAGCCTGAATACACTTCGCTGCGGTCCATGATTGGTTTTACCTGCTTGTCTACAATCTGCGGAGGAGTAGTAGAGTTTGCGTTAATGAAGTAGTGTCCTTTATACGCTTCATCATCACGCTCAATATCCCCGTCCCTCAGTGGGAGTTTAATTGCTTGCTTGTTTGGTTTCTTACCGCCGAACTTGCCGACACCTTCTTCAATCGCAGCATCAATAGCTTTCTCAATAGCATTTACTGTTTCAACATCATCTTTAGGAATAAGCAGTGAAACACTATATTTTTCAGGACCGCCATTAATAGACTTTGGCTCCCAACCGTTGAAATAGGAAAGACGCGTGTTCTTACCAGTGATAACCTTCGTGTTATTTAATTTAGACATAGTACTAATTCTCCTTTTTGAATTCGTTATTTGCGTTTAAAACATTGACTTTTGCCCGCTTATCCGAGTCCGGTACGAGCGTAAGTTTTCCGGACGGTTTTACAATGAGGTCGCCCAGAATATCCTCAAATTTTTTCTTGCCCATCAGCTTTTGCATTTCCGTTAACCCAATAAGACTAGTTTTGAAAATGTCGGTAAAGCCATGAGCTTTCGCTTTCTCAATAACAGCTGTCTCGTCCTTAAACTTGCGAACAGATCTGCCTTCTACGAGCTTGAAACCGCTCCACTCTTTTCCGTGGTTAATAGCGGAATCTGTGGCGTACGCTAAAACATCATCAGCCCACTTCGTTAACTGTGGAATAAGCGTGAGTACTTCCTCAATCTCACTATCCGTTAAAACAGATGGCGGTTTGAACTCAAGTTCTGCAAGCTTAAGGTTTTCTTCCGCACGTTTACGGCACGTGGCTTTTGCCCTGCAAAACCTGCACCAGTCTCCGGCTTCAAATTCGCCTTCGCCTTTAATAGCAAGCTCCGCTTTAGGTTTAAGCACGCTTTCAGCCCAAGATATAAGCTCCGCAACAGGTAGTGTGAAAGTTGATACGTTGTCACGACGTGGCTGAAAAATACTCATCTCAACGCTTTGTATCTCATACAAGCTGTCGAAAAGCGTTAAAGCTCCAAGCGCGTAGCATTTCATCTGAGGATTCTCATAAGCATCAACCAGCACGCCTTGACCATACTTAAAGTCGATAACCTGCAAAGTTTTTTCGCCTACAATAATGCAATCCGCTGTACCAAACCCACTAGGCACGTAAGCTGAAAAATCAACCTTCTGCTCGATGAGAAGGATAGGATCTTGACAGTTAAGTTTTGCCTGCTCGTATTTTTCCATTACGAAATCCACGTAAGCATCCGAGCATTCCTGCATCTCGTTTGAGTCATACTCGGTTGACGGTTTTTCACACGGACGGTTAAGAAGCTTATTCAGCTTATACTCACACCACGCGTGTGCCGCCGTTCCTTCCTCAGCCGCCACAGAAGTAGTGTTTTCAAACTTTTCTTCTAAAACAGCGCTAGGAGTGCACTTAATCCACCTGTGAGCAGAAGAAGGGGAAAGTAAAGCATGCTTAGTCACCTTTAATTCCCTCCGCTTCATGCAACAGGCTCGCATATTCGCTTTCAGGAATATCTGAGAGCTTTTGTGCACCGTGCTTTACGATGAGTTTCTTCACCTCAGCTGTCTTTCCCAGCTGGCTAAGTTTTGCTAAAACCGCTCGCACATCCTCCAAACTTACCTTTTTAGTTTCAGGCGTTTGTTTTGGTAATGTCTTATGTGTTGTTTCACCCGTGATCTCTTTTAGGTGACAAATCAGTGATTCAAGATCGCCAATTATCTTTTTTACCGTGTTTTCGTTCATTCTTATTCACCTTTCTTGTTTTGAACCACAACTTCATCGATTCTGTTACTTGGAATAAAGACCATGATGTCTTCTTTCTTTCCGAGAAAGAATCGGATGATTTTTTCTCTCAGCCCGATAGGTTTACAACTTGCAAGCCCATCTTCTTTAGGCTTTTTTGAAACACTTACGACAAGTTTTTGTTTCAT
>NODE_546_length_2144_cov_3.817137||full
ATTGAGCCGTCGCCCCCTATCTCACGTGTGTGCGCCAACACTCAAGGTCAGGACTACGCGGTCGGCGACATACACGGTGCATTCAGCGCCCTCGAACAAGCCCTTGAGATGATTCGCTTCGATCCGGAGACGGATCGCCTGTTTTCGGTCGGTGATTTAGTCGATCGCGGCCCGGAATCCAGCCAAGTGGGGGCGTGGCTCGACAAGCCGTGGTTTCACGCGATATGCGGCAATCATGACTTCATGGCCTGGCGCAGCGCTCTCGGAGACCCATTTCAAGACGTCGACCACAAACTATGCGGCGGCGAATGGCTTGAGCAATTGCTGCCTGGTGAACGCGAGCAGATTGGCCAACGCCTGGCGGCGCTACCCCTCGCGTTGGAAGTCGAAACACCGGCTGGCTTGGTCGGTCTCGTTCATGCGGACTGCCCTTTTGACGACTGGGGCGATATGCACGGCATCGATGCACGTTCTCTCGGGCGGCTGGGGAGCGCCGCTGCTCAATGCCTTTGGTCAGTAGCCCGTTATGAGCGCTGCTACACAGGCGTCGTGAAAAACATCCGAGCCGTTGTCCACGGACACATTACCCTGCCGTGTATGGCAACGCTAGGAAACGCCTTCTTTATTGATACGGGCGGTTGGCGGCAGACCGGACGGTTCACCTTCTTGAATTTGCATACGCTGCGGGCAACCGAGGGACCGGGTAGCCGTTTCATCCCCTCAGCGACGAGACGATACCGGTAGAAGCGATAACGTGGTCAGACAAAGGCGTACTGATTCGCGCGCGCATCGTGCAGCGCGTGATGCCGGCCGCCGTGTTCGCGAAAGTACGTTTCCAGCCGTGTTTTGTCGAGCTGATGCCAGACGACGGCGGCCTGCCAGCCAGGCGGCACGTCGCCAAGCAGATCGGCCAACAGATCCCAATCGACAGGGTTGTCCGTGCAGAATGTCCCCCCGTCGAACTGCTCAAGCCATTCGTGGAGCGCGGCGTGCAAAGCCGCTCGCGTGAAGATGCGGGCGGGGAACTGGCCGAGTTGTGGCAGGACAGCCTCACGCACAAAGGCATTGCACGCGTTTTTGTCGAAAGTCGAGCACTCGCCGTAGAACTCGCGGCCGTCGTCAGCTACGAGCGCGATGCTGATGAGATCGCAATCGATAAAGTCGGTGAACTCGGTGTCAATGAAGAGGCGCATGGTTTGCGTTCAACTAAGGCTGTTGGTTCCTGCCAAGCTGATTCAACCGGTAATTCAGTGCAATCTTGTCGCCGGTGGCAAGCGCAACATCGCCCACATCGTGCCAGCGTGGCATAGAGACGTAGCCATGTCGCACGCCAGTTGCGAACAGCAGTTCAGCCAGCTCGCGCGGATCTTGCGCTTCGAGCGTGGCCCCAGTGGCGAACACCGTGGCGACCAGAAAATCGCGCGCCGTGTCATAGACGACCCGCGCCTACGGCGTGTCCTGAGTCAAGTGCGCCCCCCAAAAATCGACCGGGCTGGCGTTACGTCACATCGCCGGCCCGCTCAAAAACTCACCTCGACTGAACATCACGAGCTTGCGGGGGTTAATTGTCTTCTTCCATCCGGAGCAGCACGTAGGTCTGAAACTTCGTGTTGTCGGGCGCGACCCACATGTGGTACGCCACTTCAGGGGTCGAGTCATTAAACATGACATAGGACGCCGGCGCACGAAGGCGCCCGTAATCGAACGGAACGCGGGCGTCGGCCATGAACAGGATGGAATCGCCGCCGATCTGCATTGGAGTGATGTCGACCAGAGAGCCGCTTGGCTGCTCCCAAACTCCGTGGTGGATTGCCTGGTAGTGTCCGTCTGGGCGAGCCCATAGCGACCATCCGAAAACAGCCCGCCCACCGCGGTCGGCAATCGCATCCCGAACGTTGAACCAGCACTTGAGCGGTCGCGCGCCGGCCATCGGCTGAACTGGAACGAAAATCGGCGGCGTGTCGGAATACTCCGCAGCCGGCACCTCGCGCGCTTGCCGTATTTCTGGGTTCAACCAAAGAGACTTGGCAAGCAAGGCGACCATAGGATCGCTGGCGTCGGGGATGGAAAGCGTAAAAGTCAT
>NODE_551_length_2143_cov_2.776341||full
GAGACAGGGTTTCTGGCTGCGCGCCGACTGGATCTGATCGGCGAGTTCCGCTACGCCGTAGACGCTGCCGCCCGGGCTGTCGATGTCGATCAGGATCTGGCCGACCGTGTCGTCAGAAAGCGCCTGGCGCAAGGCGGCGCCGAACATCTGCGTGCTGGTGGTACCCGGGCCGGAGACGTCGTCGACCATGTTGCCGCGCTGGGTGACGACGCCATACAGAGGCAGCACCGCGATGCCTTCGCCACCGGTGGACTGCGCCGCCTGGCGTTTCAACTGGCGCGCATCACGGTCCGCCATCACCCGGGCCAGGATTTCGTCACCGGCCGGCTCGTTCCTGGCCCAGCGCCCGAAGACCGCAGTGAGCGCGTTCAAGCGCTCCGGCATCAATGCCCACGGCGTGGCCAGGAACTCGGCCAGCAGCAGTTCACGTTTCATCGTCATCTTCTCTGTCGTTGATCTTGTTCGGCGCGGCGTTGTCGTCATCCGGCGGCGGCGTTTGAGTCGGGGCCTGGACCGGCTGCTGGTTGGGGCCGGTCGCGCCCATGTTGAGCGCCACCAGCGGCTCATCCAGCCCCGGCAGCGGCGCATAGTTCTCGGCCAGGCGCACCTCGTTGCGGGTGAGCGCACCCATGCTGACCATCGCCGAGTAGTAGGTCGCCCGGCTGTTGGCATCGCCCCGCATCAGCGCCGCGAAGTCGAATTCGCAGTCCAGGCCTTCGTCGTCGAGCATCAGGTCGGCGCGGATGCTGGCTTCCCAACGCTCGGCCCACGGTCGCATGGTGTAGCGCACGAACTCGATCGACTGCTGCTCGATGTTGTTGTTGGTCGCCCGATCCAGGTCCGCGATCATGTGCGGCGGCACCCGGAACAGGCGCGCGATGTCGGTGACCTGGAACTTGCGCAGCTCGAGGAACTGCGCCTCCTTGTTGGTGACGCCGACCTCGTGGTACTTCATGCCGGCTTCCAGCACCAGCACCTTGCCGCGATTCATCGCGCCTTGCGCGTTCTGATACGACTCGCGGAAGTTGTCGCGGGCGGGCTTGTCCTTGAACGTCCCCGGGTACTCGATCCAGCCGCCGGTGGGCTTGGCATCGTTGGCGAAGAAGCGCGCGCCGTAGTCCTGGGCGGCCAGGGCCAGCCCGAAACTCTCGCGCGCCATCTCGATCGGCGACAGGCCGATCATGCCGTCACTTGAGAGGCCGCGAAGATGCCAGACCGCGCCGCGCGGCAGGATCAGCTGGTTGCCGAAGCGGTCCAGGATGCGGTAGCTGAACTCGTCGGATTGGCTCTGTGAGAGCACGAGGCTCACGCGATCCGGGTGGATCGGGATCAGGTCGGTGATCTCTCCAGCGGCGTTGCTGACGATGCGGCAGAACGCGTTGCCGCGCAGCGCCAGGTGACCCATGAGCATCTCGCGCCACTCGAACGGATTCTGGAAGCGGTTAGGACGAACGTGAAACAGGCGATACAGCCAGTGATCCGTCACTTCGACCTTGCCACCCTTCTTGCCCGGGCGGTACAGGATGAACGGCAGCGACGCCATGCTCTCCGCCAGGATGCGCACGCAGGCGTAGACGGCCGACAGACGCAGGGCCGTTTCGCTCGAGATGCGCGCGCCGCTCATGCTGCGCACCGTGACTGGCTCGAACCAGAACGAGCCCCAAGGACTGCGGTCGTCGGAGTCGGCGCTGGGACCGAAGCGGCGGAAGAAATCGGCGAGCCGGCCCATCACAGCACCATCACTTCGTAGCTGCTGTCGATCACGATGCCATCACCCGGTTTGATCGCACGCGAGATCGCCATGATCAAAGCGACGATGCCGTCGATCTTGTTCTCCGGGCGCTCCTTCCTCGGGTAGATGTTGTCCTTGGCGTCCAGATGCGCGACCACGTTGCTGGCCATCCACGCCAGCACCGGATCGCCGTCATGGACGAGCTTCTTCTGCAGCACCAGCGCCTCCAGCGTCTTCATCGGCTCGCTGAAATTGAGCACTGTCGGGCGCACCTCGATCATCGGCAGGCCTTCGGCTAGCATCCGGGTCGACAGCTGCGTGGCCTGGAACGGGTCGAAGGCCACGGCCTGAAGTTGGAAGCGCGAGACCATCTCGGTCAGGTCGGCCTCGATCCAGCCGAAATCGATCAC
>NODE_572_length_2117_cov_3.243453||full
CTTAAAACAGTGTGGAATGGTTTGTGTGCTATTCTAGCTCCACTGTTTGAAGGCGCTTTAAATTTAAGTTTTACTAGTTTCAAAACCGTTCTTGATTTAATCACAGGCGTTTTAGACGTTTTTATAGGATTGTTCACCGGTAACTGGTCTCAGCTTTGGAATGGTGTAAAAGAAATTTTTACCGCTGTTTGGAACGCGGTTAAAAACACGTTCATAACAGTATTTAACACGTTAAAAAACGTTTTTAACGTGTTTTTGTCTTTCTTTGGCACTAGTTGGAACAAACTGTGGTCGAGTGTGAAAAACTTTTTCATGAACGTTTGGAATAGTATCGTATCGTTTTTCACTAACGTTTTAAACGGTATTAAAAACACTGCAACAAGTGTTTGGAATGGTATTAAAACTGCGATCATGAGCGTAGTAAACGGTATTAAAACAAGCATTTCAACAGTGTTTAATTCAGTAGCAAACATGGTTAAGTCTGTGTTTAACGGTATTAAAAACACGGTTGTGTCAATTTGGAATGGTATTAAAAACGCTATCATCACTCCAATAGAGGCGGCGAAAAACAAGGTTAAAGCAGTAATCGACGCTATAACAGGGTTTTTCTCTGGCATAAAACTTAGTCTTCCTCATATTAAACTGCCTCATTTTAGTATTAAAGGACAATTCTCTCTTACGCCACCGTCTGTACCGTATCTTGCTATCGACTGGTATAAGAAAGCAATGAACAAGCCAATGCTGTTAAACGGGGCGACTATTTTCGGTGAGAAAAACGGGCGTATGCTTGGCGGCGGAGAGAAAGGTCCCGAAGTGATCATGGGGCTTGATACTTTGCAGAATATGAGTGCGGGAGCAAACACGCAAATGCTTAGTGTTATGAACCAGATTCTAGCGATTATGGACTCGTATTTCCCACAGTTTTCCAACCAGAGTATTGTGCTCGACACTGGCGAACTAGTGGGTGGTATCGCGCACAGGATGGACAGTGAGCTTTTTAAGCTTCAAACAAGAAAAGCAAGGGGGTGGTAAAAGTGTATGGGATGCTAATAAACGGGTTGCATAGTTTTAACGATCTAGGGCTGGTTGCTACAAGCCGTCCACGAATTCAACTTCCAGAACCTAAATTAGAGTATTTGCAAATACCAGGCAGGCAGGAAAGTATTGATATTAGTGAAAGTCTTGCCGGTGCAGTGTTATACGAGATGCGTGAAGGCTGTTTTGAATTCATTGTCGCAAACAAAAGCAAGTGGAGTGAAACATGCCATAGGGTTAAAACGTTAATCCACGGTAAGAGTGTGAAACTGTCTCTTGATGATGAACCATTGTTCTACTATCAGGGTCGAGTGTGGGTTAGTGATTTTAAATCGGATAAAAACTATTCAACTCTCACACTCAACTATAAGCTGCAACCATATAAGTATAGTGTAGATGATTCGGATGGTGTTCACACAATATGGGGTGTGCAAGTAGATGATAAGCGTGAAATAACACTCGTTCACGATTTTGACATGACACTGATCCCAGAATTTAACAACCTGTCATCTAACAGTATGCTACTGGATTCTAATGGTAAAAACTATGAGATTAAAACAGGCGTTAACCGTTTCCCACAGCTTCGTTCAAAAATAAGCATGCGCTTAACATTCGTTGGAAACGGGATGGTAAATATTTCCTATAAAAGGGGGTGGTTGTGAGTGTACAGGATCATGCTTGACGGTAATACGATTTACTATCCGAATGATGATAAAGCAGTACTTGATGATATTACGTTAAATTTGGAGCTTAACACTGCGGGAACGTTAACGTTTACTTGCCCTAGTCAAAACCCTTGCTATGAGCTTATTAAAAACCGGAAATCAATAGTAAGCGTGTGGCGTGACGATGAGGAGATTTTCTTCGGCGAGGTTAGAGAGCAAGTAAAAAACTTGTATGGTAGTAAGAAAGTAACTTGCGTAGGGTTGTTAACTTACTTAGCGGATAGTATTCAACCTCAGAAAGAATATCATGATCAGAGTTCCTACCAGCTTTTAGAAAAACTTTTACAAGCTCATAACAGTCAGGTAGATGATTATAAGAAAATAAGAATTGGTTTCGTAACAGTATCTGACTCGAAT
>NODE_575_length_2114_cov_3.196697||full
TCAAATTTTAACTATTGCGCATGGCGCATTTCCGTATTGAGTTACTTCATTACCAAATGCATAAATAGATGAATCTTTGACATAGTAGTATACAGACAAATCACATACGAAAAAGTGCTTCTCCACATTCAAATTATAAACAACGATTGATTTCATCTTATAAAAAATTATATAATGAAAGAATGTATATTCGCATGTATAAAGAGGTACTGTCATGAATATAAAAATCTATTAATAGAATACTTACTTGCTCAGTAGCATTATCCATGTCTTTTTTACTACCATTGCAAGTTCAAGCCAACACCCAAGAAGAAACTTATGAGTAACACAAAGATAGTTGGCGCTGTAGCACAGCAGAAAGGCATTCGTGTCGACTTGCAGTGAGAATTTCCACATTAATATCAACAATTATGTGAGGAACAATATGAACAGCAAACACGTAGTTCTACTGCCAATAACGCTGCTTTGTTATATTTCGTCAGCTATTTATTTCTTTAAACAATTAAAGGACTTAAAAGACGATAACACTTGTATTAATACTGTTAGTCTCACCATTCAAGCATTCGTCCTATTAATATTACTAATCTATCTTTTATATTTATGCAAAGAAAAAACATACCCAACTGTATATCGTTTAGTTACAGTATTTATGAGCATAGTTAGCATAATTCTTTTGACAGTTTGCAATACAGATGTTACTAGGTTAATTATATTTAGCTTAACATGTGTATATGTATGCATTCTTATAATCGTCCGCAAACATTGTTAAATATATCGTATGAGTGGCGCATTCAATAGGATTACGAAGCGTCACCTTCGCCTTGCGCTCGATCCTTGCCGTAGATTGATGGAATAAAACGCTCTTGATCGTGTAGCTTTTCCCAGATTACAGGCGGATTTTGTGGATTTTCCAGCGACTTTGGCACGTCGATAATTCGCTGATTACTAGAGCCGCGGAATTGCAATAGCGAATCGTGAAGATTCTTCATATATCGCCCGTCAACAAGAATGTCAATGTATCGCAATAACTCAAGTTTGTCAGGCGTCTCACCTGGTCGCATAAGCTCTTCCCAGGTGTAACCAGTCCAACTCCAAATATCTTTTGTATTACCGAATTCGCTTCGAATACGCTCACATAGTGGAATCAATATACCAGTGTTAAGCAGCGGCTCACCGCCAAGAAGCGTCAATCCTTGTACATAAGGCTGCGATAAATCTTCCATAATTTGATCTTCGAGCTTTTGAGTATAAGGGTGACCAGCGCGAAAATCCCAAATCGACTCGTTATAGCATTCAACGCAGTGGAATGGGCAGCCAGAAACGTAAAGCGAGCAGCGGATTCCTTCGCCATCTGTCATAAGAAATCGCTTATAATCTGCCACCATCCCCTTGCTCATGCGCTCACTAGACCATTGACCTGCGCGAGGATTGTTAGAAAGAGAGGTTGGAATCCACGGTCCACGGTTAACGTCTGATGGAGCAAAATCATGTAAACTTATGCGAGCCATAGTCCACCTCCTCTAGCTTTAAATATTTTATTAAATAATCTTAAATAAACTTTTGTTGAATTATAGTAACTTTTGTTAGATTGTATTCACTTTTGTTAAATAAAATAAAATCCAGCCGTCAAAAAATGCTATTAACATTTTCTAACGGCTAGATATATTGCATATCACCAAATAATAAACACAAACTAAAACGTTATTTCAAGCGATTCTACGCTACTACTTGGTTTCCTCGTACCACTCGCGCGACTCGCCATTATTAAGAACAACATGGCCAGTTTCGCCCGACATGTGCTTTACGCGATGAGCAATCTCCTCGTGGCGTCCATGAACCATTGGGCGCTGAACAGGATTGCCCAAGTATCCGCAAGTGCGCTTAGTCACATTGCACTTATCTGGGTCACTGTTTCCGCACTCTGGGCAGCGGAAGCCTTCTTTAGTCGGCTCAAAATCGCCTTGGAATCCGCAAACGAAGCAATGGCTGTCTCTTATACACATCTGACGCTGCCGACGAACGCGCAACAGTGT
>NODE_589_length_2095_cov_3.514216||full
ATCCAGGGCGCGGGAGCGATTTCCTCGGCCGTCATCGCCTTCGTGGCTGACCTCACACGCGAAGAACATCGCACCAAGGCCATGGCCATGATCGGCGGCAGCATCGGCGTGTCATTTGCGGTGGCCATCGTCAGTGCCCCGGTCATCTTCCGCTGGGTCGGCATGCCGGGCATGTTCACGGCGATCGGCGTGCTGGCCGTGGTCGCCATTGGCGTGGTGCTGTGGGTGGTGCCGGGTGTGCCACATTCGGCGCCGCGCCCGCCCGCACATGTGAAGGCCCCATTTGGCGAAGTGCTGCGCAACCCCGAGTTGCTGCGCCTGAACTTTGGCGTGTTTGCCCTGCATGCCACGCAGACGGCGCTGTTCGTCGTGCTGCCGCACATGCTCGAAGCCGCCGGCCTGCCAGTCGATTCGCACTGGAAGATCTACCTGCCGGTGATGGGCGTGTCGTTTGTGCTGATGGTGCCGGCCATCATTGCTGCCGAGAAGCGCGGCAAGATGAAGGCGGTGCTGCTGTCTGCCGTGGCACTGGTCATGGTGGCGCAACTGGCGCTGGGCGAGGTGAATCCGACGCTGGCTGCGCTGGCGATTGCGCTGCTGGTCTACTTCCTCGGCTTCAACGTGCTGGAGGCGTCGCAGCCGTCGCTGGTGTCGAAGTACGCACCGGGCGTGCGCAAGGGCGCAGCCATGGGCGTGTACAACACGACGCAGGCGCTGGGGCTGTTTGCGGGTGGGGCGGGCGGCGGCTGGATTCTGCTGCACGCTGGGCAAAACGCAGTCTTTTTCACCTGTGCTGGGCTCGCGTTCGCGTGGCTTATAATCGCTAGCCCAATGCAGATGCCGGCGCTGCGTCGTCACTAGACTTCTAGCCGGCCCTTATGCGGCATTCAGCGAAAAGCGGCGGCATCACTTCAATTACCTTCGGAAACTCATCATGGCGTCCGTCAACAAAGTCATCATCGTCGGCAATCTCGGCGCCGATCCTGAAACGCGTTACATGCCCAGCGGCGACGCTGTCACCAACATCCGCGTGGCGACCACAGACCGCTACAAGGACAAGGCCAGCGGCGAAATGAAGGAAGCCACCGAGTGGCACCGCATTGCCTTCTTCGGCCGCCTGGCAGAAATCGCCGGCGAATATCTGAAGAAGGGCTCGTCGGTCTACATCGAAGGCCGCATCAAGACCCGTCAATGGGAAAAGGACGGCCAGAAGCAATACAGCACCGAAATCGTTGCTGAACAGATGCAGATGCTCGGCGGCCGCCAAGGTATGGGCGGTGAGGGCGGCGGTGGCGGCGGTGGCTACTCGCGCGGTGGCGAAGGCAGCGGCGGTGGTGGTTACGGCGGTGGCGGTGGCCGTAGCCAAGGTCAAAGCCAAGGCCAAGGCGGTGGCTACTCGCGCGGCGGCGAGGGTGGCGGTGCTCAGGGCGGTGGCGCACGTCGTCAACCGGCGCCGTCGAATGGCTTTGAGGATATGGACGACGATATTCCGTTCTGACCGTTCTGAATCCGTCTCACCAGACAGCAAAAAACCCGGCAGTCCGCCAAGGACGCCGGGTTTTTTGTTGTCTTCAGTACGCAGATCTGCAGCCGTCCTAGTCGCTGTCGCAAGGCTTATTGAACACATGCTTCACACCGCATTTGGTGGCATGCGCTGCGTTCTTCACGCCATGCCCGACCGCGCGTGCGGCGTTGGCCGTGGCATGGCCGGCGTCCTTTGCAGCGTGGCCGGTTTTACGGGCGGCCTCCTTCGTGTCTTGCTTGATGTTCTCCTTGGTCTCGGACAAATCAGCGTGGGCCAGGGGGCTGAGCAGCGCCAGCATCAGCGCGGGAATCAAGAGCAGACGACTTTTCACGGCGGGAATCCTCACAAACGGGTTCATGCAACAGACGCGTCGAGCACGACGGCGGCGCGGCCGGTCAACAGGGTGCGTGCGCCACTGCGCACGGTAAAGCGGTACAGCACGTTGTTGCCGTCGCCGCCGATGCGCTCGGCTTCGATGTCCAGCGGCGCGTCGATTGTGTCGAGGCGCGGGACGCGGGCTTCAACCTGTCTCTTATACACATCTGACGCTGCCGACGAACGCGCAACAGT
>NODE_599_length_2083_cov_3.895464||full
ATCCGCCGCGACCTGACCATCAACGCGATGGCGCAGCGTGTGGCGGAAGACGGCGCGCTGGTTGGTCCCGTCATCGATCAGTATGGCGGACAGGCCGACGTCGCATCGCGCACGTTCCGGCATGTGTCCGATGCGTTCATGGAAGATCCGGTGCGCATCCTGCGCCTGGCGCGCTTTGCCGCGCGCTTTGCAGACTTTCATGTCGCGCCCGAAACCAACGCGCTGATGCAACGCATGGTGCAGGCCGGCGAAGTCGATGCGCTGGTGGCCGAGCGTGTGTGGCAGGAGATCGCCCGCGGGCTGATGGAGGCGCACCCGCAGCGCATGTTTGCCGTGCTGCGCGATTGCTGCGCGCTGGTGCGCCTGCTGCCGGAACTCGACCGCCTGTGGGGCGTGCCGCAACGTGCGGACTACCACCCCGAAGTCGATACCGGCGTGCACACGATGATGGTGATCGAAACGGCCGCTGCCATGGGCACATCGCTGCCGGTGCGCTTTGCCGCGCTGGTGCACGACCTTGGCAAGGGCACCACGCCCGAAGATGTTCTGCCGCGCCACATCGGCCACGAACAACGCAGCGTGCCCATGATCGAGGCGATCTGCTTGCGCCTGCGCGTGCCGACCGACTGCCGCGAACTGGCGCTCGTGGTGGCGCGCGAGCACGGCAATATCCACCGCTGCGATGGCTTTGACGCCGCCGCACTGGTGCGCCTGCTCGAACGCTGCGATGCGCTGCGCAAGCCCGATCGTTTCCGTCAGGCGCTGCAGGCGTGCGAGGCCGATGCGCGTGGGCGCCTCGGGTTTGAAGACCGCGCTTATCCGCAAACGGAGCGCCTGTTGCGCGCGCTGGAGGCCGCCTCGTCGATCGATGCGGGCGCCGTCGCCAAGCGCTATGCCGAGCACCCGGCACACATCAAACAAGCCGTGCATCAGGCCCGCATCGAAGCCGTTGCGCAGGCCGGCATTTAAGCCGGCCTGAACTCGGACGGGCTTACTCGAACGGCGTATCGCTCGGGTTGGCGTACAGCGCCTTCAACTGATCGTTCATCGGGAAGTTGAAGTTCAGGTTCTTGGGCGGCACCGGCTTTTCAAACCACTTGGCGTAGAGCGTCTTGATCTCGCCGCTCTTCATTACGCCGATCATCGTGTCGTCCACCAGTTTCTTGAACTGCGGATCATCGCGGCGCAGCATGAAGCCGTAGGCCTCGAACGACTGCGGCGTGCCGGTCACGACCCAGTCGTCGGGCTTCTGCGCCAGGGTGCGCGCGCCGGCCAGCAGCACGTCGTCCATCATGAACGCCGCCACGCGGCCGCTTTGCAGCGTGAGGAACGATTCACCGTAGTCCTTGCCGCTGACGACGTTCATGTTCATCTTCTTCTCGTCGTTCATCTTGCGCAGGATGCGTTCCGACGTGGTGCCCGCGTTGGTGATGACCGACTTGCCAGCGAGATCGGGGAAATCCTTCACGCCCGATTTCACGCCGGTCAGCAGGCGTGTGCCCGCGATGAAGAAGGTGGTCGAGAACGCCGTCTGCTGCTCGCGCGACTTCAGATGCGTGGTCACGCCGCACTCCAGGTCGACCGAGCCGTTCTGCACCAGCGACGTCCGGTTTTGCGACGTTACCGGAATCTGCTGAATCTGCAGATTGGGTTTGCCGGTCTTCTGCTTGACCGCGTCGATCACGCGCGAGCACAGGTCAGCCGAGAAACCGATGATCTTGTTCTGGCTGTCGCGGTACGAGAACGGGATCGACGATTCGCGCACGCCGATCAGGATCGTGTTGCTGTCCTGGATCTTCTTGAGCGTGCCGTCGAGGGCCTGGGCCTGCGCGCTGATCGCGAGCAGGCCGGTCAGCGCCAGTGGAATACAGCGGATGATGAAACGCATACTTTCCTCCAATGGTTGTGTGGCGCGGTCTGATACGTGTCAGGGCCGTCTGTGAAATGGATTCGTGGTGAGACTGGAAACCGGGACTGCGGGCGCGCTGGCGTTGAACGTCAGCGGCCGAACCAACTGCGCAATGCCGCCGCATTGGCGATCGGCCGATGCAGTGCGTCGAGATGCCGCCGCAGGTTGGTGA
>NODE_609_length_2065_cov_5.933831||full
TATAAGAGCTTTCACAAACGGAGCTTCCACGCTTCGAGTCGTCTGCACATACTCCCTGTCGTATCTTAATGAAGAAACACTTGTAGCAAGCTCACGCAGTCTTACTACCTCATCCATGTCAGCTTTAATCCGCTTATCAAGAAGATAGGCTTGCCGTAAGTATTCTTTTTTGTTCATTCTTACCTCCATTTTGAGGTAAGTTCTCTTTAGAACCCCTTTCCCTCACTTCGTTAATTGATAGTCTTGCTTTAACCGACTCGATTAAAGCATCCTGCACTTTAGCCTTCATGCTTAAAGCCCTCATCACATCCTCATCAATCGTGTCCTTAGTGATGATGTGATGGATTACAACCGTGTCGATTTGCCCTTGACGGTTAAGCCTGGCGTTCGTCTGCTGGTAAAGTTCCAAACTCCAAGTCAGGGAAAACCAGATAAGAGTTGAACCGCCAGCCTGTAGGTTAAGACCATGACCCGCGGAAGCCGGGTGAATCAATGCTACAGGAATTATGCCGGCATTCCAGTCAGCAATATCAGCACTCGTTTTAATCTCACGCACGTTAAAACGATTCTTAATCCGCTCAAGATCATGCTTAAACCAGTAAGCTACAAGCACCGGTTTACCGTTAGCAGCCTCGATTAAATCCTCTAAAGCATCAAGCTTACGATCATGAATATGAACGCTTTCTTTTTTCTCGTTATAAACCGCGCCGCATGCCATTTGAAGAAGCTTATTTGAAAGAGACGCTGCGTTAATCGCATCAATCTCTTTACCCTCCAACGACACCACCATATCCTGTTTCAGCTCATCATAAAGTTTCCGCTCCTTACCGGATAACTCTACTTTCACCTCGTTTATCACACACGCAGGCATTTTCAAATAGTCTTTCGACTTCATCGAAATCGTAATATCAGATATCTGCTTATAGATTAAACTCTCAGCACCATCTTTAGGCTTATAAGAAAAAATCATGTGCTGGTTACGCTTATCTGGATCAAAAAAGTTCTGCCGATAATACGTAATATAACGGCCTAGCCTTTGACCCATATCAAGCAGCCTAAACTCAGCCCACAAATCCATAAGCCCGTTAGAAGAAGGAGTCCCTGTAAGACCTACAATCCTTTTAACTTTCGGCCTAGCCTTCAGTAATGCTTTAAAACGTTTCGCCTGATACGATTTAAAACTTGAAAGCTCATCTATCACAACCATGTCAAAATTAAACGGCAGGCCGCTTTTCATTATCAACCACTCCACGTTTTCACGGTTAATAATATAAACGTGAGCAGGCGTTTTTAGTGCTTGAATCCGCTCATTCTCACTGCCTGTTACTACAGAATAAGTTAAGTGTTTTAAATGCTCCCACTTTTCTAACTCTAAAGGCCACGTAGTGTTCGCAACCCTAAGAGGAGCGATAACCAGAGTTCTGGAAACATCAAACGAGTCAAGCATCAGGTCGTTAATCGCCGTAAGACTTATCACACTCTTACCAAGTCCCATTTCAAGCAAAACCGCTGAAACCGGGTGTGTGATAATAAAATCAGTCGCATACTTTTGATACTCATGTGGCTCGTATCGCATCAATCACACCTCCAATCTGACTCCTGTCATCAACCACGAAAACCTTAAAACCTAAAGCCTGTAAATCCTTCATACGTTTCACCTGTAAAACTCTAGGCTTTTTACCTGGTGCTTTAAGCTCGACAAAACCAATCTTTCCGCCGTTAAGTAAAACCAGCCTGTCAGGAAGCCCGTCAACGGAAGGACTTGTAAGCTTTAAACAAAGTCCTCCCATTGCTTTGACTTCACAAACGAGTTTTCGCTCAACCTCCCGTTCTCTTACTATTATTTTTTGTTTTCTTATCAC
>NODE_626_length_2040_cov_3.859446||full
TGGGTGTTCGGAGAAAAAATCACAGGCGGCATGCAAGTAGAAATCAATCTGGCAGAAAAACGCAGGCAGCCGATTAAGTATTTTACGGATAAGGATTTAGGGGGTGAATGTTGATGCGTAGTTTAGCTATCGCTTACGGTAACAACAGGCAGGCAAAAACATGGGTGAATAAGACCATCACCTATGATGAGCTGAAAGACCGTCTTAAAGTGACGATTCGCACCTCAGAGTCAGCGGAAGAGTATGCGAAGATGAGAAAAGCAGACCGTGATCTTGCAAAAGACCACGGTGGTTTCGTTGCAGGAGCGTTGGCTTATGGTAGGCGAAAAGTCGACAGTGTTGAGTTCCGATCCATGCTTGCCTTAGACGGGGATCATGTTGCTAAAGATTTTATTGCACTCTACGAGAGTGTTTCGCCTTACACGTCTTTTCTGTACACGACACACAGCCACACGCCTGATAATCCGAGGGTGAGAATTGTTTTTCCTTTAACGAGGAATGTAACGCCTGACGAGTTTGTAGCAGTATCAAGGTATTTAGCTGACATGCTGGGTATTGACCAGTTTGATGAATGCTCTTACTTGCCTAATCAGCTCATGTACTGGCCGTCCACGCCACGAAACGGCGTGTACGAGTATAAAGAGGTTGAAAAAGACTGGCTTAATCCTGATGATATTTTATCCGCTCACCCGGAGTGGGTGGATCCAACCAGGCTTCCGACCTCGTCTCGTGAGAGTAAAGCGAATCAGGTGCAAAAGCAGAAAGTGCAAGATCCACTCACAAAAAATGGTGTGGTTGGATTGTTTAACCGAGTATTCTATCCGATAACTCTTGCTTTGGAAAAGTTTTTAAGCGACATATATGAGCCGACAGATAATGAAAACCGCTGGCATCTTATAGCCTCACACAGTATGGCAGGAGTTGAGATTATCGAAGACAAGTTCGTTTACTCTCATCACGCTAAAGACCCGGCGTATTTAAAACTGTGTAACGCTTTTGATATCGTTCGCACGCACAAATTCGCTAGCTTGGACGAGAAAGAGTCGTTCAAGAAAATGAGCGAGTTTGCGATGAGCCTTGATGAAGTAAAACTTCAAGCGGCAAACGAGAGACTCTCGGAAGCAAAAGATGATTTTGTTGATAGTGAGGATTGGAAGAAAAAACTACGCTACACGTCTAAAGGTGCGGTTTTAGAAAACTCGCTTTATAATGCGAAACTCATTATTAAACATGATCCTTTGCTTAAAGGAATCGTTTTTAACCAGCTGGCTGATGGTCTTGAAATTAAAGGCGATGTTCCTTGGCAGCATCCTGCGAAGTTTTGGAGGGACGCGGACGATGCGCAGCTTATCTGCTATGTGGACGACCATTATGGCTCGTTTTCACAGAGAAACTATGATATTGCTGTCATGAAAGTATCAGATGATAGAAGTTATCATCCGATAAGACGCTATTTTGAGAGTCTTCCTCAATGGGATGGTGTGAAACGTGTAGACACGCTTTTTATTGATTATCTTGGTGCTGAAGACAATGAGTATATTCGTGCAGTGTGTAGGAAAACACTGTGTGCAGCATACGTGCGTATCTACCATCCCGGTATTAAATTTGACTACCTTCCTGTTTTTAACGGTGCGCAAGGTATCGGCAAGTCAACGTTTATAGCAAACCTTGGCATGGAATGGTTTTCAGACAGTCTCACGCTTTCAGACATGAACGATAAGACTGCGGCTGAAAAACTCCAAGGATATTGGATTCATGAAATCAGCGAGCTTGCGGGCATGAAAAAAGCTGACCTTGATAAGGTAAAAGCTTTTGTTTCAAGACGTGACGATAAGTATCGTGCTTCTTTTGGAAAACGTGTCTCCCCACACCCGAGGCAGTGCGTGTTCTTCGGTACAACGAATAGTGAAAACGGTTATTTAAGGGATGTTACTGGTAACCGGCGTTTTTGGAATGTGAAAGTGTCGGGAAACGGCAAGTATAAGCCCTGTCTCTTATACAGATCTGACGCTGCCGACGAACGCGCAACAGTGTAG
>NODE_632_length_2030_cov_3.654177||full
CCGTCCATCCTGGCCGATGCGCTGGAAGCGATTTTCGGGGCGGTGTTCCTCGACGGTGGCTTCGATGCCGCCCGCACGCTGATCCGCAAGCTGTATATCCCGATTCTGGAGCAGGTCGACCCGCGTACGCTGGGCAAGGATGCCAAGACGCTGCTGCAGGAGTATCTCCAAGGTCACAAGATCGCGCTACCGTTGTACACGGTGGTTGCCACCCACGGCGCGGCGCATAATCAGCAGTTCGAGGTCGAGTGTACGATCCCGAAGCTGGAGATTCGTGTTTCCGGCAACGGGGCATCGCGGCGCGCGGCCGAGCAATCGGCGGCCAAGCTGGCCTTGGATGAGGCGCATCGCTTGGTGCCACAGCTCGTCAAGCGCAGTCGTGCCGAGCGCACTGGCAAGACGCGCAAGCAAGCCACGCCGCCCGATCCGCAGTTGTCTCTCAGGTTGAAGGAATAATCAGGTAAATGAGCGACACCCCATTGCAGCCTCCGCAGCCAGAATCCGGCGTGCCGGAGGGGTTCCGCTGCGGCATGGTCGCCATCGTTGGGCGGCCGAACGTCGGCAAATCCACGCTGATGAATGCCCTGGTGGGCCAGAAAGTCAGCATCACGTCGCGCAAGGCGCAGACCACGCGACACCGCATCACTGGTATCCAGACGATGGACGACGCTCAGTTCGTCTTCGTCGATACGCCTGGCTTTCAGACACGTCACGCTACGGCACTGAACCGCTCGCTGAACCGCGCGGTCACGTCCACGCTCACGTCGGTGGACGCCGTGCTGTTCGTGGTCGAAGCCGGCCGCTATGGCCCTGACGACGAGAAGGTGCTGTCGCTGCTGCCGCGCGAGACGCCCGTGATCCTGATCGTCAACAAGGTCGACCGGCTTGATGCGTACACGCGCGCAGAGATGGTCGCAGTGTTCCTGCAAGACATGGCGCAGGTGTTTCCGTTTGCCGAAATCGTGCCGATGTCGGCGAAGAATCGCGACGACATCCTGCGTCTGCTCGGCATCGTGCGTCCGTATCTGCCCGAAGGCGAGCCGATGTACGACCCGGAAGCGCTGACGGATCGCAGCGAGCGCTTCCTGGCCGCGGAGATCGTCCGCGAAAAGGTCTTCCGCTGGACTGGCGACGAGTTGCCGTATTCCAGCACCGTCATCGTCGACAAGTTTGAGACTGAAGGCCGCCTGCGCCGGGTCTTCGTGACCATCCTGGTCGACCGCGATGCGCACAAAGCGATGATCATTGGCGCGAAGGGCGCCAAGCTCAAGCAGATCTCCACCGAAGCCCGCATGGACATGGAAAAGCTGTTTGACGGCAAGGTGTATCTGGAGGTCTGGATCAAGGTCAAGAGCGGCTGGGCCGACAACGAAGCCGGCCTGCGCGCCTACGGCTACGAGTAATCACTCAGCCGCGCCACTCCACACAAGCTCGATGGCGGGACGATCCGATCCGATTCCGGACGAAGCCGCGGAATGGCTGGCCGAGGAAGGCGTTGCCGGCGCCGCGCCGCGCAGGAGCTTTCCCGCCGGGCGCTCCGAAACGCGCGTCTCGGCGCAGCCGGCGTTCGTGCTGCACAGCTACCCGTACCGCGAAACCAGCCTCATCATCGACGTCTTCACGCCGGACTACGGCCGCATGGCGCTGGTCGCAAAAGGCGCCAAGCGGCCGCATTCGGCGCTGCGCGCGGTGCTGCAGACGTTTCAACCTTTGTCTTTGTCATGGAGCGGGCGCGGTGATGTGCGCACGCTGACCCGCGCGGAGTGGGTCGGCGGCATGCTGCCGCTGGGCGGAGAAGGGTTGCTGTCCGGTTTCTATCTGAACGAACTGCTCGTCAAGTTCGTCGCTCGCGAAGACGGCCACCCGGTGCTGTTCGCGCATTACGTCGAAACGCTCAATAAGCTTGCTCACGCTGAACCCGCGGCTTTCACGCTGCGCGCGTTCGAACGTGTGCTGCTGCGCGAGACGGGCTTTGCCGCCCAGCTCGACCGCTGCATCGACGGCGAACCCGTGCAGGCCGACGCCGAA
>NODE_664_length_1971_cov_3.742693||full
ACTGTTGCGCGTTCGTCGGCAGCGTCAGATGTGTATAAGAGACAGGTGATGGGGCTGATTGCGCGGCTGGCGGGTTTCAGCATGTGGCGCTTCCTGCGGTACATCAAGGACGAGATCCTGATTGTGCTGGGCACCGCGTCATCGGAAAGCGCACTGCCGCGTCTGCTCATCAAGCTCGAACGGCTGGGTTGCGCCAAGCAGACGGTCGGGCTGGTGCTGCCGACAGGCTATGCGTTCAACTTGGACGGCACGTCGATCTTCATGTCGATGGGCATCATGTTCATCGCCCATGCGTACAACGTGCCGCTCACGCTGGAACACCAGATCGGCATATTGCTGTTGATGCTGCTGACCTCCAAGGGCGCAGCAACGGTATCGGGCGGCTCGTTCGTGGTGTTTGCGGCAACCGTCACATCGACTGGCATCCTGCCGGTGGAAGGGCTTGCCGTGATCTTTGGCGTGTACCGCTTTATGTCAATGGCGATCGCCACCTGCAACACGATCGGCAATAGCCTCGCCACCGTGGTTGTTGCCCGTTGGTCAGGTACCTTTGATACAGCGACGGCGCAGCGCCACCTCTACCCCGAGCCCGATCCGCAAACCGCGCGTGCCGACGCCGGCCTGGATGACGGCAACCTGTTGCCGGAAGATGCAAGCGACGCCAATCCTCACCCGAGAGGCATTTCGCTCACCGCGAACATGCCGCGCTGAACCGCGCAAGCGTCTGAGAGCAGCAGCTCTCGGACGCCGTTTTCGGCAAGCCTTAGCGCTCGTCGTAACTGACCACGACGCGCTGGGTCAGCGGCCGTGCCTGGCAGGTCAGCACGAAGCCCTTCTGGATCTCCCAGTCTTCCAGCGTGAAGTTCTTCTCCATCTCCACACGGCCTTCGAGCACCTTGGCGCGGCACGTGCAACACACACCGCCCTTGCAGGCGTAAGGCAGGTCGAGCCCGGCACTCAACGCGCTGTCGAGCACCTTGGCGTCACCTGCCATCGGCACTTCGTGCGATTTGCCATCGAGCACCACTGTCAGCGCCACATCGCCCGCCATGGTGGCGCGTTTGCGCGGCTTGGCCGCTGCCGATGCATCGCCCCCTGGCACGCCGAAGCGCTCCGCATGCACGCGCTCGCGCGGCACACCGCGTTCGAGCAGTGCGGCCTCAACGGCATCGATCATCGTCGACGGGCCGCAGATGAAGGCGGCGTCAATATCGTCGGGCGGGATCAGTGCATCAAGAAAGGCGTGCACCTTCGCACCGTCGAGCCGGCCATTGAACAGCGCAATTTCCTGCGCCTGACGCGACAGCACGTGATACAGCGCAAAGCGATCGAGGTAACTGTCTTTCAGATCTTCAAGCGCTTCGCCAAAGATGATGCTGTCGACGCTGCGGTTGCCGTAGACCAGCGTGAAGCGGCTGTGGGGCTCGGCAGCCAGCGTGGTCTTGATGAGCGACAGGATAGGCGTGATGCCGCTACCCGCCGCAAAGGCGACATAGTGGCGCGCGCTTTCGGCGGCCAACGGCACGTAGAAGCGGCCATCGGGCGGCAGTACGTCAAGCGTCTGGCCTGCGCGGATGCGGTCGTGCAGGTGGTTGGAGAACACGCCCGCATCGACACGCTTGACTGCCACACGCAGTTCGCCGTGCGCGTCGTAGTCCTGCACTGCGCAGCAAATTGAATACGAGCGTCGCAGCTCGTCCTGTCCGGGCCATTTCCCCGCCCGCACACCCACCGTCAGGAAAAGGCCCTGCGGAAAGCGGTACCCCAAACCCACGTCGTCCGGCACAAAGAACCGCACGGCAAACGTGTCGGCCGTCTCGCCGCGCACTTCGGCAACGCGCAGGGGGTGGAATTGCGGGGTCAT
>NODE_671_length_1959_cov_2.897059||full
TACAACCAGCGCGGCGAGGTCGCCTTCGCGCGCGGGCGGATGGACAAGCTGCCCTATGTCGATGCGCTGCTCGATCCCTACCGGATTGCCTTGTTATGAGCGAAGCGCTGACGCTGCCCGACACAGGGGAGCTCAATCGTCGCATCGTCATCCGGCGCTGGACCGACGCCCCCAATGCCAGCTTCGGCGTCGATCAGACCTTCGATGCCGGCATCAGCCGCTGGGCCAAGGTCGAGCCAGTGCGGGGGATCACCTCCCGCATGGGCGTCACGACCGGTGAAGAACCCACCCACTTCTTCTGGGTGCGCTTCAGCTTCGAGACGCCGGCCGAGTTTTTCACGCAGGACCGCGTCATCGAGTACCGCGCCCGGCGCTATCGCATTCTCGATGCGCAGAACTTCCAGGATGCGGACCGGTTCATCCGCATCACCGCCAAGGATCTGGGCGCCATCAATGCGATGGCGTCCGGCACGACCACACAGTGAGGTGCCACATGAGCCGAGAAAGCAGTGACGGACAGGTCGCAGGCATCCGCCTGCATGTCGGGCTCGATTTCCACAGCACGATCGACTACGACCGCAAGACCATGCGTCGATCCCTGGTCAAGGGCGCGGCAGTGGTTCGCAAGGAGGCGCGCACGCTGGTGTCGCGCCGCGTGGTCTCCCAACCCGACGAGTTTCCTGGCGAGGTGACGGGCGCGATGCGCCGCGCCATCGGCGTGATCGGCAGAGGCTCCAAGGGCGGCTGGATCAAGGTGGGCGTGCGCGCGATCCAGGGCAGCTTCTACTACCCGGCGGTGCTGTTCTACGGCAGTCCCGCGCGCCATATCGCCGCGCGCGGCAACTTCATGACGGCGGCGCTGGCGAATCGCGGCAGCGAGATCCGCGAACAGGTGCGCGACGCGCTGCGCCATGCCTTGGTACCCAGGTGATGCAGCTCGAACTCGTCATCGCGCAACTGCGCGCGCTGTGCCCGTCGTTCAGCGGGAGGGTGGCCGGCGCCGCCGAGTTCAAGCCGGTACAGGAGGCGGCTGCGTTGCCGGTTCCCTGCGCCTTCGTGATCCCGCTCGACGATCGTCCCGAGCAACCGAAGGCGCTCAACGCCGTGGGTCAGGAGATGACCGACAGCTTTGGTGTGATCGTCGCGCTGGACAACCGTGTCGACGAAAAAGGCCAGAGCGCCTTCACGGGCGTGCACGCCATCCGTGCCGAGATCTGGCGGGCCTTGCTCGGCTGGGTGCCGGGGCCCGTCAACACGGTCAATCCAGCCACCGACTACAACGGCATCTTCTATGAAGGCGGCAGCCTGCTGGCGATGGACCGCGCGCGGCTCTGGTACCAGTTCGAGTTCGGCGCACAGATGTGGATCGGCGCCAGCGACGGCTGGGAGGCCAGTGCATTGCGTGCCTTGCCAGACTTCGGCACCCAGGATACCCAGGGCCAATGGCTGCCGGGTTCCGCCGTCAACGTGGAAGTCGATGTCGGCACGCCGATCTTTGACGCGACGGCGAATTACCCAGCCAACCCCATCGCGGATTTCGCCGAGGCCACCGTGAGCGCGCCGCGCACGCATGGCCCGGACGGACGCGTCGAGTTCGAAATCTCGGTTCCGTAAGCGACTACGGATTTTCATGACCGCCCGCCACGACTGAGGTCGTCGCGGGCTTTTTGCATTGGAGCACGCATGTTTGCCATTCCCACACCGGGCCGATCGGTGCCCATCCCCGGCTCGCGCAGCCTGCTGCCGGCCACCGGCCAGAACATCGGCCAGGTCACGCAGTACTGGCAGCGCCGCCTGCGCGACGGCGACATCACGCTGAGCGAGACGCAACCGGTGGCCGACACACCGGCCAAGGAAACGGCTGCGCCCGCCCCAGCACCCGTGACACCCAGCCCGGCGCCCGCTGCTTCCGCGTCGGCTGCTGCGATTGAACCGGCAGCCGGCGCCGCAAGGAGC
>NODE_679_length_1946_cov_3.858805||full
CACGTCGATGCGGGCACGCTTGAGCGCACGGCGCAGCGCAATGACGCCGGCGTCCATGTAGCGCGGGATCTCGTTGGTGGGCTTGAGGATGTAGCGCACCGGCACGCTTTCCATCGACGTCGTGTAGTCACGCACGCCGATCAGGTTGCCGATGGGGCAGCAGCGGCCGCCCTGGCCGTGATACGCGGCACCGCCGCGCGGCAGGATGGCAGCGCCGCCCTGGCCGAACAGATGGCGGACTGCGCCGTCGTAGATTTCTTGTTTGCTGAGATATTGCGTTTTCATGTTCTTTCCCCTGACCCCAGGTCTGCAGGCGTCGCCGATTCGATTGACTTCCGACTTCCGGCCTGACGTTGCGTCCGACGTCGCACAATCTGCCATCCGTGCGATCCATCTTGGTTCAGGATGCACCAGAACCAAGGGCCGAAAAAGGACCGGAATGTAAGTCATTTTTACCGTTTGCTTTTTGGCAACGAATTGCCCGCAAAGGTGCGCCAGCCAACGCTTTATGAGTGCCTCACACACCACGCGATCATGTTGTTTTTCAATGCCGTGGTGCGCGTTCGCAACAACGTGTGCGCAGGGCTGCGCGCACGTGGCGCATGCGTCGTAGGCGCGGCGCTTACATCCCGATGAGCTGGTCTGCGTGGCCGAGGCAGAAGCCGCGTCGGTCATGGTGCCCACAGGCGGGCATCACCTCGTAGCCGGCAGCGCGCAGCAAGACCGCGCGCGCGGCCACTTCCACCGGGGGCAAGGGCTGCCCCGAGTCCTGATCGCGCACCAGCCGGCCGAGTTGGGCAAACGGCTGGCGCAGCAGATGGTCCAGATCCAGCGAACCGCAGTACCGCATCACGTCACCTTCTTGAAAACAGCGGCGGCACCGGGGCACGCCGGTTACATCGATTCGTCTGCCAGCTCAGAACACGCGACCAGCGTCTGGCGCACACGTGCATAGGCGGCACGCTGCGCCCAGATGGCGTCGGTCAGGGCCGCGATGCGCGCGTCGCGCGGCAGGCTTTGCGGTGCCCGGCCGAACTGCGCCTCCACGGTACGTAGAGCCTCGGTCACTTCGCTTCGCCATCGGGCGTCGAGTCGCTGGGTCATGTTGTTCTCGCTGGGAAGGGATTGGCGGAATGGGTTCCGCTCTTGTTTGTGAAGAACGGCATACGGGACCGAAACTTGATTGCCCCGGCGGGGGGTAAAAACCAGCCCGGCCGCGGCACTCCGCCAAACGGGTTCCCCCATCCGCGCAGCAACTTCGGCGGGTGCCTGTGGCCCAATGGCTTCTGGAACCGCCACCCAGCCACCGATGAAGATGGAGCGTCACGTGTCCCGATTGTCTTTCCTGCGTCGTACCCTGCTGGCCCTCGCCTGCGCGCTGACCGTACCCGCCGTTGCTACCGCTGGCGCGCCTGATCCGCGTCAGTACATGCACGGCATCGGCGCGGTGCCCGCTGCGGCCGCCAACACCTTCAACGTGTTCTTCAGCGCGTCGGGCCTGCCGCCGCGCGGGGCCGATCGCAGCGGCAGTTGGCCGCACGATGTGTATGTCGCGCAATGGCATGCCGATACGGGCGTGCTCGATGCCCCGCGCATCTTCATCCAGAAGCCCGAAGCGCAAGAGCCCGTGACCGTGGCGCGCAACCACTCGGGCCAGGTGATGGTGTCGTTTGAAGACGGCTGGAAGGCGCCGGAAAACGTCACACAGCGCTTTGGCATCTACGACACTGCGCTGCGGCCCATCAAGCCATATCCGCAGCAGGTGGAATCGGGCGGGCATTCGGGCCATATCGCGGCCGTGGGTGATCGCTTCGTGGTGTTCTATTCCGATGGCTGGATCACCGGCGGCGGCGTCGACAACCTCGGCAGCGGCAACGGCGTCTACCTGAAGGTTTATGACGGGCGGGGCCGCCGCCTGCATAACGTCGATGTTGCAGATGAACGC
>NODE_682_length_1941_cov_4.543478||full
TTCAAAATTAGGCAAGTCTTGAGGAGTAGAAATCACAAGAATATCTCGGATTCCAGCCATCATAAGTACGCTAAGAGGGTAATACACCATTGGCTTATCGTAAACTGGCAAAAGCTGCTTAGACGTTACTGTAGTAAGTGGGTATAGGCGTGTGCCAGAACCGCCAGCAAGAATAATGCCTTTCATCTTTGAAACATCCTTTACTTGTTGTTTTGTTCAATTCTATTTACGTAAGACTCAAGCAAATCTTCCCAATCGCATGGCGTAAATCCAGCGGACTCGATTTTTTGCAAGTCAAGTGCGCACTTGTGTGGTCTAGGAGAGCCATTAGATATGCGCGTGTAATCGTCTACGCGATTTGCTTCGATTTTGCCTGTGTCTACATTAAGTTGTGTAAACACTTTTTGAGCAATATCGTGCCAAGACGCGATTCTGCCAGATCCTGTAAGATTGTATGTTCCGTATTGCGCTTGCGTGTTTAGAAGATGGAACATGCCTTTTACTAAGTCGCTTGCAAAAGTGAGTCTTCCAGTTTGGTCTATTGGAGCTTGAACGCTAACAGATTCACCATTTTTGCAACGGTTTGCAAAGTCAATCATGCGCGTTACAAAGTTTCGTCCTTCTCCAACAATCCAACTTGAGCGAATAATATAATGCTGTGGAACGTTTGCTACTAGAGCGTCTGCTGCAGCTTTTGTTTCGCCGTACACGCCTAGTGGCGCAAATTCTTCGTTTTCTTTGTGATTTTCTTGAGTGCCGTCAAAAACATAGTCGCTTGAAATGTGCACAAGAGTGATGTGGTGTTCTTGTGCTATTTTTGCAAGATTTGCCACTCCTTTAACGTTGCTATTCCACGCGTCTCGTCTTCCTTGTGGCGTTTGCGCGCCATCTACAGACGTGTATGCTGCTGTGTTAATAATCGTTCCGTACAAATCCCAGTCGTATCGGCTGTAATCGTCTTTATTTGCTATATCGAAGCTATCTAAGTCTACGTACTCAAATCCTTCTAAATCATGCTCTTTAGCATAATTTTGTATTGCGCGACCAAGTTGACCGTTGCATCCAGTTACAAGAGTGCGTTTTGGTGCCATTGGCTTTGCGTTTTTTAGCATTGGGTGGTGTAAGTCAGCTTCGCTTCGCTCGGATTCTTCTAAAGGTATTGGCCAATTAATGTGTAAATCTGGGTCTGCAAGGTTTACAAAAGTGTACGTTTTCTTTTGCTCTAGCGACCAATGTGCGTTTACTAAGTAAGTGTATGCTGTGCCATCTTGCAAAGCTTGGAAGCTGTTTCCTACGCCTCTAGGCACGTAGATTGCTTTGCTAGGGTTTAGTGTGGTTGTGTACACTTGACCGAAGCTTTGACCTGGTCTTAAATCTACCCATGCGCCAAATACTTCGCCAGTAGCAATGCTTATGTATTTATCCCATGGTTCTGCGTGGATGCCTCTGGTTACTCCGCGTTTTTCGTTGAACGAAATGTTGTTTTGTACGGGTCCAAAGTCTGGCAATCCTAAAGCCGTCATTTTGGCGCGCTGCCAGTTTTCTTTGAACCATCCGCGGTTATCTCCGTGTACTGGAAGATCGAACACGATTAAACCTGGAATATTGGTTTTTGTAACGCTTAGTTCTTTTTCAAATTCCATAGCATCCTACAAATTCTTTATTTTTGATTAGATTCGCGACTAGATTTTTGTTAGATTTGCATACAATTTGTATACAAGCAAACTTGACTTTTAGGCGATCACTGCCCTTGAGCTTTGTACTTTGCTTCAGTCGCGCTTTTAGCGCCTTCCCACCATGCGCGATTTTCTGTGTACCATTTGATTGTTTGCTCTAAGCCTGTTGTAAAGTCTGTGTGCTTTGGCTTCCATCCGAGTTGCGTTTGTAGCTTTGTGCTGTCAATCGCGTAGCGGCGGTCGTGGCCTGGTCGGTCTTTTAC
>NODE_686_length_1934_cov_7.649282||full
ATGAGAATTCAATTACGTTGTGACAATCATTTTACAACATTCGACCTCAAGCTTGATGAGGTTAAAGGCTGGCTTAATATCGACCTTCTTCCCGATGAAAGCGAAGAAGAGTTTGAGAAAAGAGCACAAGAAAAGGTAGATGTTGAGTTTAACCGTCCCGAGTATAACTCTCTGCATAAATATGAGAGGCATAAAGGTTTTACTAAGCCTTACAGCGGTGAAGACGGTGAGGAAACTGATGATTATGAGTCTTGCATGAGTGATGTTAGAGACTCTGGCATCTTTTTCAAAACAGTAAATCAGATTAAAGCTTCAGAAGAATATAGGGCAGTTGAGTCATTTGTTTACTCGATTTTAAAGCCGGATGTGGCGGATCTTTTTATGGCTGTTCGTATTAGGAAGATGGCGATTAACGAAAAGGCCGCATCTATGCTTAGCCGTGATGCGTTTGAAACGGATGCTGATTATAAAAAAGCCGTGGATCGCTTGGCTAACAATATTACACATAAGCTGAAGCGGGCTGAGAAAAAGTTAGTAAAGAATTTCAAAAAAGCGTCAGATTTTGGCATCCGCCGTGGCTACTTCATAGGAGGAGCCAGTTCCTCCAATAATTCGAAGGAGGTCATGTAGATGACAATCAAGAAAAGAATTGAACAGTTAGAGCTGATGGCCAAGATCCAAAATCAGCAAATCAAAGAACTTCAATATTCAGTTAGCGAGCTATCGCAGACATTAAAGGGAGGTGTTTACCATGCAAGCAATGATTCCAATGAATAATTACGGCATTATGGCTGACAAGAACAACACCGCCAGAGTAGACAGCCGATTTATCGCACAGTTCTTTGAAAAAAGGCATTCTCATGAGATTCGTGATATCCAGGCAATAACTGAGCCCAAATCTGGGCTCAGTGAAGAATTTACTGAACTCAACTTTGAGCTCAGTAGTTATAAGGATTCAACAGGCAGAAAGCTCCCGTGTTACTTGCTAACGAGAGATGGATTCACCATTTTAGCAATGGGCTATACAGGTCCTAAAGCAATGAAGTTCAAGGAGCTCTATATTAAGCAGTTCAATAAGATGGAAGATTTCATAACAACCCTTGTGTCTGCAAGAGAGATGTTTCCGGTTCTTACAGAAAATATAAGTCTTGTTTATGACCACCCGAAAGCTTATCACTACAGCAATGAGTGCGACATGATCAACCGTCTTGTTTTAGGGAAGCCTGCAAAACAAGTAAGAGAAACAAACGGCCTTGAAAAAGGGCAAAGCATACGTCCTTATCTCACATCAGGGCAAATGTATCTAATTGATCGTTTGCAGAAAATTGATGCAGGTCTTCTTATCTCAACACCAGATTTCCAAGCTAGAAAACACCAGCTTGAATGGTATTTAACCAAGATAGATAAGGAGGCTAAAGATGAGTAAGTCTTATAAAAAACATTTAGAAACAACACCGAACTTTAAGCCTATCGTCTACATTTGTGCTCCCTACCGTGGAGATAAAGAAAGAAACGTGCAACATGCTATTCGGTGTGCGGCTTACGCGTATTCGCGCGGAGCAATCCCCATCACTCCACACCTGCTTTTCCCGTTTATGGATGATGAGAATCAAAAGCATAGAGGGGATGCGATGTTTATGGACATTATTCTCTTAGGCAAGTGCAACGAACTATGGGTGTTCGGAGAAAAAATCACAGGCGGCATGCAAGTAGAAATCAATCTG
>NODE_702_length_1914_cov_3.556751||full
ATGGCAAAGAAGAACAGCGGCGCGACTGCCGCCGCCCAGATCAATATCGGCATTGCTGACAAGGATCGCAAGAAGATCGCTGAGGGCCTGTCGCGCCTGCTGGCCGATACCTACTCGCTCTATCTGAAGACGCATTACTTCCACTGGAACGTGACTGGCCCGATGTTCAACACGCTGCATCTGATGTTCGAGACGCAGTACAACGAACTGTGGAACGCCGTCGACCCGGTGGCCGAGCGTATCCGTGCACTGGGTTATCCGGCGCGGGGGTGGTATTCGGAGTGCGCCAAGCTGTCGACTATTCCGGAATCGAAGGGCATTCCTGAGGCGATGGACATGGTGCGCGAGCTGGTGGCCGGCCACGAAGCCGTGACGCGCACCGCCCGCAGCCTGTTCCCGGACGTTGACAAGGCCGCCGACGAACCGACCGCCGATCTGCTGACGCAACGTATGGACACGCACGAAAAGACCGCGTGGATGCTGCGCTCGCTTCTGGCCTAAGACTGGCTTGACGGCCGTCCGCTACGTTTGCCGCAGGCGTTTCGACAGCAGCGAATGGCGCCCCTCCCGCGAGCCCGCAGTGTTGCGGGTGGGGTTGCATCAACCCCCCATGACCTAAACGAGAGAACCATGACGACTGAAGCTAAATGCCCGTTTTCCGGCAATGCTCCCGCTGCTTCCCACGCTTTCGGTAGCGGTACGTCCAACAAGGACTGGTGGCCCAATCAGCTGCGCGTGGATTTGCTGAACCAGCATTCCGAGAAGTCTGATCCGCTCGGAGCGAAGTTCGACTACCGCGAGTCATTCAAGTCGATCGACTACGACGCGCTCAAGGCCGACCTGCGCCGCCTGATGACGGATTCGCAAGACTGGTGGCCGGCAGATTTCGGCCACTATGGCCCGCAGTTCATCCGCATGGCCTGGCATGCTGCCGGCACGTACCGCACGGGCGATGGCCGTGGCGGCGCAGGCCGTGGCCAGCAGCGTTTCGCGCCGCTCAACTCGTGGCCCGACAACGTCAACATCGACAAATCGCGTCGCTTGCTGTGGCCGATCAAGCAGAAGTACGGCCAGGCCATCTCGTGGGCCGACCAGCTGATACTGACCGGCAACCTGGCGCTCGAAACCATGGGCTTCCGCACCTTCGGCTTTGCTGCTGGCCGTGAAGACACC
>NODE_708_length_1909_cov_2.641855||full
ATTTACGCGTCTAGCACCAAATTTGACGCGGACCATACACCCTGGCTTAGCGTAATCATCCTGATCTTTGCTAACAATGTAATCAAAAGTTTTACCGAGATGAGATGCTTGAACATCCAGCATAATATGAGCAATAGGGCGATTATCAGCTTGACTCTTGATTGAATCACTCTTCTTACGCCTACGTGGTTTGCGCGATAAACCATCAAGTGAAGGCTGCTCAAGCATTAGCACATCCTTTAAATCCTCAAATCAATTTTTTAAAGATTTTATCTCATTCTTAATCTGATCAACACGATTAAGTCTTTCCCAAGGAAAATCAACATCTGTTCTTCCAAAATGTCCATAAGAAGAAGTTTTCGAGTAGATTGGTCGAAGCAAATCAAGCTCGTCGATAATTGCTGCTGGGCGTAAATCAAAGACTTTTCGAACAATCTTAGAAATATCTGAACGAGTAATTCCATTAGCTTCTGTTCCAAAAGTTTCTACATTTACGCTAACAGGTTCTGCAATTCCAATCGCATATGCAACTTGTACCTCTATTTTATGGGCTAAACCTGCGGCAACAAGATTCTTAGCAACCCAACGCGCAGCATAGGCTGCAGAACGATCCACTTTACTAGGGTCTTTGCCAGAAAAAGCTCCACCACCATGATGAGCAGCCCCTCCATAAGTGTCTACAATAATTTTCCTGCCTGTTAAACCAGAATCTGCTGCAGGACCACCCAAAACAAAAGATCCAGTTGGATTTACAAGCATTCTGTAATCATTATGATTTACGTTTTTCCCTAGCACTTTGTTAAGAACAGGCTCTACAACGTTTTGGACAAGCTGATTTCTAAGCCAATCAGGACTCACATCTGGGTCATGCTGTGTTGAAATAAGAACAGTATCTAAACGAACAGGGTTCCCAAATTCATCATATTCGATTGTAACCTGTGTTTTACCGTCTGGTCTAAGTTTAGATACAATTCCAGATTTTCGCACGTAGGATAGGCGCTGGGCAAGCTGATGAGCTAGATATATTGGAAGGGGCATATAAGCGTCTGTCTCATCGCTAGCATATCCAAACATAACGCCTTGATCGCCTGCGCCTTGACTTTTATAACGATCTTCTTTAGACGCAACACTTTCGGATTCTAAATCTAATCTAGAAACACCCTGATTTATCTCCGCGCTTTGCTCAGTTAAAGATACCATTACTCCACATGAATCAGCATCCAAGCCAACAGTTGAACTGTTGTATCCTACTTCGCGTACAACTTTTCTAACAATTCCTGGTATGTCGGTGTATACTTCTCCCCTAACTTCCCCGAAGACTACAAATTGTCCTACGCATGCACAAACTTCAACAGCAACATGCGCATGAGAATCTTGACGAAGCATATCATCTAGAATCGCATCTGCAATCTGATCACAAAGCTTATCAGGATGACCTTCTGTAACAGATTCTGCAGAAATAAGTTTAGCTTCCGACATAACTCCCCTTTAATTAAAAAATTAAAACTTATGCACTAAAACCAATAACAGCCGCATATCCAATACCAACAAGCATAGGATAATACGGCTGCAATTAAAAACGTAAAGAAAACTTAATTTCCCTCATTCATATCATCTTCACCAAGATTCTCCACCAGCAAACCTTTATTAATTTCTCGGAATGCTATAGAAAGAGGCTTCTCTTGGTTTCTATAATCAACAAGAGGACCGACGTTCTGCAACAATCCTTCGTTGAGCTGAGTGAAATAAGAATTAATCTGCCGTGCTCGTTTTGCGGCAAACAAGGCAAGCGCATACTTGGAATCCGCATGCTGCATCAAATCATCAATAGGCGGATTTGCAAGTCCCGTAGGTGTTGGCTTAGTGCCCAATGCCATAATGTTCTCCAT
>NODE_724_length_1879_cov_4.286184||full
TCAGATGTGTATAAGAGACAGTTCCATGATGGCGGCCAGGTGTTTCTGGCGGCCTTCGCGGGCGCGGGCGTCGGTGTTCAGGCTCGCTTCCAGATCGGCAAGGGCGCGGTCACCGTAGCGCAGCCACAGCCAGTTCACGTTCAGGAACCGCGCCAACGCGAGCAGGTTGGCGTATTCGATCTCGCCGCCGCGTGTCCATTTGTGGACTGCCGAGGGTGACACGCCCAGTGCCGCCGCGACTTGCTTGAGCTGAATGCGGCCGCGTGTCAGCACGCCTTTGAGGCGGCCGGCAAAGCTGTCGTCATCAAGCGGGCCGTCGGGCGGCGGAAGTGCTGCGGCAGTCATGGAGCGGAATTTACTGAGAGTAATTCGCGACAGTATAGCGCGCCGAGAATAGCAAAAATTTATCGATATGCACAATCATTAGGTCTTAACGATTGGCCTGGGGCAGCTGATTTTTTCTAGACTATCCTTGAATTCTCTAAAGGTAAATAAAAACACCAACAGTGAATTTATGGGTCGCCGCGCCGAATGACGTCTGCCAAGACGCTACGGTGTCGGCATTTCGGGCGCCGTCTTCTTTGTGCGCCAGCCATCCAAAGGGGTACTGGATATGACGCAAGCTTCCCTTTCTACTGACTTCCGTTCCGCCACACTGGCTCCTCGTCTTGATCTGTACATCGACGGCCAGTGGGAGCAGCCCGAAGGCGGCGTGTACCGCGACATCGTCGATCCCGCCACTGAGAACGTCCTGACGCAGGCCGCCGACGCCTCCGTGGCCGATGCGCAGCGCGCCATTGCCGCCGCCCGCCGCGCATTTGACGAAGGCCCGTGGCGCAACACCGGCACGCGCGAGCGCGCCCGCCTGCTCAACCGCATTGCCGACGCCATCGACGCTGATGCGGAAAACCTCGCCACGCTCGAATCGCTGAACACCGGCAAGACCCTCATCGAAAGCCGCTGGGACATGGACGGCATTGCCGCGACGTTCCGCTATTTCGCGGGGCTGGTCGCCACGGAATCGGGCCTCATCAACGAAGCGCCGGACACGGTCATCAGCCGCACGCTGCGCGAGCCGGTGGGCGTGTGCGGCCTGATCACGCCGTGGAACTATCCGCTGCTGCAAGCCGCGTGGAAGATCGCGCCGGCGCTGGGCGCGGGTAACACGATCATCATCAAGCCGAGCAACCTGACGCCGCTGACCACGCACCGCTTTACCGAGCTGCTGATTGAAGTGGGCGTGCCGGCGGGCGTGTTCAACCTCGTCATGGGCGCGGGTGAAGCCGGTGCCGAGTTGTCGCGCAATCTGGACGTTGATCTTGTCTCGTTCACGGGCGGTGCTGCTGCCGGCGCGGCCGTCATGAATGCCGCCATCGGCAACTTCAAGAAGATCGGCCTGGAGCTGGGCGGCAAGAACCCGAACATCATCTTTGATGATGCGGACTTTGATACGGCGGTTGATTACGCGGTCAACGCGGCGTTTTTCCACGCGGGGCAGGTGTGCTCGGCAGGCTCGCGCCTGATGCTGCAAGACGGCATTCACGACCGCTTTGTCGATGCGCTGGTCGAACGCGTGAAGCGCATCCGCCTGGGCAACGGCTTTGCCGAGGGTACTCAGATGGGCCCGGTGCAGTCGGCGTTCCAACGCGACAAGATCCTCAAGATGATCGAAGGCGGCGTGGCCGAAGGCGCAGTGCTGCGCTGCGGCGGAAAGGCGCCGGAAGGCAAGGCATTCGAGCGCGGCTTCTGGCTGGAGCCGACCGTGCTGGCCAATGTGCGCGACGACATGAAAATCGCCACAGAAGAGATCTTCGGTCCGGCACTCACCATTGAGCGCTTCTCTACCGAAGAA
>NODE_737_length_1863_cov_56.003319||full
ATGTCAAAGAAAATTAGTACAAAGTTGTTTTATAGGTATTATGGTAATTGGATTGATTTGTATAAAAAAGGTGCAATTCGACAAGTTACTCTCGATAAGTATTATCTGACCGAGCGTAAATTAAGAGAGTTAGCTCCAGAATTGCGTTTATCTGAGCTGAATCGCCAAACATATCAAAAATTATTAAATGATTATGCTGAAACTCACGAAAAGCACACAACCCTAGACTTCCATCATCACCTTAAAGCTGCAATTATAGACGCGCTAGACGATGGAATGATAAAAACTGATCCAACTCGGAGAGTAATTATTAAAGGTCGAAAACCTAAACCAAAAAAGAAAAAGTATCTAAATTTATTTGAGTTACAAATGTTGTTAAAACAACTAAAGTTAGGTACAGAACCTAATTGGGATTGGTTTATATTATTAGTTGCTAAAACTGGTTTGCGTTATGCTGAGGCCCTAGCATTAACTCCTAATGACTTTAATTATGAAAAGCAAGTTATTACAGTTACTAAAACCTGGAATTACAAATATGCAGGTGGAGGGTTCAGACCGACTAAAAATCCAACATCGAAGCGTAATGTAATGATTGATTGGCAACTTGCTCAGCAATTTAAGCAGATTACACAAGGTATGGACCCTGAGAAGCCTATTTTTGTATCAGGACGAGCTTTTAATTCAACAATAAACATAATTCTAGAGCGATTATGTTATCAAGCTGAAATCCCTGTTATTTCAATTCATGGACTAAGGCACACACATGCTTCACTGCTTCTTTATGAAGGCGTATCTGTAGCAAGTGTAGCCAAACGACTAGGTCATGCTAATATTACAACTACTCAAAAGACTTACTTGCATATTATTCAAGAACTCGAAAACAAGGATAATGACAAAGTAATGCATCATTTATCTCAGCTATAAAATAAAAGTCCTAGCTAGATGGCTAGGACTTTGTGTTATATAAATAAGTTTTGAAGTAGGAATTGCTTGAGTTGTTGTGTAGTATTTATATCCTGTTGTTGAAGGGAAAGAAGGGAATTCATAAGATTATAAATCCTGGAAATATTATTTTGTTCATCACTTTTTGGGATAGTTATACTCATTTCAAAAAAATCTTGTGGTGAGATATTTAATAATCCATGATTCCTTGCACCTTCTGTAGAAACTTGAACTATGTGAGAATACCATTTAGTAGTGTCGAAAAACGCTTTTAAAAAATCAGAATTAATATTTTCAGGTGTAAATGCAATATATAATGTGGAAAGCGCTCCTTCATTATACTTTTCCAATCTTTTAATTGAACCATATGGAGCTTCCTTAGAATAGCTTTTATTATAGGCAAACTCTCCACGTTTAAGCAAAATATAGTTTGCAAGATTTTCACTGGCAACAACTCTACCAAAAAAATCTCTTTGATCAACTAAGCCAAATTGTGCAGAAATTGTTAAGGGAATATTAGTTTCTAGATTTTTATTTTTTCTGCGTATTCTTTTGACATTTCTCCCCAACTTAACCTTCTTCCAAGGCTCATCAAACCCACGAAATCTAACCTTGGGATACAATCGTTGTTCATCTGAAAATAAGTTTTGAAGATTAAACTGCTTCAACTGATTTTCTAACTCTAATTTTCGTTGTTGAAGAGAAAGAAG
>NODE_745_length_1855_cov_3.681111||full
AACGCTACGATTAACGCTAGATTAAATCGCACTGGTTTTGCGGAAGATAACTTAGCTTTGCGCCAGCATTTTGTGATTAATGAGGGAGATAATATTGTTGTTTCTCGCGCAGACCATCATTCCGTTTTATTGCCATTCCAAGAGCTTGCGATTCGCTCTGGCGCGGAGCTTCGATGGATTGATGTAAGTGAAGATGGTCGAGTGCGGGCGGACGCGGATTATTTGAGCACGATTGTTGACGAGCGCACGAAAATAGTTGCAGTTACGCATATTAGCAATGTTACTGGCGCAATCACGGATGTTTCGCCGATTTGTAAGCGTGCGCATGAGGTTGGTGCAATTTTTGTTCTTGACGCATGCCAGTCTGTTCCGCATATTCCAGTTGATTTTCATGCGCTAGATGTTGATTTTGCAGCATTTAGCGCGCATAAAATGTATGGTCCTACGGGCGTTGGGTTCTTGTATGGACGCCGCAATCTTTTGAACAGTCTTCCACCAGCCAATTTTGGCGGTTCAATGGTGGAGCTTGCGTGGCTTAACAAGCCGGCGCAATACATGGATGCACCTTATCGTTTTGAGGCAGGAACTCAGCCAGTTGCACAAATGGTTGCTGCAGGAGTTGCAGCGGATTGGCTGCGCGCGTTGGGCATGAACCGAGTTGCAGAGCATGAGAAGGAACTTGCTGCAGAATTGTTGAAATTACAGGATGTTCCAGGCGTTCGCGTGCTTGGGCCGCTTGATTTAAGCAACCGTATTGCAACGGTTTCTTTTGAGGTCGAAGGCGTGCATCCGCATGACGTTGGACAGTTTCTGGATGCGCAAGGAATTGCGATTCGCGTTGGACATCATTGCGCTCAGCCGATTCATCGTCATTTTGGCTTGTATGCTTCAAATCGTGCATCTGTTGGAGTTTATAACACAATCGAAGAAGCTCGCGCGCTTGTGGAAGCTGTTTCCCATGTTCGCGCATACTTTGGCGCATAGTATTGTCAAATAAAATTCAAATAGAATTCAAATAAAATACTGTTTAATAACAAATAAGGAGAGCATATGTTTGATATGAGTGTTGACGACGGTAGTGGCTTAGAAAGCATGTATCAAGAAGTGATTTTAGATGCTGCTAGAAATCCGCACGGAAAAACACATTTTTCAAACACAGAAAGTCTTTCTAAAGCAGAAGAGCAGGAAGAGAAAGTTGAGGAGGCTTCGGATAAGTCGCCAGCAACCGATGAGTTTAAAAACGATTCTAATATAACAATTACAAATCATCATGAAAATTGTGCTGTAGAAGCTAATAAAGATTATGCATTAGGAAAATCTCATCAATTTAACCCAACTTGTGGAGATGAGGTTACGATGCATGTGGAACTAGCTAAAAATGCTGACAATTCAAGCAATGCGTTTGTTAAAAGTATTAAGTGGGATGGCCATGGTTGCTCAATTTCGCAAGCGAGTCTTTCGATTATGGTTGATTTGGTTGAGGGAAAAACTGTTGCGGATGCCTTGCGATTGGCTGCGCTTTTCCACAAGCTTATGGAATCTAGGGGAGCGGGATTAGAAAACGAGCAAGACGAAGATGAGTTGGAAGATGCAATGGTTTTTCAAGGCGTTTCTAAATATCCAATGCGAATCAAGTGCGCGTTGCTTGCATGGGAAGGCTTAAAAGACGGTATTGCAAAGGCTATTGAGGATTTATAAAATCGTATGTGGCTTTATAAAATCGCAGTGTAACACTAAAAATAAGGAATATTATGGCAGAAAATCAAGCTCAATCTCAGATCAACGTAAATAGCATCGGTCGCGTAACCTGTCTCTTATACACATCTGACGCTGCCGACGAACGCGCAACAGTG
>NODE_769_length_1826_cov_3.407679||full
CACGTCTAGCTGGCGGGCCAATTCGACGTAGGCGGCCAGCATCTCCAGGGTGTACTGCTCCGGGTGTTTCAGGGTGACCAGCTCCCGGGCGGCTGTGCCGGAATGGCCGGGCCGCTCCCGGAAGCCCGCCTTGAGCATGCGCACCCGGTTGTAGCTGATCCCTGAGTGTCGGGCGATCCAGGTGAGCGGCTTCACGCTCGAAAATGTTTGGGTAGCGCTCACGCAGCTGCTGTTCCAGTGTCGGGCTCAATTTTCCTCCATCTCATCAAGAGCATAAGTTTCTCGTCTGGCGCACCAGATGTTCACCGTCCATTCCCCATCCATCTTTTCCTGCCAGTGCCGTTCCTCAACCTGAGGTTATTTGGTCGCGCCTGCCCCTCGGAAAGCAGCAATTTCACTCTTTCACACCCGATTCAGGCAGCGTATTCTTGGCATAGCGTTGCGAGGAAAATCTTCATGCCAGCAGACAAACTCGGTCAGTACATTACGAGCCCAGAATTTCTCAGGCGAGCCAACGAAGCCGTGGCCAAAGCAGTGCGCGAGCTTGAGGCAAAGGGCATCAAGCCCGTCTACGTCACGCGCAAGCGCCAAGACCCATCCCACACCACAAAATCTGCCGGAGAAAAACAAGATGACGTTCGATAGCGGAGTCGTGTTTGGCCGGGCTCTGGCCGCCGAGCGAAATGTTCGGGACTGGAAGGCATACGCGAGCGAGCTTGAGCGCCAGCTTCGCACCAGCCAGGCCAACACTGCAGGCATGGAAGCACTGAAGGATGCGGCTATGAAAGAGCTGACTCGGCTCGATCCTGACAACTATCTGCACGTCCAGCAGAACCGCCAGCGCATTTTTGATGCCGGGTTCAATCCCATCAGCAACGGCTAGTGACAAAGCAGTATCAAGCATGAAGAAGCCCGCTCAGCGGGCTTCTTGCTCTGTGTCATTACACCTCGCGTTTCCCAATTTGAGGTGAATCGGACGGCTTGTCTGCACTTGCACCGTGGTGCAACAGTTCCGATGCGCGGCTCCGAGCGCTATTGCCCCCTTGCCCAATCCCCGCGCTAAGGTGCCCGCTGGACTTCTCGTGCATATCCTGGCCAACGCGGCCCACCATTTGGCCACCGATCCACGAAAACACCTGGTCAGGCACAACGTGGATCAAACTGAAAACGCCTTGGACAAGCGTTTGGCACATCCCAACGTACAGCACGATGAAGCCGATAATGCTCACGAGTCCTGTCAGCGAGTCGTATTGAGCGTTTTGCATCGCCACGCCGAACATGGTGTTGAGCAGCGTGCCCAGCACCACAATCCCAGTGCCGGCCAGGATGAAGCCAAGAACCATGAAGACCGGCCGAAACATGACGTTCAAGAGGAAGATGTAGCCGTGCGTGGTGCGTTGCCCCATGCCCTCTCCATCACCGTCGAGGTGTGTCATTGCCCATAGCGGAGCGGCCACCATGGCCTCTCCGACCACGGTGTACCACGACACGATGCCGCCAAACCAAATCATGAATGGCAACATCGGCAGATAGATCGATAGCATCGCACCGAAGAAGAACAGCGTGATGACCATGATCACAATGAACGGGCCGAGGGCATCCATCGTGCCCTTCGCCCCTTCTTTGATGGCACCCAGCACCCCACCGGAAAACACGTCGCCGACAGCACTGATTGCCTTTCCGAGCATTGAATCAGAAGCAGCTAACCCCCCTTTCACCAATGCATAGCCAGAGAGCGCCGTCCACCCACCAGCAAGGATGTAGTCGCCCAGGTTCCTGTCTCTTATACACATCTGACGCTGCCGACGAACGCGCAACAGTGT
>NODE_775_length_1821_cov_5.524915||full
CTGGTGGAACGCGGGCTGCCGGTCACGCGAGCGCGCTGGAATCCGAAGACGCCGCTGATTGGTGGGCTAGGGTTGGATCCTGACGGCGGGATCACGGGGACGCGGCTGTGGAGTGTGGTTAGAAGGTTTTTTGAGACGGCGGCCGACACCATCGAGAGCGATCATGCGGTGCTGGCGGAGAAGCTACGCAAGGCCAGTCCGCATTGGATGCGGCATACGCACGCCACCCACGCCCTCGCGCGCGGCGCAGAACTGACCACTGTGCGGGACAACTTGCGGCACGCGTCCGTCTCAACGACTTCAATCTATCTACACGGCGACGACGTGAAGCGAGCCCGGCAGATCAACACTGCGTTCGGGACACGTTAGCGGTGGGGCTGTTTGAGCGAAGGACTCTCTAAGCAAACTAGGACTGGCCTCGAATGATCTTGTCCAGCCGAGCTTCAAGGCGCGCCGCTGCTGGTGGCTCGATGGCCCGTGCCGAAGCAACTCGGCCACGCAGCTCATTCCCAGGCCGGGTCTCGCCCTGTGCAATCCGATTTTGAATCGCCACGATGGAATTGTGATGCTTATTCCGCAGTCGCAACGTGCCATCCCGCCGAATCGTGCCGGTGATGATGGCGGGTTTTCCTGGACGGATGACTGCGTCCTTGGCTGATTGAGTTTGAAGCCCTTGTCGTTGAATTAACGCTTTGATTTGAAACATGAGTGTCTTCGTAGCACAGACTCCAGACAGCGTTAGATCATCAACATAAAGCGTCATCGTTACGCATTTTTCCAAGCAAAGCGCTTCAATTTCGGAAAACAAGCGACGATGCGTGAAGTACGAAAGCAATGGACTAATGCAACTACCCGTCGGCAGGTGACCGTCCGCGGTACAAACCGTCGCCAACAGCCGCGCAACATCAAGAGAGCACCCTAAGTCCTTATGGAAGAAGCTCTTGACGTGATGGTAGGTCGTGCTCTCAAAAAATTTTCGGATATCCATCGCAACCACGGCTCCTCCGCTTTCGAGATGAGCCCGCGCATTTGTGATATGCGATCGCTTTTTCGTCGCCGAGTGCAAGAATTCTGGCCGTTGAATGCTGTCCAGATACTTCACGAGGCGATAGTGAATACGCAGTGTGGCCTCTGTTGGCTCCTGAATATTACGGGGCTCCTTGCCTGGCTTCGGCTGGTCGAGGAATCTGTTGTATGTGGGAGCCATACAGATAGCTTCCAGTTCTCCGACGGGAACATCGATCAAGGCAGCCAGCCGATGAGTACTTGTCAGCTTCCACAGCGGCGATCGTTCAATGGGATAGCGTGCTGATTTGTTTTTCCGCAAACGAGCACGCCCCACTGCCTTCTCGCGTCTATGCAACGGATTCTTCATCGGCAGCCACCCAGTCGAGGACTTTGAGAACTTTCGCCGCCATCGCAACGCGGATCTTTTCGCTACGACGATTTGAGTCTAGTTGTTCAGAGAAAAGCATTAAGCTCGAAACGGGGACGTCAAATACCGCCGCATATCGACCCAGCAAATCAACGGTAATCGCATGGGCCTTCTTGCCAGATTCGATCTCCGACAAATAGTTGTTGGAGATTTCCAGACGCTTGGCTAGTTCTTCCTGGGTCATCTGGTGGTATCGGCGAAGGTGGCGTAGCGCTTTGTGCAACAT
>NODE_805_length_1789_cov_5.339100||full
ACACTGTTGCGCGTTCGTCGGCAGCGTCAGATGTGTATAAGAGACAGGTTCAAATGATTGTGGTAAATAACCAATATTTGACCGAGCTTTAGCCCTTTCCGCACGACAAGTCGCGTCAAAGCCATGAACAAAAAGTTTTCCACTAGAGGGAGCATAAATCGTCGCTATAACGTTAAGCAGAGTAGTTTTCCCAGCACCATTTGGCCCCAAAAGACCACATATGCCAAAAGATAAATCTATAGAAAGATTATGCAAAATTTGTTTTTTCCCATACGAAAAATTCACATTAACAAGTTGCACATCTGAGCCCATAAATGATTCTTGTTGCATATCTCACCACTTAATAACTAGACTACTTACCTACAACTTCGTATATTTTCTCTGTCTATTCCAACTACAGAACCACTCATCTGAGCATAAGCTGAAATTGGCACAGCATAAACAATAGTAGCAAGCGCAACTATTGCAAATCCTTTCTTTGCGAACATATTCGTATCTCCATTTTCAATCTGCTTCATAACGTATTCAGCCTTGAATACGTACGCTTATTCTATAAGAATTCAACATAAAAAAAAGAGATTTTTACAAAAACCAATTAAAATTTTAAAAGATACGCATATCCTATAATGCCAATTATCAGCAATAACTCGAAAAATTAAGGGGGAATTCCACCTTTTTATTTCAAGTTCATTCTACAAATATTTTTTATTCAGATACAAAAATAGCGTGCTGTCTACTGGAAAATAATCCAACAAACAGCACGCTTTGTTTTATTTGACTACATTATTTGACTACATTAAAGAATGCAGGCACTACGCAATCTTGAGAGTTACATGGTCGCTAGTATTCTCACAATCCGCAACTACGCGAGCGCCATCATGCACATCGCCAGAAAGCAACAATCGCGCAAGCTGATCGCCAATTTCCGTTTGAACCAATCTACGCAACGGACGAGCGCCGTAAACTGGATCATAGCCATGCTCCGCAAGCCAAGCGCGAGCAGAATCACTCACATCCAAGCTAATGCGGCGATCACTCAAGCGTGCAGCCACTTGACGAACTTGAATATCCACAATTCCACCAAGCTCTTCGCGGCTCAACGGATGGAACATAACAAGCTCATCCAAACGGTTGATGAACTCTGGCTTAAACTCAGCATGAACAGCATTCATAACAGCTTTACGCTTAGCAGCATCGTCCAAGCCCTCTTGCACAAGGAATTGCGAACCCAAGTTTGATGTCATAATCAAAATCGTATTCGTAAAATCAACCGTTCTACCCTGGCCGTCAGTCAAACGACCATCATCCAAAACCTGCAACAAAACGTCGAATACTTCCGGATGTGCCTTCTCAACTTCGTCAAAAAGCACTACAGAATACGGGCGGCGTCGCACAGCTTCAGTAAGTTGGCCGCCTTCCTCGTAGCCAATGTAACCAGGAGCAGCACCGATTAGACGCGAAACGGAAGCCTTTTCCATGTACTCGCTCATATCAATGCGAACCATTGCACGCTCGTCGTCAAACAAAAAGTCAGCAAGAGCCTTCGCAAGCTCCGTCTTGCCAACGCCAGTCGGCCCCAAGAATAGGAACGAACCTGTCGGGCGATTCGGATCTGCAATTCCAGCACGGCTTCTGCGCACAGCATCCGCTATAGCCTGAATTGCTTCACTTTGACCAACCACACGCTTAGAAAGCTCCTTTTCCATGTTTAGCAGCTTCTCATTTTCGCCTTGCATCAAGCGACCAACAGGAATGCCCGTCCATTCGCTACACGACTCCAGCAATAG
>NODE_811_length_1784_cov_2.707345||full
GTGATGGGCGGCATGCGCAGCTTCTGGGGGCCGTTGCTGGGCGCCGTGGTGTTTGTCGTGCTGCAGGATTACCTGTCGAGCATCACCATCAACTGGATGTCGTTTGTCGGCATGCTGTTCGTGGCGATCGTGCTGTTTTTCCCGCGCGGGCTGCTGGGCGTGATCCAGCGCCGGAGTGAATCGTGAGCGTGCTCGCGGTTGACCGCGTCAGCAAGCACTTCGGCAGCCTGGTCGCGGTGCAGGATGTGTCGCTGTCCGTGGAGCCAGGCGAGCTGCGCGCCGTCATCGGGCCGAACGGTGCGGGCAAGACGACGTTTTTCAACCTCATCAGCGGTTTCTTCCGGCCGACCGCCGGCACCATCGCCTTTGAGGGGCAGGACATCACCGCGCTGCCCGCGCACCGGCGCGTGACGGCCGGCATTGCCCGCACGTTCCAGATCACGGAGATCTTTCCGGAGTTGACCGTGTTTGAGAACGTGCGCATCAGCGCGGAGGCGGCGGCGGGCTTTCGCCAGCGGCCGTGGATCAGCCCCGCGGACAAGGCACACGTGCGCCAGCACGTAGAGCACACGCTGGAGCTTACCGGCCTGCACGGCAAGGCCAACCGGCTGGCCGGCGAGCTCGCCCATGGCGACCAGCGCACCACCGAGATCGCCATTGCGCTGGCGTTGCGCCCACGCCTGCTGCTGCTCGACGAACCCACCGCCGGCATGGGCGACCAGGAGACCGACGAGACTATGCAACTCATCCGCAGCCTGCACCGCAAGAACAACTTCACCATCGTGCTGATCGAGCACGACATGCGTGTGGTGTTTGACCTGGCTGATCGCATCACCGTGCTTGACGGGGGGCGGTTGCTGGCCGAAGGCACGCCGGAGCAGATCGCCGTCAACGAGGCCGTGCAGGCTGCCTACTTGGGGAACGCGTCATGAATGCGGCGCCGCAGTCCGCCTTGACTGCCGAGGGGCTGCACACCTACTACGGCAAGAGCCATATCCTGCATGGCGTGAGCCTGGAGGCGGCAGAAGGCCGCATCACCGTGCTGCTCGGCCGCAACGGCGCCGGTAAAACCACCACGCTGCGCACGTTGATGGGCCTGACACCCGCACGGCAGGGGCGCGTGACGATCTTCGGCGCCGACACCACGCGCTGGCCCACCTACCGCATCGCCGCCAGCGGCGTCGGCTATGTGCCGGAAGGGCGCCGGATCTTCGCCAACCTCACGGTCGAAGAAAACCTGAAAGTCCCGATTGAGCGCAGCGGCCCGTGGACCCTCCCCCGCATCTACGAGTTGTTTCCGCGCCTGGCCGAGCGCAAGTTCAGCCGTGGGCGATCGCTCTCCGGCGGCGAGCAGGAGATGCTCTCGCTGGGGCGCGCGTTGCTGCTCAATCCGCGCCTGCTGATTCTCGACGAACCTTCTCAAGGGCTGGCGCCGCTGGTAGTGCGCGAGGTGTTTCGCGTGGTGTCGCAGATGCGCGACGCAGGGATCACCGTGCTGCTGGTCGAGCAGAACGCGCGCATGAGCCTGGAAATTGCCGACTACGCCTATGTGCTGGATGACGGGGGCATCGTCCACGCGGGCAATGCGCGAGAACTGGCGGCGGACGAGAGCCGGGTGCGCGCGTTGACAGGCGCTAGCGCGGCAGCGTAG
>NODE_840_length_1757_cov_3.031727||full
ATGTGGATAACTCTTAATATGAGTTTAGATTCGCAAAAGTCATGTATAGAGACGCGTATAAGCGAATTAATTTATGACCAATTTAATTCTTTAGCTTGTAAAAACCTTATTTCTAGTTGTGATAAAACACTTAAAGATGTAGTGAAACAAGCAATTTCTTCTAGTGAAGGCGGCAAAAGACTCAGAGCTTACTTAGCTTTAGAAGCTTTCGATGCAGTACGCGGTAACTGCTCTAAAGACACTGCATATTGCGCAATGCTGGATGTTGCATGTGCTTTAGAAGTCTTTCAAACTGCAGCACTTGTACATGACGATATAATCGACGAATCTGCTTTAAGACGAGGAAGACCAAGCGCATATTGCGCATTGAGCAAAGCATGCAATAGCAAGCATATCGGCATTGGACTTGGATTAATGCTTGGAGATATTTTAGCAACTCAAAGCTTTGACATAACTAGAAAAGCATGTACTAATTTGCGCAATCCTCAAGAAGTTTTAGGCGAGTTTGCAAATATGCAAAGAAATGTTGGTATTGGTCAAGTTTTAGATCTTTCCATAGAAATGATGAGCCTTAAAAATCCAAAGAAACTAGCAGAATCCTCAATAAATGTTTTTCGTTGGAAAACTGCAAGTTACACAACTATAGCTCCACTTGCGCTCGGATTTTTATCTGCTGGACTTAATAAAAATTACGCTATTAAGTTGGCGAATGATATTGGTGAACCATTGGGAATTGCTTTTCAGATTGCAGATGATCTTATTGATATTGTTTCAGATTCTGCTCACACTGGAAAGCCTATTGGAGGCGATATTCGAGAAGGTAAACGCACTGTCCTTTTGGCTGATGCTCTAGATCTTTCTTCAAGCGAAGATCGTCTATTTTTGATAGATGCTTATAACTCTAATAATCGCAATGAAGATGATGTTAATAGGATTATTAACATTTTCAATCAGAGTGGTGCTATAGATAAATCTAAAAATCGTATTCATAATCTTTGGGTTTCATCACAAGAAAAAATAGATAACAGTACATTATCTGAATTTGGAAAATCCATATTGAACGAGGTTTCTAGCAAATTCATTCCTAGAGAATGGCAGTAAAATCACTGATATACTAAATATTTAGTGGATACTGTATTGCCTGTACACTTTTAGGTAGTTGGTTTAATACGCGTATAAGGGATTTACTACATGAGTGAAGTTCAAGCGCAACCAGGAATGTGTATTGAGAATCGCTATCGCATAATGCGAAAGATAGCAGAAGGCGGCATGGCTACCGTTTATCAAGCGCAAGATGAGCGTCTTAATCGCCCAGTTGCGCTTAAAATCATGCATACTCAACTAGCTCAAGGAATACATAGAGAGCAATTTATTGCAAGATTTAGGCGTGAAGCTACATCTGCTGCTGCAATAGCTAATCCTCATATTGTTCAGGTTTACGATACTGGCGAATTTGAAGGGCTTGACTACTTGGTGATGGAATATGTTCATGGAGTAAATCTTAGATACGAAATGAACAAATATGGCACATTTAGCCTAAAAGACACTCTTCGAGTTCTCGCGGAAACTTTAGATGGTCTTGCATCCGCACAC
>NODE_855_length_1741_cov_13.498221||full
ATCCATTGGAACGATCGAATGGAATCGCATGGAATTATCAAATGGAATCGAATGGAATCATCTTTGAATGGAATCAAATGGAATCATCGAATGGAATCGAATGCAATCATCATTGAATGGAATCGAATGGAATCATCGAATGGTATCCAAAGGAATCACCATTGAATGCCCTCGCATGGAATCATCATCATATAGAGTAGAAAGGAATCATTGAATGGACTCGAATGGAACCATCATTGAATGGAATCACCAAATGGAATCAAATGGAATCATCATCAAATGAAATCAAACGGAATCATCAAATGGAATCGAATGGAATCATCATTGAATGGATTCGAATAGAATCTTTCAATGAAATTGAATGGAATCAGCATGAAATGGAATCTAAAGGAATCATAGAATGGTATCGAATGGAATCATCATCGAATGGAATGGAATGGAATGGAACCAGCATCGAATGGAATCAAAAGCAATCATTCAATGGACTCTAATAGAATCATCGAATAGACTTGAATGTAATCATCATCGAATGGAGAAGAATGGAATCATCCAATGGACACGAATGGAATCATCCTCGAATGGAATCGAATGGAATCATATAATGGACCCGAATGGAATCATCATTGAATGGAATAGAATGGAATCGTCATCGAATGGAATCGTATGGAATCATCTAATGAACCCGAATGGAATCATCGTCGAAATGAATAGAATGCAATCATCATCAAATGGAATCGAATGGAATCATCATCAAATAGAATCGAATGGAATCATCAAATGGAATCGAATGGAGTCATTGTCTAATGCAATCGAATGAAATCATAGAATGGAATCCCATGGAATCAACATCGAATGGAATCGATTGGAATCATTATCAAATAGAATTGAATGGAATCACTGAATGGAATCATCATCAAATGGACTCCAACGGAATCATCGAATTGACTCTAATGGAATCATCACTGAATGGAATAGAATGGAATAATCAAATGGAAACGAATGGAATCATCATCGAATGGAATCGAATGGTATCATCAAATGCACTTGAATGGAATCATCAATGAATGCAATCGAATGGTATAATCGAATGGAATCAAATGGAATCATCTTCGAGTGGAACCTAAAGGAATCGCCAAATGGACTCCAATGGAATAATCATCGTATGGAATCGAGTGGAATCGTCGAATGTACTCGAATGGAATCATCGAATGTACTCGAATGGAATCATCGAATGGAATCGAATGGAATCATGGTCGAACGGAAAAGAATGGAATCATCAAGTGGACACGAATGGAATCAACATCTAATGGAATGGAATGGAATCATCAAATGGAATGGAATGGAATCATCATCGAATGGAATAAAATGGAATCATCAAATGGAATCAAATGGAATCATCAATGAATGGAATCGAATGGTATCATGGAATGGAATTGAATGGAATCGTCTTTGAGTGGAATCTAAAGGAATCACCGAATGGACTCCAATCATCAGATGGAATCGAGTGGAATCATCGAATGTAGTCGAATGCAATCATCATCGAATGGAATTGAATGGAATCAACGAATGGAATACAAAGGAATCATAGAATGGACTCGAATGGAATCATCATTGAATGGAATGAAATGGAATCATCATGGAATGGAATTGAATGGAATCATGGAATGGACTCAAATGGAATCAAGATCGAATGAAATCGTATGGAATCATCGAATGCAACTGAATGGAATCATTGAATGG
>NODE_858_length_1739_cov_4.381235||full
ATGCGTACGACCACTATAGAACAAAACTATCAGTCTCGCCAGTTCGATTCGGGCTTCTACCGTCGCCTGCATCGCTGCGCTCCCCTTACCTCACTTGCTGTTCCTTTTGATCAACGCAGGGCCGTGCAGCTTCGCCATGATGGCTTCGGTGAAGAGTCCAGCCGTGACGACATCATCGTGCGTGTGCGTCGCTGGGCGGATGGGCAACGCGAGGTCGTTGGCTACCCTGTCCGCCGTCACTACCAAAATCCGTTTGAAGGCAAGTTCGACATCAACATTCCGAAGCCTAGAGCGAAGCGTGGTGAGTCGGAGGATCAAGAGAAGTCGTTGAAGTCAGCCGCGCAACGTTCATCGCGTCGTGTTCGTGAGCTTGCGAAAACCGGCAAGCTTGATCACATGATGACTCTCACGTATCGCGGTGTGATGGATGATCGTGAGCGTGCTGCTCGTGACTGGAAAGCGTTCATTCGCCGCGTGCGTAAAGACGTGCGCCTAGTGCGTGACGGCGATCCCTTCCACTTCGTTGCCGTGCTGGAATTTCACGAGAGCGGTGGTATCCATATCCATGCCGGCGTGCATGGCTATCGTGATGCCGATTACCTGCGTGAGCATTGGTATGCGGTGGTCGGTAAGGGCGAGGGCAATGTTGATATGCAGGGTCCGAACAGCAAGGGCCGTAAGCGTATCAAGGGCGTGCACAAGCTCGCTTCGTACCTGTCCAAGTACATCACCAAGGGGAAGTCTCACAAGCTCAATGAGCGGCGTTACTGGGCCAGCAAGGGTATTGATGTTCCTGAGCGTGAGACCGTTGGCCAGTTCCGTGCTGGCGACGATGACGAGTCATTCACAGAAGCGCTGAATGCAACGATGCGTTTCCTCGTTGCTGACAATGCTAATTGGCAGGGCATGATGACTTACGTGTCGCGAGGGCGTAAGTGCTTCTGGTTTGCGATGGCTGCGACCGGTCATGAAGAGCCGGTCGAACTAGATGGTGACGACGAGGATGCGCCGTCAGTGCACTAGCAGCCTGTGCGGATCAGGTCTGACTGGTTCGCTTGCAGCAGGACGTGGAAGCGTGCTCGGTCTGCGTCTGATCCCGCTGTTCTAAGCCACTCTGTGATGATGCTTCTGTCGTTTGCGAGTTCAGCGCATCGGCCATTGTTGGTTGCTCTTCTGTTGAGTGCAGTTTGCTGTGCTTGAGCTTCTGCGTTTTGTCGAGCGATGCGCTCGTCGGCTTGTCTGGCGAGTGCGGCGGTGTACGGGTCGATGCCGGGTTGTTGAGGTGTCGGCAGTGTTGGTGGCGCCGTTCGGTATTCAATTCTCTGCGACGCGTTTTCTATGACGATTGGTGGCTCTGGTCTTGGTTGCGGTTGTGCGGGTGTCGTTGTACGCGCGCTGTTTTTGACGACGGGTGATGGTGCGGGCGCTTGCGCTACCGTTGGCTTCGGTTCTGGGAAGAGTAGTTGCTTGGACGCGGTGTATGCGACGAGGAAAACCATGCTGCATATCGTCAGGCGTATCAACCAATGC
>NODE_883_length_1711_cov_4.701691||full
TCAGATGTGTATAAGAGACAGGCCCCACACCGTCTGGATGAAGCGGGGGGTGCTGGCGTCGGGTTCGATCAGCTTGCGCAAGCGTGAGATCTGCACGTCAAGGCTGCGATCGAACACTTCGTATTCGCGGCCGCGCGCCATTTCCATGAGCTTTTCACGCGATAGGGGTTGGCGCGGATGGCGTGCGAACACCTTGAGCACGGAGAATTCGCCCGTCGTGAGCGTGATCTCTTCGTCGTTTTTCTTGAGCGTGCGCGTGGCCAGGTTGAGCACGAAATCGCCAAAGGCGAAGGTTTCTGGCGTTTCCGACGGCGCACCAGGAATTTCCGCCGGGCCGCGGCGGCGCAGCACGGCGTGGATGCGCGCGATCAGCTCGCGCGGGTTGAAGGGCTTGGGCAGGTAATCGTCGGCGCCCATTTCGAGACCGACAATACGGTCCACGTCTTCGCCCTTGGCGGTGAGCATGATGATGGGCGTCTGATCGTTCGCACCGCGCAGGCGGCGGCAGATCGACAGGCCGTCTTCACCCGGCATCATCAGGTCGAGCACGAGCAGGTCGAAGCGCTCGCGTAGCCAGAGTTTGTTCATGGCCGTGGCGTTTTCTGCCACGAGCACGGTGAAACCCTGTTCTCCCAGGTAGCGGCGCAGCAGATCGCGAAGGCGGGGGTCGTCATCGACGACGAGAATCTTTTGACCGGAATTTTCCATGGCGCTAATGGTAACGACAAAAACATGGGCCCAATGGACAGCAGAAGGCAGTAAAAGCCCAATTGAAACAGACGGTTACATTATTTACCGAGTCCCGCGAACAGTCTGTGGGACGCGCAGCTACACTGCCTTAGCAGTTCCTCGCAATGGTTTGGGGTCTGTCGACCCCCGCAGCGGGGACTGGCGTGCAATGCGGTTGCCTGTTATCGATTGTCGCGCAATGATGCATGGCGCATCGGTTTCCAGCAACAAAGACGTGGCTTCTCAACTCCCTTTTTCGAATCGCTCAGTGATGTTTCGGCGGCGCGTGGCGCTGTTGACCTGTGTTCTTGCCCTGTGTGCGGCCGGCTCGCCGGCGCACGCGCGTGGTGAACGCGGTGGCTTTGGCGGATTTGGCGGCTTCTTCGGCGGCGGGCATCCGATGCAGGCCGGCGCACAGGAAAAAAAGGGCGGGCAGGGTCCGGCGCGCGGCCATGGCGGTGAAGAACGTAGCCGTCGTGCTGCTGCGATGGAAAACCGCCGTGGCGAGAATGCCGATCGTCAATCTCCGCAACGCAAGCTGTCTCCCGAGGAACGCAAGCAATTGCGTCAGAACATCTATGACGTCACGCGGGACATCTACCACCGTGGCGGCTAGGTAGGCTCCGGGAGAACAGCGCGCGAGTTGCTGCCCCGGCAAAGCAGTAGGGTCGATTTGGGGGCGACATGCGAATCCGTAGCACCACGATTTTCTTGGCGCTGGCCGCCGCCGGCGTGCTTTCACTGTCACTGCAGAGCGCGCACGCGGCAACGCAGGACAAGCCGCATCGCCACACCACGCAAGCCAAGGCGCCCGCCGCCGACGAGCAGCGACTGGATCGCGACGATGCGCGTTATTTCCTCACCCGCGTCGGCTTTGCGCCTTCCGAGAGCGAGCTCGATGCCTACCTGTCGCTTATACACATCTGA
>NODE_929_length_1659_cov_4.571696||full
TCGATTGATATTCCAAAGGCTATGCAGGCTTATATGGGTGGCAAAGAAGTTATTGAGCCTACTAAGTGGGAAGCGTGACTTTACTATAGTTTGAGTCTAAATTTTGTATCTTGACACGCGAGATCATTTAGTTTAGTATCAAATAATCTTCTCCTTTTGGGTTATATGTCAAAAAGTGTATAAAACTGTTCTGATGTATGTTCTTGAAATAGAATTTAGTCAGTTTAGTTTCATACACTTTTTGATGTATAGCTCTTTATTTTTATTTATTTTTATTAATTTATATTTTGCATTTAGTGAGCAATAAGTGGCGCTACTTGCGATTCGTAAGCGCGCAAAGCCATATCAATCACGTTGTGCATATCGTAATAGCTGTAAGTGCCCAAACGCCCACCGAAAACAGTGTTAGGCTGCGCCTCAGCAAGCTCTGCATAGCGCGCATACAATGCTTTATCTTCCTCCGTATTCACTGGATAGTAAGGCTCATCTTCGCGAGTTGCAGCGCGAGAATACTCCTGCCAAACCACAGTCTCCCCAGCTTTAACGCTTTTGCCTGGCATGAAAGTTGCGCAATCGCCAGCTTCACCACTAGCAACGCCCTCAACCTCCTCGCGCTCTGGATTAAAGTTCTTAAACTCAATTGCGCGCGTAAACGGGACATCTGCATCCGAATAGTTCATAACTGGGCAGCCAAAGTGGTCGCTCTCCTGGTAACGCACTTCCTTAAAGTCCACAGTGCGCCACTTCAACTCGCCGAGCGCATAGTCAAAATACCTATCAACCGGACCGGTATAAACAACCGGCACTCCAGCCTCCGCCAACGCGTGCTTATTAAACGGCTGCGATTCGTCGAAAAAGTCCACGCCAAGCGAAACGTGAATACGCGGATCGTCAATCATGCGCTGCATCCAAGCTGTGTAGCCGTCCGTTGGCAATCCTTCCCAAGTGTCTTTAAAGTAGCGATTATTGTAGTTAAATCGCACAGGCAAGCGCTTGATAATTCCAGCAGGCAGCTTAGAAGGATCCGTTTGCCACTGCTTTGCCGTGTAATTCTTAATAAACGCTTCATAAAGCGGGCGCCCGATTAAACTAATGCCTTTATCGTTCAAATTCTGCGGATCTTTGCCAGCAAACTCCCCCGCTTGGCTTGCAATCAAAGCCTTAGCTTCTTCTGGCGTATAATGCGCGTGGAAGAATTGGTTAATTGTACCTAAGTTGATTGGCAACGAATACACTTCGCCGTCGTGAGTTGCGTAAACGCGATGCACGTAGTTAGTAAACGTTGTAAAGCGGTTCACGTAATCCCACACGTGCTTGTTGCTTGTGTGAAAAAGATGTGCGCCATACTTGTGAATTTCAATTCCCGTTCGCTCGTCAAAATACGAGTAAGCATTTCCGCCAATGTGACTACGCACGTCAATAATTTCAACGCTTGCGCCAGCGCGTTCTGCAGCCTGCTGAGCTACAGTTAAGCCAAACAATCCTGCTCCAACAACTACTAAATCTGGGTATTCGCTCATTTTCCCACTCAT
>NODE_935_length_1657_cov_7.053683||full
ATAATTGAATTCAATGGAACGGCAAGTAATGGAATGGAGTGGAATGGAATGAAATGGAGTGTAATATAATATAATGTAATGGACTCGAATGACATGGACTCTAATGGAATAGAAATGAATGGAGTGACATCGAATGGAATCGATTGCAATGGAATTGAATGGAATGGACCCAAATATAATGGACTCGAATGGAATGGACTCAAATAGAATGGACTCGAAAGGAATGGTCTCGAATGGAATTTATTTGAATAGAATGGAATCGAATGAAATACAATAGTATGGAGTGGCATCGAATGGAATGGAATCGAACGGAATGGACCGGAATGGATTGGACTGGAATAAAACGGACTCGAATGTAATGCATTGCAATGCAATCGATTCGAATGGAACGGAATCGAATGGAATGGAATGGAACGGAATGCGCCGGAATGCAATGGACTGGAATAGAACTCGAATGCAATGGATTGCAATGTAATTGATTCGAAATTAATGGAATTGAATGGAATGCAATCAAATGGAATGGAATGTAATGCAATGGAATGTAATAGAATGGAAAGCAATGGAATGGAACGCACTGGATTCGAGTGCAATGGAATCTATTGGAATGGAATCGAATGGAATGGTTTGTCATGGAATGGACTCAAATGGAATGGACAGTAACAAAATGGAATGGAATAGGGATTGGAACGGAATGCAATGGAATGGAATGGAATGGACTCGAATGGAATAGAGTCGAATGGAATGGAGTCGAATGGAATGTAATCAAATGGAATGGAATCAAATGGAATGGAATTGAATTGAATATTAAGGAGCAGAATGGAATGGGGTGTTATCGAAGGATATCGAATGGAATGGAATGCAGTGGAATGGACTTGAATGGAATGGACTGGAATGGAATGGAATCGAATGGAATGGACTGGAATGGAGTGGACTCGAATGGAATGGAAACGAATGGAACGGAATGGAATGGATTGGAATAGAAAGTAATAGAATGGAATGGAATCGTTTGGAAGGAAATGGAATGGAATGGATTCGAATGGAATAGAATTGAATGTAATGGCATCGAATCAATGGAATGGACTCAAATGGAATGGACTTGAATGGAGTAGAGTGGAATGGAATGGCACCGAAAGGAATGGAATGGAATGGAATGGAAAGGAATGGAATGTGCAGAAATTTAATGGACTCAAATGGAATGCAGTCAAATAGAAAGGACACGAAAGGAATGGTCTCGGTTGGAATTTATTCGAAAACAATGGAATCGAATGGAATGCAATAGTATGGAATGATATCGAATGGAATGGACTCGAATGGAATGGACTTGAGTGGAATGAATTCGAATGGAATGGAAACGAATGGAATGCAATGGAATGGAATTGAATGGAATACAATGGAATGGAATCGGATGGAACGGAATGGAAAGGAATGGTGTCGAATGGAATAGAATCGAATGGAATGGCATTGAATAGAATGGAATGGAATGTACTCGAATTTAATGGACTGGAGTGAAATGGATTCGAATGGAATGGACTGGAGTGAAATGGATTCGAATGGAATGGACTGGAGTGGAATGGACTCGAATGGAAAGGAAACGAGTGGAATGGAATGGAATGGAATGGAATGGCTTGAAATGGATAAGAAATGA
>NODE_970_length_1630_cov_3.864762||full
TCAGATGTGTATAAGAGACAGCGGTTTTTCCGGATCGTTCGGAATTGCGTTTTTATTGACAGTGATGTGTGCGTCACCCAGCACCTTCTCGGCTTCCTTGCCGGTGATGTTTTTGGCGCGCAGGTCGACCAGCATCACGTGGCTTTCGGTGCGGCCCGACACGATACGCAGGCCGCGCGCCATCAGCGTTTCGGCCATGGCGCGTGCATTCTTGACCACTTGTTCTTGGTAAGCCTTGAACTCCGGCGACAGGGCTTCCTTGAACGCCACCGCCTTGCCGGCAATCACGTGCATCAGCGGGCCACCCTGGATACCCGGGAAGATCGCCGAGTTGATGGCCTTCTCGTGCTCGGCCTTCATCAGGATCACGCCGCCGCGCGGGCCGCGCAGGCTCTTGTGGGTGGTCGTGGTGACGAAATCAGCGTGCGGCACCGGGTTCGGGTACACACCCGCGGCGATCAGACCGGCGTAGTGGGCCATGTCGACCATGAAATACGCGCCGATCGACTTGGCGATCTTGCCGATGCGCTCGAAATCGATGCGCAGCGCAAATGCGGACGCGCCGGCGATGATCAGCTTCGGCTTCTTCTCTTGCGCCAGGGCTCCGAGCGCGTCGTAGTCGATGTCTTCTTGTGCGTTCAGACCGTAGCTGACGACGTTGAACCACTTGCCGCTCATGTTCAGCGCCATGCCGTGCGTCAGGTGACCGCCTTCGGCCAGGCTCATGCCCATGATCGTGTCGCCCGGCTTGAGCACGGCGAAGAACACGCCCTGGTTGGCTTGGGAGCCCGAGTTCGGCTGCACGTTGGCGGCTTCGGCGCCAAACAGTTGCTTCACGCGGTCGATGGCGAGTTGCTCGACCACGTCCACGTATTCGCAACCGCCGTAGTAGCGCTTGCCGGGGTAGCCCTCGGCGTACTTGTTGGTCAGTTGCGAGCCCTGCGCGGCCATCACGGCCGGGGAGGTGTAGTTCTCCGAGGCAATCAGCTCGATGTGATCTTCCTGACGCTGATTTTCCTTCTGGATGGCGGCAAAGATTTCGGGATCGATCTGGTCGATCGTATAGCGGCTGCGTTCGAACATGGCGAGTGTTGGGTCTGAAACGAAACGGAATTGGCGTTGGTCGGGCGAGGCGGGGGAAACGCGCGCGGCTTGGACACTGTTCCGTCGAGACAGAGCAGCGGGGACCCAAGTCACCCTGCTTCCCATTCGCTGCCCAGGCGAGCGGCAGGCGTCGTTGTGCATGACGCCAGAAACCTTGCGCTTCCTCGTGGTCGTTGCCCACATGTCGAGGCTGCTTGGTGCGGCCTCAGGATTCGCCAGTCGCGCAAGGTGGAATGGTTGCCCGCGAGTGTACGACAGGCCTATGGTCGCCGCAAGAAGCGGGCGTGCAGACACGCACATTGCGCTGCAATAAGGCACAAGGCTTCAGGTAAACTCTGGTCTTTCGCTTTTTTAGGTCCGGAGACACTTACTTCCATGATCGTATTCGTGACTGGCGCAACAGCCGGGTTCGGCGCGGCCATCGCGCGGCGTTTCGTGCGAGAAGGCTATCGTGTGATCGCGGCCTGCCGCCGCCAGGACCGTCTTGACGCGCTC
>NODE_1019_length_1583_cov_1.937827||full
TGTTGGTGTTGGAACTTCTTTCAGCTTCGCGCTAATTAAATTTTGCATCTTTGGGTTTTTTGATTTATAAATAAAAACTTCCATTGTGCTATTAATCTCATCATCATGAGAAGAATCCTCAGCAAAAGTTCTTAAGTCTTGTTTTTGCTTGTTCAATTCTGGGTTTTGACTATAATGTGTATCATAAATTTTAGTTTTATTGTCTTGCTGATAGTAATATTCATTTTGTAAGACTGTATAATTAAGTTCCGGATGTTTTAATTTATAAAATAGCATCCTTTTGATTTTCTGAAAATCTCCTTTTCCACCGTTACTAGCATACGTATCTTTCGTAGCATTTTCGTTTTTTGAATATTCCCCTGTGGCTTCACCGGGTTTTCCTGGAGATTGTTTATGATGATCCATACATAAGGACCATTCTGAATCTGTTGTTCCATTTTCACTTATAACTTTTCTATGCTGACTAGCATCATACGCCTGATAAGTCTTATCAGTTTCACTTGCACTTGCACTTGCACTCACATTTAATGGAGCCATGCTTATAAGCATGACCACCGCCAGTAATAGGATCATCCATTTTTTTATTATTCTTGCTGTCATATTTATTCACCCCGCATTTTCATGTTGATGGCAACTAAAGTAGGGTTTAATTTACACAGTGGCTTTTTGTCAGCAAGCGTAGTAAAATCAAGGAAAAGGTAGGGTTGATTTGCAATATTTATTTGTAAATTAATTCCTAGATTTATTTACAAATTTTTTCAATTTTTCTTGCATGTAGCCACTTAGAAAAGGTAGTATGCGAAACAGAAAGCATTTCTGCGCCCTCACGCAAATTTACCTGTCCACGCTGCCACCTAGTCGCCACAGCATAAAAATCATCAGGGATCTCAATCTTTGACCTACCAAACACCACACCTCTTTGTCTGGCAACACGAATCCCTTCCATCTGTCTTTGATGAATATTTTCTCGCTCAACTTGAGCAACATACGATAAAATCTGCAATACAAGATCGGCAATAAACTTACCTGTTACACCATTTACATGTTTTCTCGTATCCAGCAAAGGACAATCCAACACTACAATATTTGCTTCTTTTTCTTTCGTGATTTTGTTCCACTGCTCAATAATCTCATCATAGATTCTAGCTAAACGGTCAATCGACTTCACAAACAACTCATCACCAGATCTCAAACGTCTAAACAATCTCAAATAATTTCTACGGTTGAAATCCTTCCCTGATGCCTTGTCAACATAAATACAGCCTTTTCTAATGCCACTGTCTTCCAAAGCCTTAAACTGTCTGTCTACACACTGATCCTTTGTAGACACCCTTGCATACCCATAGCGCAT
>NODE_1024_length_1580_cov_4.344918||full
ATGGTAGATTCTGTTCCTTCTGCAAATGCGTCTGGCAGTGTTTCAGAAAATGCTTTTGCTGGCAGTGTTCCAGTTTTTGGCGCAAACGCTTACGACGCTACTAACGAAGAAGTTCCAGCGGTTTCTATTCGCGGATTTGTTAAGACTTTTGGAAAAAAAGTTGCTGTAGATAATCTTTCTTTAGACATTCCAGCAGGCTCTTTCTACGGATTGGTTGGACCGAACGGTGCTGGCAAAACTACCACGATTAAAATGCTTACGGGCTTGCTTATGCCAGATGCTGGCTCGGCTTCGATTTTTGGCAACGACGTTTGGAGTGACGTAAATAGTGCTAAGCGCGCAATCGGTTTAATGCCTCAAGCCGATGAGATTTTTAGGACGATTACTGGTTTGCAGCTTTTAACATACGCTGGCATGCTTCGCGATATGAGCCGCGCGGAATCCGTAAAGCGTGCAAACGACCTGCTTTCTGCATTCGATTTAACAGAAGCTGCAAACACTATGGTTTCTGACTATTCAACTGGTATGACTAAGAAGATTTGCCTTGCAACAGCTATGATTCATAGCCCGCGCGTGCTTGTGCTTGATGAGCCTTTTGAGGCAGTGGACCCTGTTTCTAGCGCAAATTTGAAGGATATTCTTGCCGAGTATGTTTCTACTGGCGGAACGGTGATTATTTCTTCGCACGTTATGGAATTGGTTGAAAAAATGTGCTCGCACGTGGCAATCATTAACGAAGGTCATGTTGCGGCTGCTGGCTCTCTTGAAGAAGTTGCTCAAGGCAAGAATCTTGAAGATCGCTTTATGGAGCTTGTTGGCGGACGTCACGCTGCTGCACGCATCGACTGGCTTAATGGCGGTAAATCTGATAACGATCCTGCATCTTCCACCAATTTCAACGCTTAAAAAGGAGAACCGTAATGTCTATGATTTTTACCATGGTTCGCCTTCGCTGGGCGCTTACTTTTTCTGTTATGCGAAAGTCAATTTGGCAAAAAATTGGCTTTGCTATAGCAATTGTTTTTGGACTTGCGCTTATATGCGCTCTTGGTTTTGCGGGCTGGGAAACTGGCAAGTACATTAATCCAGGAATGCTTGCAGATACTAAAAATTGGCAGGAATTCCAATTGGCTCCAATAATGGTTGCGTCGATTGTGTCAATTTTTACGCTGTTTATAAACGTGTTTATGTTTGGCAGCGACACAACACTAAAATCGCGTAGTTTTGCGCTTTACGGCATTCCTTACGTAAAGCAGCAAGCTGGCATGCTTCTTGGCCTGTCTCTTATACACATCTGA
>NODE_1036_length_1571_cov_3.928760||full
ATGTTTGAAGTTCCTTCTGACGCTTATGTAATAAGGTTAGTTGAAAAGAAAATTCGTAAAAATAATGTTCTTCAAACAGTGAGTGTTCCTGAATACACTCGTCCAAGTGAAACAACAAGAGCAATGTTAGAAGAAATAGCTCAAAAGGGTAAGTCTGCAACACTTTGGCGTGTGCTAGTGGCTTTGTCTATTCGTAGACTTGGTCCGCCTACAGCACGACTAATAGCGGCAAGATTTGGTTCAATTGAGAATATTTCTAAAGCATCTGTTGAAGATTTAACACAAATTGATGGAGTTGGTCCAGAAATTGCCCAAGCAGTATACGATTGGTTTGAAAAATCGAAGAATCCTCAAGATTGGCGTAGTGAAGTTTTACGTAAATGGAATGAAGCTGGAGTAGTTGGATCTTCTGACTCTTCTAATGCGGACAGTGTCGAACAGACTCTTAGTGGCAAAACGGTTGTTGTTACAGGATCATTAGAAGGTTTTACCAGAGATTCAGCTAAAGAAGCTATTTCTTCTAGGGGAGGAAAAGCAGCATCTTCTGTTAGCAAAAAGACGTATTGCGTTATTGTCGGAGAAAATGCTGGTTCTAAAGCCACTAAAGCAGAAGAACTTGGTATACCTATGCTAGATGAGAATCAATTTAAGATTTTGCTTAATACTGGCAGTATTGAATCTGCTCTAGATAGCAAATACGAACTTGATTTTAAGAGCGAATCGTAAAAGTTAAAAATGAGCAGCACTATTGAACTCGAAACTCGCATTTACGATCTATTAGGAAGTGTTATTGATCCAGAATTAGGTCGTTCAGTTACTGAACTAAATATGGTAACTGGCATACACGTAAGTGAAAAACAAAATGTCACTGGTGCACGCGATTTTGATAATTCTTATCCAACTTATGATGTGACTATAAGAATAGAACTTACTGTTCCAGATTGTCCTCTAGCACAAGTAATTACACAGAGAATTCAATCAACTGTAAAAAAATATCCTAATGCAAATCTCGTTCCTCACGTAAATATAAGCGCTATGAGTAAGGATAAACTTGCAAAACTTGTTTCGGATTTGAAAGAGGAACGTAAAGAAAATCCTTTTAATAAAAATGGCGTTAAAACAAGAATTTTTGCTATAGCATCTGGAAAAGGGGGAGTTGGAAAGTCTTCCATAACTGCCAATTTAGCAGCCACTTTCGCGGCTCTTGGATACAAAACAGCAGCAATAGATGCAGACGTTTATGGATTTTCTCTACCGCGTATGTTTGGTGTTACAAGTCAGCCTACTAATTTGAATGGCATGCTTATGCCAGTAGAAGCTTGGGGGGTTAAACTGATTTCTATTGGAATGTTTGCTGGAACAGATCGTGCGATTTTGTGGCGTGGTCCTCGCTTGCAACGTTCTCTTGAACAGTTTCTTTGCGACGTTTGGTGGGCAGACCCAGATGTG
>NODE_1047_length_1563_cov_70.188329||full
TTACAGTCTCTCTTTTTCAGACATAACTCTGTCAAAAATTGCTTTACAGTCTGAACAATCATCTTTATAAAATAAAACAACCGCGTTTTCGTTTTTCTTTAGAGAAACTTGAACGCGGTTGTTTTCAATAGCTGTATTTCTTAAATGATATCCTTCAATACTATGACCAGAAGCTAATAGAATGAAGAAAAATATCATTGCAATTTTGGTGCTTGTCTTCAATTTGTTTTTATTCTTTCTTTTTCTTTTTCAATTTTCCATTTTTGAAATTCATCAAACTCAAATTGATCTACTATTTTGTTCTTTTTTATATTTTTTGATTCTTTTTTCATTAAGTTTTGACCTGCAACGGTAAAAAATATAAGGAAGCAAAACTTTTTAATCTTGCTTCCTTATTCTAGTTAAAACTCAAGTTGGACGTATTATGATTAACCCAATCATATTTTTTTAAAAAAAGAGGTGAGCTTTTTTGCTGATTATTTATATTCGCTTTAGCTAAGTTCAATTTATAATTCGAATCTAGTGCTAATAGCAACTTACTTGAAATACCCATTATTTTTTCAATTCTTAAAGCTAACACTTCTGTTAGAAATCTTTTTCTATTTAAAATATCTGATATATTTTTCTGGCTTACCCCAATTCTAGCAGCTAAATCTTTTTGAGTAATGTCGTAATAATCCATAACTTCTTTTAAAAGATTAGCGGCTGATGAAGTATGATATTCTTTAATTTTATTCTCACGATGCAACATGCAATCACTCCTTTTAGTGATAATCCTCAATTGAAACTATCCCACTTTTCTTTGTCGAAAGTTCATCGTTTTTATCATAGCCTTCAAAAATCATTCTATAATTTCCACTTACATCAACAGCAAACTTATTATTTAAATTACCAGTTAACGGATGGCAACGAGGCGGAGGATCAGATGGAATTTCCGATAAATTGTTAGCAGCGCTAAATTCATCTAAACGATCTAAAATTTTTTTGGCTCTATTTTTATCAATAATCGTTCATTATTCAATATTTTTGTGAGTTTTTTAGTTTCTGCAAAATATTCCATTCTTTCACCTGATATAGACATTATACCAAAACGGTATGTTTTAGTAAATATATATAATGAACAAATATTAAATGACTCAATGATTGTTAGAACATAAAAACTATAAAGCTTACGAAAATACATATGCGCTGTATATCACATTAACTATCTTGTTTTCTCCCACATCAACATAATAGGCCTTAGCCTGATAACCTTTATTGCGTAACTTATTAGCAACTTCTGTAGCTGTTTCACTGTTAATGTCTGCTACAGCAATAGCATATCCATCCTTCACTAAACGTTCAGCAATCCCTTTTCCAATTCCTTGACCCGCACCAGTAACAATTGCAAGTTTAGTCAT
>NODE_1156_length_1484_cov_3.975507||full
AGATCTACACTGTGGCGCGTTCGTCGGCAGCGTCAGATGTGTATAAGAGACAGTGCCTGTGGTGATCGTCCACCAATGGCCAGCGAGACAGCGGCGGGACCACTTCTGTACCTCTGCCCAGGTCTTGCTCTCCAACTGCACGGCCGTGGACGCCGTGATGACGCCGCGGGCATTTGGCCGCGTGCACATGATGAACAGCGTCAGCATGGCGACCGTCGCCGACTTCGAGATGCCATGGCCCGATGCCGTGGCTATGCGGATCGCATCGACCGGACGGGTACAGTCGAATCCGTGCGCTCGAATTTGCTCGCCAATCTGCTCGAACGTTTCGCATGCCCATTGCTCCGGTCCATGCTCGCATGCAAATCGCGCTGCATACGGCGCCGGCAGCGGGACCACGCGCAAGGAGGGATCGGACGACCACTCAAAAGCCCACAAGGCAAAGCCCAGCGGATCGTCGAAGAATTCCCCCATCTGCTGCGCAATCTCCGCCTCTGGGTCTTCGATGGCAGCAGTGCTGTCGCCGAAGCGTTTGATGCGCAGGTCAGCACGAGCAATACGGCCCGCGAGGTCGGATCGCTGTGCGATTTCCTCCAGCGTTTCCAGTGTGCGGCGTGGCCGCGTGTGGCCGGTGCGGGCGGTGTAGATGATCTGGGCGCATTCCAGCTTGGCCGGCAGTCGCGCGGCCTCAAGGTTGGCGAGTCGCTTCTCAAGTTCTTTAGACAAGGTCTTCGGCTCCCGTGGGTTCGCTCGCGGCGCTGCCGGGCGGGGTAGTGCGCCCTTGCTCCAACGCCTGGAGGCGGCGCTCCAGCTCGGTCGTGAGAATCGCTTTCGAGTAGACGTCGAGCACGCGCAACAGGCGCTCAGCAGCTTCTGCCGAGATTTCACCGCAGGCAGCGGCAGCGATGATCGCCTCGGCCTTGCCCTGCAGAGTGGTCGCCTCTCGAAAGCCGGGCACGATGACTCGTTCGGCTTCCTGTCGCGGGGTCGGTGCAAGTCGTGTCAGCGCGATCTCCAGCGCGCGGGCCGAGACTTGCCCGTCGGGCGATTTCAGCGCTAGCTCAAGGGTGCGGCCGATGAGTTCCTCGCGGTGAGGCTCCAGAAGTGCGCGGATTTTCTCGGACTGCGCCAGGCCGCTCGGGCGCCCTGCACCGGGGAGACCCTTGTGGCCGGGGAGCAAACGGCCGCGTTCGTCGCGTGCGGGTTTGCCGTCGTCCACCAGCTCGGCGGCGACAGTGGCCGGCTCCCTCGTCATACCGGCGTTTGGGCTCTGGCCTTGAAGTTCACTATCTTGCATATCTGGCTCTTTGTTACGCCGAATTTGGCCGCGATGGCTTGCTGGTTCATGCCGCTGTCTGCCAGTTGCCGGATCAGTTCGACCTCGTGGTCGGTCAGGACGGCGTTGTGATGCGAGTCACCTATCCGGTGGCCGTTTGCGTTCACCTTGGCCGCAGCTCCTGACAT
>NODE_1188_length_1468_cov_3.330502||full
ACACTGTTGCGCGTTCGTCGGCAGCGTCAGATGTGTATAAGAGACAGGGCCACGGCGCAGGCGGAGGCGCTGCTCGCCAAGGTCGGCCTTGCCCACAAGATCGACGCGATGCCCGCCAACCTCTCGGGCGGCCAGCAGCAGCGCGTGGCCATTGCGCGGGCACTGGCGATGAAGCCACCGCTCATGTTGTTTGACGAGCCGACCAGCGCGCTCGACCCCGAAATGGTGCAGGAGGTGCTGCACGTGATGCGCGAGCTGGCCGATGACGGGCTCACGATGATGATCGTCACGCACGAGATGGGTTTCGCGCGCGATGTATCGAGCCGCGTCTGGTTCATGGACCAGGGCGAGTTGCTGGAAGACTCGCCGCCGGACCAATTCTTCAGCCGCCCGAAGCACGCCCGTGCACAGCGCTTTCTGCAAGACGTCCTGCGCCCAACGTTCTCGGCACCGCCGGCTGCCGCACTGGTCGCCTGAAACTGACAACCACAACAACCATCCAACGCGCCCACATTCGTTAGGAGAATCCAGCCATGTCTACGTCTGTTCCACAACAACGCCAATCGGCTGTGGCCGATGCCATCGCAGCCATGAAAGCCGCGCTCGCGCCCGAAGGCGAAACGCGCCCCGCACTGGCAGGTGTGCTTGAACAGGTCAAAGGCCTCGCCGCACGCACAGAGCTTTGGCAGGAAGCCGACTTCCCGCCGCCGACCGATGGTGAGCTGCAAGCCCGCTACCTGATCCACGAAGATGCCGATCAGACCTACGCGCTGTACCTGAACGTCATGCGCCCCGGCAAGAAGATCACGCCACACAACCACACCACGTGGGCCTGCATCGCCGCGGTGGATGGCACGGAATACAACTACGTCTATCGCCGCACCGACGACCGCGCCACGCCCGGCGTCGGCACGCTGGAGATGACTGACACGGTCGTCGTCGAACCCGGCAGCGGCATCGCACTGGCGGCCGAAGACATCCACGCCGTCGAGATCAAGGGCGAAGCACCGATCCGCCATCTGCACATGTACGGCCGCGCGCTCGAAACACTCAGCGAGCGCATCACGTTTGACTTGGCGACCGGCCGCTACCAGACCATGGGCATCGGCGTGAAGACACGCCGCTGACCGGCCAGCCTTAACCCCCACTGCGTTGCTTGAAATCCGCGCTGCGTGCGCGGAGGGCTTCGCTCATCCTTTTGATTCATTCGATCCGCATCGATATGACCTCGCTCGTTACCGCCCAGACCCTGAAAGCGTGGCTGCACGACGGCGCCGAGATCGCGCTGTTCGACGTGCGCGAGCACGGCCAATACGGCGAAGCCCATCTCTTCTATGCCATCCCGCTGCCGTACAGCCGCCTTGAGATCGATGCCCCGCGCCTCGCCCCGCGCCGCGCCGTGCGTCTGGTCGTCTATGACGACAACGACGGCATTGCCGCGCGCGCCGCTGGGCGCTTGGCCGCCATC
>NODE_1193_length_1465_cov_3.865248||full
ATGTATCAGCGAATTCTGCTCGCCATCGACGGCAGCCACGCGTCCTACCTTGCGCTGCACCAAGCCATTGTGGTCAGCAAGGCGACGGGTGCGGAAGTCGAAGCCCTGTTTGTCGCCGACAGCAGCGACGTGACCTTCGACATGGTTGGATCCGACTCGATTGCTTACGCCACGCAAGTGGTCGAATATGGCCGAGACACGTTGGCCGAGGTATCAAAGAAACTGGACGCAGCGGGCGTCAAGCATTCGACCAAGTTGCTGGAAAAATCCATTGTGCCTGGGCAGATCTCCGCAACAATTGTCGCGGAAGCCAACGAAACCGGAACCGACCTGATCGTGCTGGGCACGCATGGTCGACGTGGACTCAAGCATCTGGTGCTGGGCAGCGTGGCCGAAGGCGTGGTGCGCAAGACCAACAAGCCGGTACTGATGGTCCGCAGCGAGGTCGATGAGTAACGCGACTGGCGATCACGGGATGGAATCACGTTGGTCCGTCAAGCGACATGACCTTGGAGGACGTAATCGCTCGCTGCCGATCAACCGGCGCTATCAGCCAGTACCTGATACACCACATCAGACCGCAGCGAGATGCCAAGCGCGGCGATCCCGTACGGCTCATCGGCATCTCACAAGCCTTCGCCAAGGCTAGAACGCTCGCGGGCCTCCAGGGGGAGGACGCTCCGACGTTTCACGAGATTCGATCCCTCTGCTCGCGCACATACAAAGAACAAGGCAATGTCGACACGAAAGTGTTGCTCGGCCATACCGCTGACGATATGGCCGCGCTGTACGAAAATTCTCCGGGGCTTGACGCCCGACAAAGTTCGCATCGATGCGGCATAATTTCGAGCGCATTTTGAACATATTTTGCCCCCCGTGCCGTTATGCCCTACGTCGTTACTGAATCCTGCATCCAGTGCAAATACACCGATTGCGTGGCCGTCTGCCCCATGGACTGCTTCCACGCCGGCCCGAACTTCCTGGTGATCGATCCGGATGAATGCATCGACTGCTCGATCTGCGTGCCGGAATGCCCGGTGGGCGCAATTTATCCGGCAGCCGAAGTGCCGGCCGATCAGCAAGACTTCATCGCCTTGAACGCGCAGCTTTCACACCGCGCCGACTGGCCGCGCCTGACCAAGGTGCAACCGCCGCTGGCCGACCATGCTCACTGGGCACAGGTGAAGGACAAGCGAGACGCATTGGTCATCGCCCTCGAATAA
>NODE_1207_length_1448_cov_5.627423||full
ATGAACAAGAAGGTAACCAAGTTTTCTCCGGAAGTCCGGGAGCGCGCAGTGCGTCTGGTGCGCGAGCAGCGTAGCGAACATCCATCGATGTGGGCGGCGGTCGAATCGATAGCGCCGATGATCGGCTGCACACCGCAGACACTGCATGAGTGGGTCAAGCGCGACCAGGTCGACCACGGTGAGCGCGATGGCGTGACCACAGACGAGCGCGAGCGCCTCAAGGCCCTGGAGCGCGAAGTCAAGGAGTTGCGTCGTGCCAACGAGATTCTCAAGGTCGCGAGCGCGTTTTTCGCCCAGGCGGAGCTCGACCGCCGTTTCAAGTCCTGAGGGCCTTCATCGATCAGCATCGCGACCCCTTCGGGGTCGAGCCGATCTGCAAGGTCTTGCGGATTGCCCCGTCGGGTTACCGACGCCACGCCGCGCAGCTTCGTGATCCGTCGCGGCGCTCTGTTCGCGCCATCCGCGATGAACGTCTGCGGCCGGAGATCGAGCGTGTGTGGCGGGCCAACATGCAGGTCTACGGCGCGGATAAAGTCTGGAGGCAGATGAACCGGGAGCGTATTGCGGTGGCGCGCTGCACGGTTGAACGGTTGATGAAGCAACTGGGTTTGCGCGGCGTGATGCGAGGCAAGCGTGTTCGCACGACTGTTCCTGATGCCATAGCCCCGCGCCCACTCGATCGGGTCAATCGTCAGTTCAAGGCGGAACGGCCGAACCAGCTCTGGGTTTCGGATTTCACCTACGTTTCGACGTGGCAGGGCTGGCTGTATGTGGCTTTCGTGATCGACGTGTTCGCTCGCCGTATTGTCGGCTGGCGCGTCAGCACCTCGATGACCACGGACTTCGTTCTGGACGCACTTGAACAGGCGCTTTATGCGCGACGCCCGGGCGACGACGGAACCCTGGTACACCATTCGGACAGAGGGGCCCAATACGTCAGCATTCGCTACAGCGAACGGCTGGCCGAAGCGGGAATCGAACCATCGGTCGGCAGCCGGGGCGACAGCTACGACAACGCCTTGGCTGAGACGATCAACGGCTTGTACAAGGCCGAACTGATTCATCGCCGCACCTGGAAAACGCGGGAATCCGTTGAACTGGCAACGCTGGAGTGGGTGGCCTGGTTCAATCATCATCGATTGATGGAACCCATCGGCTATATCCCGCCCGCCGAAGCTGAGGCAAACTACTATCGGCAACTTAAAACAGCTGCCGTTGAACCCGCATTAACTTAAACCAACCAGCCTCCACGATTCCCGGGGCGGTTCACGGTGCCGTCGCAGCATCGCTCGCGCGGAAGGCGGGAAACTGCGCGCCGAGGTCGACGATCGTGCGGATGCCGTTCTTCACAAGATCGTCGCGTGTGACGTGTATCGGCTTGACCACGATGTGGTGTTC
>NODE_1277_length_1401_cov_4.226597||full
CGGCGCGCCCAGCTTGGTCTCGTCACGGTGGAACCACTTACGGGCCGGCTTCAGCGCACGGTATTCGACGGCGCGCGATTCCTTCAGCTTGGCCAGTTCTTCGCGGTAAGCCGCCTTGACGGCCTTGGCGTAGCGCGCCATCACGTCGTAGCGGTTGGCGATGATGGCCTCCAGCGTGTTTTGGTCCACCGGCTTGGCATCGACAAAGCGTGCCTTGGGGGCCACTTTCTTGACCTTCGCCAAGCCGATGATCTCCAGCGCGCGGATGTAGCCCCAGCCGATATCGAACTCGTACCACTTGACCGAGAACTTGGCCGACGTGGCGTACGTGTGGTGATTGTTGTGCAACTCTTCGCCACCGATGATGAATCCCCACGGCGACACGTTGGTCGAAGCGTCTTCGCAGTCGAAGTTGCGATAGCCCCAGTAGTGCCCCAGACCGTTGATGATGCCAGCAGCATGGATCGGGATCCACAGCATCTGCACCGCCCACACCGTCAGGCCGACCGCGCCAAACATCAGCACGTCGAGGATCAGCATCAGGCCAACGCCCTGCCACGTGAACTTGGAATACAGGTTGTGCTCGATCCAGTCGTCAGGCGTGCCGTGGCTGAACTTCTGGATGGTTTCCTGGTTCTTGGCCTCGGCGCGATACAGCTCGGCGCCCTCGAACAACACCTTGCGGATGCCACGCGTTTGCGGGCTGTGCGGATCGTCTTCGGTTTCGCACTTGGCGTGGTGCTTACGGTGAATGGCAGTCCATTCACGCGTGACCATGCCAGTCGTCAGCCACAGCCAGAAACGGAAGAAGTGCGCGGGAATCGGATGCAGATCCAGTGCCCGGTGCGCCTGGCAACGGTGCAGGTAGATCGTGACGCCGGCGATGGTGATATGCGTCACCACCAGCGTGAAAATCAGGATTTGCCACCAGGCCCAATCCAGGGTGCCGTTGGCAAGGAAAGTCAGAAAGGAGTCGATCAAAGTGTTCTCCGTGGTCAACTCGGGTGATCAAAGCAGCCTGGGCCCGTCAATCGATCAGGACGTTGCTGCCTCTTTAGGCCATCCGCTGCCGCAGCGTTACAAGGTTGCAAGCTCACAACAGTGGGGTCGTCTTGGCGGGGATTCAGGTGTTGGCACCCGGCTTGCGCGTCACATCGGCGAGCTTCCAGCCGCCGGTCATATGACCTCCGCCCCTGCGCAATACAAGGCGTTCGCGGCGCTTTGTCGTAAGGGCTAA
>NODE_1376_length_1344_cov_3.321955||full
TTTACCGACCGTACCGAAGCGAATCGCACTTCCCTGGGGGATCTTCTCGTCCGGTATAGCCGAGAGGTTTCACCCCACAAGAAGGGTGGCTCTCTAGAACAACTCCGCATCCAGAAGCTTCTGGATGACCCTATCGCCCAAGTAAAGATTTCGGCGCTCAGCGGCGTCAACATGTCGCGATATCGCGACAGACGGCTTGCCGGCAGCTCGAAACAGAAGGCGGTCTCTGGATCGACCGTCAACCGGGAGTTGACGCTTCTGAGTCACGTGATCACGGTGGCGTCCAGAGAGTGGGGTATCCACGTTGCAGTCAACCCAGTCTCACTAATTCGCCGGCCAAAAGAGAACCGGGCTCGTCGCAGGCGCCTGCAAGGGGATGAGGAGCAGCGCCTTCTGGCCGAACTCGAAGTGAGTAGGAGGGCGGAGGGCGGGTTCTATGAAGCAGGGGGCTGCCGCAATGAATACGTGCGCCCGCTCGTTATCCTGGCCCTGGAAACCGCAATGCGCCGCGGCGAGCTTCTTTCCCTCCTATGGAAGGACGTTCACCTTGCCGACCGGTTTGTCCGGCTCCATGACACCAAGAATGGGGAGGCGCGGGATGTTCCCTTATCCACGCGCGCCGCAACCGTGCTCGTAGAGCTGTCGACAAGACCTCGCCACATCAGTGGTCGCGTCTTTCCGATTTCACCCGAAGCCCTGAAAAAGGCTTTCGTGCGCGCCTGTGACCGAGCGGCAATCGAAGACCTGCATTTCCACGATCTCCGCCACGAGGCAACTAGTCGCATCTCCGAGAAGCTGGACAACATCCTGGAACTGAGCGCCGTGACAGGGCATAAGACGGTTCAGATGTTGAAGAGGTACTACCACCCGCGCGCCAGCGATTTGGCGCGCAAGCTTGGCTGACGGCTATTCGAATTACGAAGCGGCTTGTCGGTCGGCTGGCACCGGCCAACAAGCCTGACCACAACTCACCTATCGAGAGGTGAATCATGGCTGTGTCCATTCTATCGCCGCACCCCATCTCCACTCTTCCGCGCCACAGCGAGCTGTCGCAGATTTTGGAGCTGCGAGATCCGTTCTTAATCCCGCTTGCAGACCTTGATCTGTTGATTCGGGAAGCTCCAACGGCCCTGATGCAGGGCTATCTGTGGGGCGTGCTCGACGCGCGCCGCATGCTCAAAGCGTGCACAGGGCTAGAGGTGGCCGCATGAGCGCAAAAACCACCATCGCGGCCGTCCTCCTAGTGTTGTCCAGCCTGGCAGTGGCCCAGACGTCCCCAGCAGTTCCATCTAGCGCTGAGGGTGGCGTCCAGCGGGTGCCGGGACCTACCCCTGACGATCCC
>NODE_1500_length_1280_cov_2.358367||full
ACCCGTGCAGCCGAAGGCGGCGGCATGCAGTTCTCCTTCGACATGCCGCTGCGCGAAGCACGCGACCTGTTCGAGCGCGCCTACTTCGAATACGACCTGCAGCGCGAGGGCGGCAGCATGACCCGCGTGGCCGAAAAGACCGGCCTGGAGCGCACCCACCTGTATCGCAAGCTCAAACAATTGGGCGTCGAACTCTCGCGCAACAAGGGCGAGCCGGCTGCCTGATCATCAAAAGTGCGCACAGGTGCTTGACGACCGTGCGCAAACCCTGTCATACTTGCCTTTCTTTGCTTGGCCCGGTAGCTCAGTTGGTAGAGCAGCGGATTGAAAATCCGCGTGTCGGTGGTTCGATTCCGCCCCAGGCCACCACTATTCAAGGCCGACTGTTCTCAGTCGGCCTTTCCATTTCTGCATTCGCCCCAAACTGCGCGGGGTTTCATCCCTTTCTGCGCGTGCCGTGCGTCCGACAGCACGCCCCAAGACGCCGCCGTTTCTCGGCCGGTTCGACTCTTTTCTGCTCTCTGTTCTCAAAAAATATCGCAGAACTGCGCGCCAGCGGCACACGCAGACGGCTTTTGCCGCCAGTCACTTATGCCCGTGCCACCGATAACCGTTCGACGGGCAACATCCTGTAGCGATGGGCTCATTGCGCGAACCCGAAGAGCACCCGCTGCTCATGCCAATCCACCGGCACCTCGGCTTGGCGCCCTCGCACCGCATGGAGATTGAGGTGTCGTGGCTGGCGGCCATCCAGGATGGCCTGCACGATGTCCGGCGCCAGGCGGGTCAGGCGCAACACCTCGGCAACCCAGCCCGGTTCAAGCCGTAGTTGCCGCGCCAGCTCGGTGGCGTTGGCGACGGCGCCGGTGTCCAGCAGGCGCTGCCAGTAGTACGCCTTCCCGAGGGTACGGATCAGCGGCAAGTCGAACGATGACTTGACCCTGGCGCTCGTATTCCCAGGTGGCGGAACCAGCATCTTGCTGTGTTGGCGGCGCTTGATGACCAATGGCACATAGGTCACGGCCCGGCCGCCGGCATCGAACTGACGCGGCTCGCCCGCGATCGTGATTTCCACTTTCCGCTGCGCAGGCACTTTACGGTGATTGCCGCTTTCCGATCCCATCAT
>NODE_1554_length_1251_cov_3.607860||full
GGCGCGCTGTACGTGCGCCGCAAGCCGCGCGTGCGCATCGAAGCGCAGATGCACGGCGGCGGCCACGAGCGCGGCATGCGTTCGGGCACGCTGGCAACGCACCAGATCGTCGGCATGGGTGAAGCCTTTCGCATCGCCAAGGAAGAAATGGCGACCGAAAATGAGCGCATCCGCATGCTGCGTGACCGCCTGTACCGCGGCCTGAACACGATGGAAGAGGTGTACGTGAACGGCGACATGGAACAGCGCGTGCCGCACAACCTGAACATCAGCTTCAACTTTGTGGAAGGCGAGTCGCTGATCATGGCGATCAAGGACGTCGCCGTGTCGTCAGGTTCGGCTTGCACGTCGGCCTCGCTGGAGCCGTCATACGTGCTGCGTGCGCTGGGTCGCAACGATGAGTTGGCACACAGCTCGATCCGCTTCACAGTCGGCCGATTCACCACGGAAGAAGAGGTCGACTACGTGGTCGATCTGCTCAAGAACAAGATCGGCAAGCTGCGCGACCTGTCTCCGCTTTGGGAGATGTACAAGGACGGCGTGGATATCAGCAGCATTCAATGGGCGGCGCACTAAGCGCGGCGCGTATTGACGGATAGCGGACAACGGACAACGGCGCCCCCGCGCCAGCCAACGATTGAAAGAGGTGTGAAATGTCTTACAGCAACCAAGTTCTGGACCATTACGAAAACCCGCGCAACGTCGGTTCGTTCGAGAAGGGCGACGAGACGGTCGGCACCGGCATGGTCGGCGCGCCGGCTTGCGGTGACGTGATGAAGCTGCAGATCAAGGTCAACGAGCAGGGCGTGATTGAAGACGCAAAGTTCAAGACCTACGGCTGCGGCTCGGCGATCGCCTCGTCGTCGCTGGTGACGGAGTGGGTGAAGGGCAAGACGCTGGACCAGGCGCTGGAAATCCGCAACACGGCCATCGCTGAAGAGCTGGCCCTGCCGCCGGTGAAGATCCACTGCTCGATCCTGGCTGAAGACGCCATCAAGGCGGCCGTGGCCGACTACAAGGACAAGCACGGCACTGTTGCCGAGCAGAAGGTTGCCTGAAGCCCCATCGATTGGAAGGACGCAGCATGATCACCCTGACCGACAAGGCCGCGCAGCACGTCTCCCGTTACCTGACCCGCCGTGGCAAGGGCGTGGGCCTGCGCGTGGGCGTGAAGACCACCGGCTGCTCGGGCCTGGCCTACAAGCTCGAATATGAGTATGAGATTGCCGCCGAAGATCATGTCTTCGAA
>NODE_1557_length_1249_cov_3.149079||full
ACACTGTTGCGCGTTCGTCGGCAGCGTCAGATGTGTATAAGAGACAGCCGATACACCGTCCTTGGTCACGGTCGGGCCACCGAAGCTGCGCTCCAGCACCACGTTACGGCCCTTCGGGCCCAGGGTCACCTTCACGGCATTGGCGAGAATGTTCACGCCTTCAACCATCTTGGCACGTGCGGCGTCGCCGAACACTACGTCTTTAGCTGCCATCTTGAGAATCTCCGAGATCTTTGGATGTTGCCCGCGCGCTCACTCAGTAAGCTGCGCCAGCAATGAGGATTGGGTTACAGGTAAGCGTTACGCCTAAGCGCGTGCTTACTTTTGCACCACAGCCATGATGTCTTCTTCGCGCATGACCAGGACTTCCTGGCCATCCACCTTGACGCCCTGGCCGGCGTACTTGCCGAACAGCACGCGGTCGCCGACCTTCACGTCCAGCGCAATCGCATTGCCCTTATCGTCTTTCTTGCCCGGGCCGACGGCCAGCACTTCGCCTTGATCCGGCTTTTCAGCGGCGGCGTCAGGGATGACGATGCCCGAAGCGGTCTTCGTTTCGTTGTCCAGGCGCTTCACGATCACGCGATCATGCAAGGGACGCAGGTTCATACAAACTCCTCAATGCAAAGTGAGTGTTTATTCACAAAACGCGCCGCAAGACGCGGCGCATCGGGAAAGCATCGTGGACTGGAGGCATTGTTAGCACTCCAGTCCGGCGAGTGCCAATTATAGGGACGGGGTATTACGATTTCAAGAACCAAGGTACGAGCCGGGCAAACATCGCCCCGCAAGGATCATGGCTATTAACGCTATTGAGAATCATTATCATTTGAGCTATCGTCCCTCTCGACTTCAAATCATCTGGAATTCTGTTCGAGGGGAATCTGTTTCATGTCGTCGTCGATTCGCGTTGGTGCCGTTGGGAGTAGTCAGTCATTAAACAGCCGTCGTAGCGCCGCATTCCGGTCTCGGGCGCTGGTCGCTCGGATGGCGCTTGCGGGGCTGCTGAGCTCGGGCGGAAGCGGCATCGCGCTTGCCAAAAACGACCCGACGGCGGCCGGCGGCACACACGTTGTCGATTTACCTGCCGCGACAGTGACGGCGACTGCGCCGCCGGATCCGACCGCCGCCTATGCCGGCGGCCAGACCGCCCGAGGTGGCCGGGTCGGCATGCTCGGCAACAAGGACACGCTGGATACTGTCTCTTATACACATCTGACGCTGCCGACGAACGCGCAACAGTGT
>NODE_1624_length_1219_cov_2.620275||full
AAAGCAGTGGAGTGGAATGGAATGGAGTGGAATGAAGTGAATGGATTGCAATGGAGTGGAGTAGAGCAGAGCAGAATGGAACTGAATGGAACGGAATTGAATGGAATGGTGAAATGAAATGTCAGCTGAGATTGTGCCACTGCTCTCCAGGCTGGGTGATGGAGTGAAATACTCTCGAAAGAAAGGAATGGAATGGAATGCAGTGGAATGGAATGGATTGGAATGGAATGGACTAGAGTGGAGTGAAGTGAAGTGGAGTGGAGTGGAGTGGAATGGAGAGGAATGGAATGGGATGGAATGGAATGGAATAAAGTGGAGTGGAGTGGGGTGGAGCGGAGACCAGTGGAATGCAGTGGAATGGAATGGGATGGAGTGGAATGGAGTGGTTTAGAGAGAAGGGGAGTGGAGAGGAGTGGAATGGAGTGGAATGGAATTGGATGTGAGGTAATGTAGTGGAGTGGAGTGGAGTGGAATGGGATGGAATGTGGAGTGGAGTGGAGTGGAAAGGAATGGAATGGAATAGAATGGAATTGAATGGAATGCAATGGAATGCAATGGAATAGAATGCAATGAAATGGAAAGTTGTCATGTAATGTGAGCAGAGACTGTGCCACTGCTCTCCAGCCTGAGTGACAGTGATATAGTGTCGAAAGAAAGGAATGGAATGCAATGGAGTGAAATGGAATGGAATGAAAAGGAGAGCAGTGAAGTGGAGTGGAGTGGAGCGGAGTGGAGTGGAGTGGACTGCAATGGAATGGAATGGAGTGGAGTGGAATGGAATGGTAAGGAATGGAATGGAAAGGAATTGAGTGGAGTGGAATGGAAGGGAGAGGAATTGAGTGGAGTGGAGTGGAATGCAATCGAATGGAATGTAATGGAAGGGAATGGAATGGATTGGAATGGAATGGAAGGGAATGGAATGAAATGGAATGGAGTGGAGTGGAGAGGAGTGGAATGGAATGGAGTGGAATGGAATGGAATAGAGTGGAATGGAGTGGAAAAGAGTAGAATGGAATGTGGTGGAATGAAATGGAGTGGAGTGGACTGGAGTAGAGTGGAATGGAATGCAGTGGAATGGAATGGAATGGAGTGGAGTGGAGTGGAAAGGAGTGGAATGTAATGGGATGGAATGGAATGGAGTGGAGCGGAATGGAGTGGAGTGGAGTGGAGTGGAATGGATTGGAGTGGAGTGGAGTTTAA
>NODE_1630_length_1217_cov_3.260757||full
TCAGATGTGTATAAGAGACAGTGCATGCACGATGCGCCCGCGATCCAGCACCAGCGCGCGCTGCGTCAGTTGCAGCGCCAGACGCGCATGCTGCTCCACCACGATCACCGCCATGCCGCCTTCATCGACAAGCGCGCGGATGGCGCGGCCCAACTCTTGCACGATGATCGGGGCGAGGCCCTCCATCGGTTCATCCAATAACAGCAACGCGGGATTCGTCACGAGCGCGCGCGCGATGGCGACCATCTGCTGCTCGCCGCCCGAGAGCTGATTGCCGAGATTGCGCCGCCGCTCCTGGAGACGGGGAAACGTCTTGTAGACGCGCGCCACATCCCACGCGCCGGGCCGCGCCACGGCGCTCAGATGCTCCTCCACCGTGAGCGACGGAAACATCCACCGCTCTTGCGGCACCCAGCCGAGCCCGGCCCGCGCACGCTTGTGCGACGGCACCTTGGCGATGTCCGCGCCCTGCCAGCGGATGCGCCCGCTGTGCACGCGCGTGAAGCCCATCAGCGTGGCGAGCAACGTGGTCTTGCCAACGCCGTTGCGGCCTAGCAGTGCAAGGCTGCCGCCCGCTTCCAGCGCGAACGACACATCGTCGAGTACGACGGCATTGCCATAGCCCGCAGTCACGCGCTCAAACGAAAGAAACTCAGACATGCTCGGCCTCTCCGAGATAGACCTCGCGCACGCGCGGGTCAGCGGCGATCTCCTGCGGCGTGCCTTCGGTCAGCACGCGGCCCGCCACCAGCACGCTGATTCGCTCGGCAAAGCGGAAGACGAGGTTCATGTCGTGCTCGATGAAGAGGATAGTGATGTCGCCCGGCAGGCTGGCGATCACCTCGAACAGCTCGGTGCTCTCGCCAGTGGGAATGCCTGCAGCAGGCTCGTCGAGCAGCAGGATGCGCGGGTGCGTTGCCAACGCCAGCGCAATCTCCACCAACCGCTGCTTGCCGTACGGCAACGCGTGCGTGGGCGACAGTGCATCGGCGCCGAGCTGCAGGCGGCCGAGCAACGCCATGGCCTCGTCACGCGCGTCTTTGTGCGATGCAACGGTGCGATGCCAGTGCCATGACGCGCCCGTGCGCTCGAAAATGGCAAGCATCACTGACTCCAGCACCGTCAACCCCGGAAACAACGTGTTGATCTGAAACGTGCGCGTGATGCCGCGCTTGACGCGCCGGTGTGC
>NODE_1646_length_1211_cov_3.673010||full
TTCACGCCGTGCGCGCTGCACGCGATGATGGACTACCCGTGGCCTGGCAATGTGCGTGAGCTGATCAACCGCGTGCGCCGAGCGCTGGTGATGACCGACCGCCGAGAAATCTCCGCTGCCGACTTGCACCTGCAAGACTACGCCTCGATCACAGGCCAGACCTTGGATGAGGCACGGGAGGGGGCTGCAGCGGATACGATCCGTACAGCTATTGCGCGCAACGGCTTCCATGTAGGCATGACTGCGCGCGAACTCGCGGTATCGCGTGTTACGCTATATCGACTGATGCAAAAGTATGGTATCAGCACAGAGCACCCGATGCATTCAATCGCATAACAGCACGTTGCCCAACGTTTCGAGCCTATCAGCCTTACTTCTTGCGAGACCCGATTCGCCGCTATTGAGCAGCGTTAGATTATGTTGGTGTCGTGCGACTATCTGCGAGACTTGGCAGGTCATATGCACTGACGATTTGAATAGGGGCACGGGGAATGGCAAAGGCGCGCGCCGGTACGCGAGAGGAAGCGTTGCGGCTGCTGAACACGAGCGGCATCGCAGTGCTCGAATTGGATTACGAGAACGGTTGGCAAGATGCCGTTGAGCTTGGCCGGTTAGGCCAGAAAGCCGGGGTTCGCGTGGAGTTCCATAGTCACGAGAATATTGCAGTCCGGTCGCCCGTAGCATTGATTGCCGGCTTGACACGACCGAAGACGACGTTTCGGCAACGGAACTTGTACTGTCAGTTCGACTTGGATGCTTTGCCGGCAAACGACTTGGAGAGGCTGGAAGCCAAGGCTGCCACCCAGGGGGATTACATTCTCGCAGGCCGTCTGATGCAGGATGTGGGTGCCCGTTGGGACGAATAGCATTTACACCAACACTCAGGGAGTGTGCTTCCCACGGTATCCAGCTTCTCGCTGACGTCCTCGCCAACGCGTGCCTTATGAGATTCGGTGCAGCAGGTTGATTGCCTGTTGCAGCAGTTGTGTCGTCATCTGTGTGATGCCCGTGAACTCGGCACTAGCATAGACCACGCCACCCAACAACACAGCCGTGACCAAGCTCAGTTTCAGTGCGTCCCCCACGGTCGTTCCCCAATCATCTCTGTGCGACGCTGAGTGCGGCAAGGCGGCGCAACGATGCCTGACGGCATCACCACGTGCTGGTATCACTCTCAAAGCTATCCAGCCAAGCGCGGCGGTGTATATGCC
>NODE_1670_length_1201_cov_3.445899||full
CCGATTGAAGCGGCGAAAAACAAGGTTAAGGCAGTAGTTGACGCTATAACAGGCTTTTTTGCAGGTATTAGACTTAGTCTTCCTCATATTAAACTGCCTCATTTTAGTATTAGAGGACACTTCTCACTCGCACCACCGTCTGTACCGTATCTTGCTATCGACTGGTATAAGAAGGCAATGGATAAGCCGATGCTGTTAAACGGGGCTACTATCTTCGGTGAGAAAAACGGGCATTTGCTTGGCGGTGGTGAAAAAGGTCCTGAGGTGATTATGGGGCTTGATGCTTTGCAGAATATGAGTGCGGGAGCAAACACGCAAATGCTTAGTGTTATGAACCAGATTCTAGCGATTATGGACTCGTATTTCCCACAGTTTTCCAACCAGAGTATTGTGCTTGACTCAGGCGAGCTTGTGGGCGGTATTGCACACAAGATGGACAGTGAGCTTTTCAAGCTTCAAACAAGAAAAACAAGGGGGTGGTAAACGTGTATGGCATGACAATAAACGGGTTGCATAGTTTTAAGGATTTAGGCTTAGTTCCAACACTTAAGCCACATGTTAATCTACCATCCCCAAGGTTTAGCTATCTGGAAGTACCCGGAAGATTGGGAAGTTTTGATCTTACAGAAAGTTGAGCAGGTGAAGTTTTATACGAAATGCGTGAAGGCAGTTTTGAATTTATTGTCGCGGATAAAGGCGTGTGGCAGAAAGCTTACGAGAAGCTTAAACGTGATGTTCACGGGCTTAAAACAACACTTGTGCTGGACGCTGAATCTTCCTTTTACTATCAGGGTCGAGTGTGGGTAAGTGATTTTAAATCAGATAAAAACTATGAAACGATTACGCTTAACTACAGGCTAAACCCTTATAAGCACAGTGTTTTAGACATGGAAACAGGTGTCGTGTACACGTTAAAAAACGTGCAGGTTAAAGACGGGAAAGAAATCAGGCTTACCCGTGATTTTGATATGACGCTTATACCTGAATTTACTAATAAAACACTAAGCACAATAAGCGTTGATTTTAAAGGAAAAACCTACAGTCTAAAACAAGGCGTATCTCGTTTCCCTGAACTTAGGACACGCGAAAATAATATGACGCTTACGTTTCAAGGCACAGGCACACTTGATATTTCCTACCTAAGGGGGTGGTTATAA
>NODE_1740_length_1172_cov_4.111907||full
TTCCTGCCACTTCTTGCCGAACAGCGCCATGCCCATGCGCGCACGCACGGCCGGGTTCTCGTTGCGCACGAAGGCGTCGGCCAGTTCGGGCAGCACGTCGATGCCGGTGCGCAATTGGCCGGAGGCATCGCGCATGGCGATGCCCAGGCGCTGAAACAGTGCCGCCGCCTCCTTGCCCCGGCCACTGGCGGCGCGGGCGAGCGACAGGTTCAGTTTGCCCATCGCGCCTTCCATCTGCTCGACCGCCACGCCGTTTTGCTCGGCCACGTACTTCATGCGCTGGAACTGCTCGATGCCCATGCCGGCGCGCGTGGCGCCGTGATGCACGGCCTCGCCCAGTTCGGCATAGGCGTGAACGGCGTCCTTGACCTTGGCCAGGCCGAAGCCGGCAGCCAGTCCCCCCGCGATCCCCACCGGCAGACCGAACTTGCCGGCGAGACCACCAGCGCTCTTGCCGATGTCGGTGAGGTATTTACGCGCGGCCTGTGCTGGGGCCGCGACGGACTTGAGTGCACCGATCAGGCTTTCAGCGTTGGCCGACAGAATGGCTTTGAGTTCGAATCGGTCAGACATGGATCAACCGTCGTGAAGTTGGCGCGCGATGCGCTCGGCCTGCTGGTTCCACAGATCGAATTCAGCCAGGCTCAGGTTCAGGACGTCGCGCGGGGATGTTTTGAAGAACCAGGCAAGCTCGAAGACCCGGTCGGCGAACTGCTCGTCGCTGCCCCAGCCGGTGCTTCCCCTTCCCCGAAAAAACCCAGCACCGCCTGGGTCGCGCGGCCAAAGTCGCCCAGCGACAGCGCTTTGACGCTGGACAGCGGAACGGCCGCCAGTCGCGCCACGTAATGCGCGACCACGTTCATGCGCACCTCGATGGCGGGCTCCTCCATGCCGTTGCCCGGCAAAAGGCGCATCGGCTGTCCCAACTCGATCAGGTCCGCCGTGGTCGGCTGACGCAGGGTGAGGCAGTCGATCTCCTCGCCATGCGCGGTCACGGGTCGAGTCAGGGGGATCGTCAGGTCATCGTGATTCAGGGGCTTGGTATTCATGGGTGTCCTCACTGGTTATTGCTCCATTGCCCCTGGCTGCCGGAGAACTCGATTTCGATCGTGCCCTCGATCGGCTTGGCCTTGGGCTCACCGCGCACGAAGGCGTTGGACAGCGTGTA
>NODE_1804_length_1140_cov_3.749309||full
TCAAACGGTGCGCCAGAGCAGGCCTTCTTCCTGATCCGCAATCGGGACGTCTTCAACGCTGGCGCCCATTGGCACGGCAATCGCCTGCGCCGCCAGCAGCGGAGTGTTGTTCTGCTTCGACAGATGCGCAGCCACCACCGTGTGCAACGCGTCGTGGTGCACGCGCATTAGAATCGCCGCAGCAATGTCATTGGCCAAATGGCCGAAATCCCCGCCGATACGGCGCTTCAATGACCACGGATAAGCTGAATTGGCCAGCATTTCGCGGTCGTGATTGCATTCGAGCACGAGCGCGTGCATGCCTTCTAGGTGCGCGCACAGGTATTCCGTCAACATACCGGCGTCAGTCAACACACCCAGGCGCCTCGCACCATCGTGAAAGACGAACTGCAGCGGTTCGCGCGCGTCATGCGGCACGGTGTACGGCAAGACCTGCAGATCGCCGATGCTTAACATATCGTCGGCGCGGCAGAAGCGCACGGCCGCGCGATCGGCGCCGCGCAGGTTCTCGGTGGCGCGATACGTGCCGTGGCTGGTCCAGACAGGGATATTGAATTTGGCGGCAACCGCATAGGCGCTGCCAACGTGGTCGCTATGCTCGTGCGTAACGAGGATAGCGTTGAGGGATTCCGGCGTGCAGCCCAGGCGTTCGAGCCGCCGGACGGTTTCGCGGATACCGAATCCGCAATCCAGCAGGATGCGCGTGCACGTCGCTCCGCTCGCGGATTCGACGAGCAGCGCATTTCCTTCACTGCCGCTGCCAAGGCTGGCGAATCTCAGTGTCATCGCCCACCCAGGCAGCCGTACTGCATGACGCGGATTACCGCAATTGCTCGTCGAGCAGCGACAGGATGCGCTTGCCGATGTCGCCAGTCTGCGCGGACCCGTCATCGTTCTGCACCAGGACCGTCGACGACGTGCCGGCATCCTTGACCACCACGCGGTAGCGCTTGGCGCGCTTGAGGTCTTCAATCTTGGTGCCCGAGAACAAGCGCGAGAACTGTCTCTTATACACATCTGACGCTGCCGACGAACGCGCAACAGTGTA
>NODE_1889_length_1110_cov_4.169668||full
CGGGTGTTAGACCAGGCTAAGGATGCTAATCGGGCTAAAAACGACTGGATAGGCCATTTCATTACTGATTATTGCATTAAGGGTGTGAATGAAACGGAGATGAGTAGGAGTCTTTACTTGTCTTACCGTCAGTGGGCAAACCTTAACGGTGAATATGTTAGAAACGATAGGGATTTTTCTAAGGCTTTACTGTTAGCAGGTTATAGCAAAAAACGGACTGGTAAAGGCTACCAGTGGTGTGGTCTTTCCATCAATCCGAATTTGCAGGCACAGGAGGATTTTCTTTGATGGAGAACGCGGTAAAACTGAAAGATACTTCCTGAAAAATGTATAGGCGTGTAGGCAAATGTTTCGTATGGTAAAAACCGGGTTCAAAGAGAAATGCTCTATGAGATTTTTTCATACACGAAAATAGGCATTGCCTACACGCTACCATGCACGCTTTCAAGAAAGAAAAGCCTGATAAATAAGGTTTTTGTATTATAGTGTACCCTTTTTCTTTACTTTTTATATAAGAAGAAAAAAATAAAAGAAATATAAGTGTATATAGAGAAAAGTAAAAGATGGGTCTGAAGCATACATGGCTACACAAAGAACATTCGCCTGATGTAAACGGGGCAAACCCAACGAATGAAACAACCCTATCCAATAAATGAAAAATAAGATTTGAGAAAGGTGGAATAAACCATGATTAACAAACAAGAGAGAACAGTAGAAGCCTACAAGCAAGCAGGAGCAGCAATGCGACTTACTAAGAGTCTGATTAACCAATTAGTGGTTGATATCAGCCCGGTGCTTTTAGCGAAAGATCAAGACAGGCTGTTAAAAGCCATGAACATGATTGATGAAGTATCTTCGCATGCTGAGGACAACATGTTCAAAGATCACCCACAGTTAAGCAATCACTATATTGACGTGTTTTACGGCGATGTTTCTGATGAGCCGAGAAATGAAGTGGATAAGAAAATCATTGAGATGGCAAAAGAGGTATCTGATGGGCTTTTTACGAGAAAAGGAAACTGAGCGAAAACTCGTCCGTGAAGTCAAAGCTGCGGGAGGACTTTGTTTAAAGCTTACAAGTCCTTCCGTTGACGGGCTTCCTGACAGG
>NODE_1926_length_1096_cov_4.139289||full
TCATGCCCGCCAGAGCTTGTGCAACTCCAGCAGGAACATGCCGATCGTGGCCAGCTGGTACGCCGACGCCAGAATGTAGTTTTGAGAGTGGTGCATGAATAGCCTTTTTGGCAGTGGATGGAGTCACCAGTGTTCTGTCACGACTTCGTGCAGTCCACCGGCTGTCGGCATTCTCCAAGCCCTTCGGCCCCGATTCCTCTTGCGGGATTTCCGCACCTACCTTCTCATGATCAGGCAAACAGCTCGGACTGATGCGCCCTGAGTTCGTGGATCTTGTCACGCAAGTGGATCTTGTCGTCGGCCTTGCGCAGTGCCGGCTCCGACATGTAGCCCAACAGCCCTTCGAGCTGGTCCACATCGCCAACGGTCTGGAACTGCTTGACCTTGTTGACAAACACCACGGTCTTTTTGTGCCGACGCAGCAGCTCGATCACGTTGCTGAGCGTCCCCGTGCTCTTGGCGTCCCAGATCATCAGGCCGAAGTCGGCGGTCTCGGCCATCTCCACATCCTTGGCCGTGAAGAACGAACGCGAGCCAGGTTGTGCGTGTTTGACTTCGACACACGTCACCGGCCAATGGCCAATGTTGTTGCGCGGCTGCTTGCCGCTGCAATAGACCACCGCATGGCGGGCACCCCGCTCCAGCAGATAGGACTGGATCGAGCTGTCCGCGCCGTCCGCATCGCCCACGACCACGGTGTGGTCCGCCTCCACGATGTTGTCGATGCGCGCTTTGACCTTGGGGTCGAGGTGCTTGATGCTGATCGACCCAGCTATGAAGACTTTTGTCATGGTTGACCTCACCAAGTTGCAGTAGCCACGTAGATCTTGGCCACCTTCGAATAGGTCCGAAGTACAGCGGTAGCCGCCTCCAGCGACGCGCCCGTGTCATAGCGATCGTCCACCAGCAGCACGTTCCAGCTGCCTTGAGAGGTAATCGTGTCATGCAGCAAGATCTTGCCCTCTAACTCTTTTGCACGATCTTCTTTGGAACCAATGTCCTTCAGCGCTTGGCCTGTTGGAGCCCTGTCTCTTAGACACATCTGACGCTGCCGACGAACGCGCAACAGTGTAGATCT
>NODE_1990_length_1076_cov_2.944172||full
TCAGCCGAGCAGCAGCGCGTCGTCGTCCACCTTGGCGCCGCGCGTTTCCTCGAACTTCTGCAGCAGATGCGGCACGTCCAGGCCACGGCGTTCCTCGCCCTGCACGTCGAGGATCACGTTGCCCTGGTGCAGCATGACCGTGCGATCGCCGTAGTCCAGCGCCTGACGCATGGAGTGCGTGACCATCATCGTCGTCAGCTTGCTTTCTGAGACGATCTTGGCGGTCAGCTCCAGCACGAAGGCGGCAGTCTTCGGGTCCAGCGCAGCGGTATGCTCATCCAGCAGCAGGATGCGCGACGGTTGCAGCGAGGCCATCAGCAGGCTCACGGCCTGGCGCTGACCGCCCGAGAGCAGGCCGATGCGATCGGTCAGGCGGTTTTCCAGGCCCAGGTCCAGCCGGCGCAGTTGTTCGCGGAAGATCTCACGCCACTTGCGGTTGGTCGCGAACTTGAACCCGCGACGCTGCCCGCGGCACATGGCCAGCGACATGTTCTCTTCGATGGTCAGGTTCTCGCAGGTGCCGGCCATCGGGTCCTGGAACACGCGGGCGACCTTGTCGGCGCGTTGCCATGCGGTCTTGCGGGTGACGTCTTCGCCGTTGATGGTGATGCTGCCCGAGTCAACCAGTTGGTCGCCGCTGATGGAGTTCAGGAACGTCGACTTGCCGGCGCCGTTCGAGCCGATCACGGCCACGAACTGGCCCGTGGGGATCTCCAGCGACAGGCCGCGCAGCGCGCGCGTTTCAATGGGCGTGCCCGGGTTGAAAGTGAGGGTGAGTCCTTGTGCGCTCAGCATGTCAGTTCCCCTTGGAGCCGCCGTTGTTACCACTGCGGGCCAGCTTGCCGAACACCTTGCGGCGCACGCCGGGCAGCACGAGAGCGATCACCACCAGTGCGGCGGTCACCATGTTCAGATCCTGCGCCTGCAGGCCGATGAAGTCGCTGTTGAGCGCCAGGGCGATGAAGAAGCGATACAGGATCGCGCCAATGACCACGGCCAGCGTGGTCAACACCAGGCGGCGTGCGGGCAGCACGGTCTCGCCGATGATGACGGCGGCCAGGCC
>NODE_65_length_9541_cov_317.633038||full
GTATTAAACATTCCAAAAAAAAGGTACTGGCTATTTAAGGGGCCAATAGACAGTGGCAAAACTACTTTAGCTGCAGCTTTACTTGATCTCTGTGGGGGAAAGTCATTAAATGTTAATATGCCATTAGAAAGATTAAACTTTGAGTTAGGAGTGGGTATAGATCAGTTTATGGTTGTATTTGAGGATGTAAAAGGCACTGGTGCAGAGTCAAGGGATTTACCTTCAGGGCATGGCATAAGCAACCTTGATTGCCTAAGAGATTACTTAGATGGAAGTGTGAAAGTTAATTTAGAGAGAAAACACCAAAACAAAAGAACACAGGTGTTTCCACCTGGAATTGTAACCATGAATGAATATTCAGTGCCTAGAACTTTACAAGCCAGATTTGTAAGACAAATAGATTTTAGACCTAAGGCCTACCTGAGAAAATCACTAAGCTGCTCTGAATATTTACTAGAAAAAAGAATTTTGCAAAGTGGCATGACTTTGCTTTTGCTTTTAATCTGGTTTAGGCCAGTTGCTGACTTTGCAGCTGCCATTCATGAGAGGATTGTGCAGTGGAAAGAAAGGCTGGATTTAGAAATAAGCATGTATACATTTTCTACTATGAAAGCTAATGTTGGCATGGGGAGACCCATTCTTGACTTTCCTAGAGAGGAAGATTCTGAAGCAGAAGACTCTGGACATGGATCAAGCACTGAATCTCAATCACAATGCTTTTCCCAGGTCTCAGAAGCCTCTGGTGCAGACACACAGGAACACTGCACTTATCACATCTGTAAAGGCTTTCAATGTTTTAAAAAACCAAAAACCCCTCCCCCAAAATGACAGCAACTGTAAAGTAAAGCTGGTTATACTTTATTAAAATGTACTGCATATTACAATAAAGGCTTTTGATTACAGCATCTTTGTTTGCAACTGTCCATATCTGTCAACATATCTCATCATGTCTGGGTCCCCTGGAAGTTCCTCTGTCCCCTCAAAAACTCTAACCTCCTCTACCTGAGCATCCATACCATACATAGGCTGCCCATCAACTCTAGGGGTCCTTCTGTTAATCAAATCAGTAAGAAGGAAAGAAATTGGGTAGGGGTTCTTAACCCTCCTTTTTCTCAGCTGCACCTTAAAATATCTGGACAGTCCTCTCCACTGCTGGGAACCAGATCTGTTAGTAAACATTCCACAAACATCAACAGCTGACAAATACAAGTTGTCACCTTTGCAAAGTGGCCCAACACCAAATTCATCAAGCAGCACTGTTGTGGCAGTGTTTGTTATATGAAGAACTGGAGGGACATTTTCTCCTCCTGTTAGTGTCCCAAAATATCTTGTGTTTTCATTTCTGGTGGGATCAGGAACCCAACATTCAACAGGATATGCTTTGTTCTTATCTAGGTACGCCTTGTGCTCTGTGTTCATTACTTGAGATTGCACTGTTGCATTCTTTGGAAAAATTGTTCCATCTGGGTACTTTGTTCTGTAATTAAAAACCACCCCCTGTAATTCTAAAGCCTCCCCCCCAACAGAAAAAAAATGAAAGCTGGTGCCCTGCACTGGCTTTCCTGCACCATTGTCATGAGTTGCTTGACCATTAGAGTGCACATTCATCAAAGTTGTCACCCCTATAACCTCAGTTTTTAAGGTAACAGCCTCCCACATTAGTATATTTCCACAGGTTAGATCCTCATTTAGATTGGGTAGTGGAATTCTGGCCACACTGTAACAAGGAAGCATGTCCTTATTTGGGGAGTCACTTTCAAATGTATCTGATATAGAAATTGACTTACTAAAACCCCTAAGATGCTCATCTGGGTCACCCATTTCTGGAGTTAAAAAGCATTCTACCTCTGTGATTGAGTCAACCCCAGTTTTAACTTCTAGAACTTCTACTCCTCCTCTTATAAGAAGTTTTGGAACTTGCACGGGGTCCTTCCTTTCTCCTTTTCTTTTTGTTGGGGCCATCTTCATATGCTTCAAGAGCAGGTGTTACAGTCCCGTACAACCCTAAAAGTAAAGGCAACATCCATTGAGGAGCAGATCTTTGATTTGCACCTCCTGGTGCAAAACTTTTCTCTATAAATTCACCAGATTGCACATTTGGGTTTTTTAAATCTAGCCTTTGGGTAACTTCTTGAATGCTGTCTGCATTATCTATACTTTGGGTGTATGAGTGGCCAAAGGAAATATAGGTTCCCTCCCTTTGGGCAACCTGCCTTACCATAGAGGGCCTAACTGGAGACAATCTAGAATAATAGTCTGAAATATAATTATATAAGTTAACTGGTGAATTAACTATTGCCCAAGTAGTTTCTTCCAAAAACCTTGCTAAAGTTTCAACAAATAGTTTTTGGGTTCTTCTTTGAATTTCCTGAGATGTTAAAGAAGGCAAATCATCTCTAACAAGATTCCAAAAAGCCTGGGAGATTGTGGAGAACAAAGAAGGGCCCCAATGTCTAGGATCTAAATAGTGAATATTGTTAACAAAGGCATTCACTCCAGGAAATAAAATATCATAGTAGTCTTCTGGATTAAATAACTGTAAAGCCATAGCTGGCTGCTGAAAAAGCCCAACTGTTGAAACTTTATGATCCCAGTCAGCAAAAAATCTATATCCCAACTGAGCAATAGCACTACCACCAGTTACAGTTTGAACCAATGCAGCAAACCCAGCTACAGCCCCCGGAGCTCCAGTAATTACAGCATATGTTTCAGGAGTAAGGCCTATTGCAGCTATAGCCTCAGAGGTACTTGTAATCCCCTCTACAGTAGCAAGGGATGCAATTTCAACTTCTATAGTAGCAGCAGCCTCTCCAGCAGCAATTTCAGCTACTGAAAATCCTGTGGCAGCAGCAGCCTCAGAAACAGTAGCAACTAGGTCCCCCAAAAGTGCAAGTGCGGCACCCATGAACCTGAAAACACAAAAAAAAAACATTACTTACCTATGTAGCTTTTGGTTCAGGCAAAGCACTGTATGTCTGGTGAGTCAAACCACTGTGTTTCTGTCTTTTTTTCCCGTCTACACTGTCTTCACCTGTGCAAAAATCCAGCAAAAATTCTAACAAAAAAATTAAAATCCTTTGAGCTCTTTTTTTAGTTCCACTCCAGGTTTTACTAACTTTCACAGAAGCCTTACGTGACAGCTGGCGAAGAACCATGGCCAGCTGGTGACAAGCCAAAACAGCTCTGGCTCGCAAAACATTTCCACTGGCTGCTTTCCACTTCCCCTTGTGCTTTGTTTACTTGTGATTAAGGACTATGGGAGTGGTTTCACTATAACTGCCAGTGGCATGCAGCCAGGGCTCCCTCTGGCTGTCAGCTGGTTGGCTCCCTAGGTATGAGCTCATGCTTGGCTGGCAGCCATCCAGTTTTAGCCAGCTCCTCCCTACCTTCCCTTTTTTTTATATATACAGGAGGCCGAGGCCGCCTCCGCCTCCAAGCTTACTCAGAAGTAGTAAGGGCGTGGAGGCTTTTTAGGAGGCCAGGGAAATTCCCTTGTTTTTCCCTTTTTTGCACTAATTTTTTGCTACAAAAAGCAAAAATGGACAAAGTGCTGAATAGGGAGGAATCCATGGAGCTCATGGATTTATTAGGCCTTGATAGATCTGCATGGGGAAACATTCCTGTCATGAGAAAAGCTTATCTGAAAAAATGCAAAGAACTTCACCCTGATAAAGGTGGGGACGAAGACAAAATGAAGAGAATGAATTTTTTATATAAAAAAATGGAACAAGGTGTAAAAGTTGCTCATCAGCCTGATTTTGGTACATGGAATAGTTCAGAGGTTGGTTGTGATTTTCCTCCTAATTCTGATACCCTTTATTGCAAGGAATGGCCTAATTGTGCCACTAATCCTTCAGTGCATTGCCCCTGTTTAATGTGCATGCTAAAATTAAGGCATAGAAACAGAAAATTTTTAAGAAGCAGCCCACTTGTGTGGATAGATTGCTATTGCTTTGATTGCTTCAGACAATGGTTTGGGTGTGACTTAACCCAAGAAGCTCTTCATTGCTGGGAGAAGGTTCTTGGAGACACCCCCTACAGGGATCTAAAGCTTTAAGGTAAACCACAATTTTTCTTTTGCAGGGCATTTTGTTTTTTACAATAAACTTAATTTTTTGTTTTTAGGTGCCAACCTATGGAACAGATGAATGGGAATCCTGGTGGAATACATTTAATGAGAAGTGGGATGAAGACCTGTTTTGCCATGAAGAAATGTTTGCCAGTGATGATGAAAACACAGGATCCCAACACTCTACCCCCCCTAAGAAGAAAAAAAAGGTAGAAGACCCTAAAGACTTTCCTGTAGATCTGCATGCATTCCTCAGTCAAGCTGTGTTTAGTAATAGAACTGTTGCTTCTTTTGCTGTGTATACCACTAAAGAAAAAGCTCAAATTTTATATAAGAAACTTATGGAAAAATATTCTGTAACCTTTATAAGTAGACATGGTTTTGGGAGTCATAATATCTTGTTTTTTCTAACACCACATAGACATAGAGTTTCAGCAATTAATAATTACTGTCAAAAACTATGTACCTTTAGTTTTTTAATTTGTAAAGGTGTGAATAAGGAATACTTGTTTTACAGTGCCTTGTGTAGACAGCCATATGCAGTAGTGGAAGAAAGTATTCAGGGGGGCCTTAAGGAGCATGACTTTAACCCAGAAGAACCAGAAGAAACTAAACAGGTTTCATGGAAATTAGTTACACAGTATGCTTTGGACACCAAGTGTGAGGATGTTTTCTTGCTTATGGGCATGTACTTAGACTTTCAGGAAAACCCTCTGCAATGCAGAAAATGTGAAAAAAAGGATCAGCCAAATCACTTTAACCATCATGAAAAGCACTATTATAATGCCCAAATTTTTGCAGACAGCAAAAATCAAAAAAGCATTTGCCAGCAGGCTGTTGATACTGTAGCAGCCAAACAAAGGGTTGACAGTATCCATATGACCAGAGAAGAAATGTTAGTTGAAAGGTTTAATTTTTTGCTTGATAAAATGGACTTAATTTTTGGGGCACATGGCAATGCTGTTTTAGAGCAATATATGGCTGGGGTGGCCTGGATTCATTGTTTGCTGCCTCAAATGGACACTGTCATTTATGAGTTCTTAAAATGCATT
>NODE_555_length_2134_cov_3.925445||lt2gene
CTAACACTACAAGCAAACGCAACGCTGCAATAGATGGCATGCGTGCTATTGCTGTTATTGCGATTGTAGCGTTCCACCTACGTCCAATAGTACTTCCAGGAGGATTCTTGGGAGTAACAATGTTTCTTGTTATGGCTGGATACTTCAGCACTGTATCTCTGCTAAAAATGTTTGAAACATCAAATGCGCAAAAGTCGCCAGCAACCAGCGAACAAACCAAAATACCGGTAAAGTCTAAAATATTCGCCTACTTAAAATACTTGTTTAAACGCGTAAAACGAATTTGGCCGTCTACTATAGGGATTATTGCTCTGAGCGCCCCACTAATGTGGCTATTTTCACCAAGTCTTTTAACAAAACTACAATCTGACGCACTAACAGGCGCTAGCTTTACAAGCAATATGGCGTATATTTTACGAAAAGTATCTTACTTTGAACAATCAGGACTACCATCCCCAATAAAACACCTTTGGTATTTGGGACTTATTATGCAAATCTTTGTATTTTGGCCGATTATACTATGGGCGATTCTTAAAATTGTGCACTCTAAATTTGTAAGAATGTGCGTTACGGCGATTCTTATGATTGCATGTTCGTTGGCAAACCTAGCAATTACGATTTTTTATGGAGATGGCCAAACCATTGCGCGCGTGTATTACTCTATTGACACTCGAGCTGGAGAATTCTTAATTGGTGCATTACTAGCAATGTATTGCACATGGTTTAGCGAACGTTCCATTATCAAAATTATTGCAGATGCTTGTAAATATATTGTTGGAAACAAAAGCAAAAAAACACAAATCGAAAAAATAGAGGATTCATCAGAGATAGAAGCGCAAAATACACAAAATACGCAAAATAAAAGCCAATCCTCAGAAGCCTCGATACCAGACGATTTACTAGCAGGATTGCAAGTAAACATGATGGAATCTGATAAAGATGGCGAATATGACGAATCCGATGAATCTAATAATGAAATTGCTGGGGAAAAGTGGCAACAAACCAACGAATCAGAAAACACTGATAAAGTAAAAACTGATCTAAAAAATAAATCAGAATCTGGTAAATTCGCAAAAATAGCAAAAACTCTTCAAAAACCTCTAAGCACACTACAAAAATCGATTATAGGATTGGCTGCGTTAATTTTTATTCTATGGTGCTTAGTGAAAGAAGACGGTTCAAAAACCTGGATTGTTTACGGCGGATACACGATATTCGCAATAGTTTGCGCGATTTTAATGTGGTCCTGCCTACAGAAAAATAGTATTTGCACTAAAATACTTGAAATTGCTCCACTGAAATATATAGGTCTAAGATCTTTTGCGATTTACATAGTCCACTTCCCTATTCTAGAAATACTAAACCCTGCTACAAGAACCACACAGATAACTCTTTGGGAACAGGCAGGGCAATGCGTAATAGTTATTATTGCAGCAGAGGTTTTTTACAGAATGTTCGAGATGCCTCTTGCAAATAAGCATATAACCTTTAGTATTATCCAGAAAGACGATATTATCTCGGATGATATAGACGCGAAAAACCCTGATTTATCTTCAGATACTTTAAACGTTAAAAGTAAGAATATAAGATTGCCGTTTGTTTTAAGAAGAACGGTAATAGTGATTTGTGCAATAGTTGGGCTAGCAATAATTGCAGCGCCAGTTAACTGGAATAGTATTGCGCAAGCGCGAGCTATACAATTAAGACCAGAATTAAACGCGCAAGACGCGAATACTCAAAACAAAACTGCACAAGAAAAAACTGCACAAGAAAAAAATTCCGCTAATACGAAGAAAAAAACAGGCGGAAAGCGCGAGAATATAGAAAAACAAACGCTTCCAACAAAACCATCTGACCATAGGATTCTCAACCCGATTGCAGAAAAAGTGCCAGAAAACATAAATACAAAACCATGGAAAATAGACTCAAAACGCAATGTTTGCACTGCAGACATAACAATGGTTGGAGATTCCGTAACAGAAGGCGCAAAACCATACCTTATGCAAGCATTACCAAACGCTTGGATTGACGGAAAAGTGAGCAGACAAATATTCCACGGAGCGGAAGATTATCAGCAAGATTTAGTTGGGAAACACCCTGGAAGCGTTGTAATCTATGAGCTTGGAACAAACGG
>NODE_617_length_2054_cov_4.278139||lt2gene
GCTCTACCACCTTACAAGCAGGGAATTTATAACTGTTTTGGATATAAATCTTGGCTCCTTCAATCATCCATTGAAGTATTGCCCCACCTGATTTTCGCAAGAGTTCATCAACATAGTCTGTTTTCGGATTCTTGATTTCTTTCGTAAACGGTGCAACAAAGATTCTCCGCCACGTTCCCTTATCGTTTGAACCGACCTTCGGTAGATGGTTCGTGTAGAGAATAGTTGAGTGGCTTGGTGTAAACGTAAAAGGAGCATAATATTTCCTCTCAGCTGAAATATCATCCACGCTTGCTATCTGTTTCAGCATGGAAATAGAAAGCCTTTGTCCTTCCTCAGTTTCCGAGGCAAGAATAAACCTTTTACCACAAAGCTCCGCTAAATCAACTTTCACGTTTTTAGCCCGAGTGGTTAAAGACTCCGCAGGTATTTTCCCCGCATAATCTCCAAGCACATGTGCTTCCGCGTTAAACACGGTCGACTTACCGTTACCGCCTGACCCGTACACCAGCAAAAGCGATTCTTCAAACACTTGACCTATAAGCGTACTACCCGCATGGCTTTGAAGAAATGTCTGAAACTCTTTATCGCCTGCGGTAACCATATCAAGCGTTGTCTGCCACAATCCCACGTTGTCCCGTGAAGGGCAAACAGCGGTCATTTTCGTGCAGTACAAACACGGATCATGTGCTTTTAGCATGCCTGTCTTTAAATCCACGATTCCGCAAGGCGTGTTTAGAATGAAAGCATCACGATCCAGTTCTTCGTTTGCAACTTCCAGCATGGATTTAGCAAGCTTTAATATCCCAGACACTTTACTGTGATCATTCATCTTCTTAGCAAACGAAAGATACTGTTTTGCCCGATTCACTTCACTCTTAGCTTTATCCGCCTGCTCTTTATCACCTGATGATTCAGCTTGAATGAACTGTTCGTAAACTGTCTTAAACTCAACACCGGCATTCTTCAAAACCTTTTTAGCAATAAGCATGTAAAGTTTCATAACTTTAAGCTCAGACGCTTCCCACTTCTTTCCCGTCCAGTAAAGCCAGCCTGCAGACATCGTATAAACAGCCTTATTCTTGTTATGTTTTGCAAAAACCTCAGCCATCGCAATATCCGTTAAATCATCCGGCTTATACTCCTCATAGCTTTTGCCATACTCGCTAGGCGGAATATAACCTTCTTGACTTGCTACTTTAAGCCCGAACTTTTTAGCCGAATACCAGATTTTAGATAATTCTGCGTCAAGTAAAGGAGGATTACACCGCTCAGCTTCCCTCAAAAACTTCTCATGTGCTTCATCTGTCGCCCCATAACGTTTGATGAGTTTTCCTGCAATACGACTAAGCCTAGAGTTTCTCTGCCCCGATGGTATTTCTTCTGTTCCTGCATCAAATTCACCAAAGGCTTCTTCAGAGAGAAAATCAACGATTGTTTTTTCACCCTCATAAAGTTCTACCAGCGGAGTTTTAACACCGTAGAGGAAACGTGCCGCATCAAGAGCGTTGCTGTCAAAATACGGGAATACTGATTGAATCCTTGTTTTAAGCTCCACATAAGCTTTAGCATCGCTTACTTCTTCAATTGGAAAATAAACGTGAAAACGTGGTCTTGCACATTTCCCATGCTTGTCTTTCATGTGGTTTCTACTATAAGACGCGTAAAAGCACACGTTCGGAAACGCTAAAGCAACATCAAAAGGCGTCACCCAGTCTTTAACAACATCAGAATGATCGTTATCACAGTCCATCGGAATACAGGTAGACGAAATGAAATTATCTTTAGACCTATAACTGTTAGTAAACTGTGCTGTGACATGGTCAAAAGAGATAGCCTTATTAAAACTATCTCGATCACAGACTTTTATTTCGTCAGGATACAAGCAGTTACTACTGTTTCCAACACAGGAAGCTGTATAAATTTTGCATTCAAGCATCAACATTCACCCCCTAAATCCTTATCCGTAAAATACTTAATCGGCTGGTTTCGTTTTTCAGCCAGATTGATTTCTACTTGCATGCCGCCTGTGATTTTTTCTCCGAACACCCATA
>NODE_2176_length_1012_cov_5.182863||lt2gene
ACACTGTGGCGCGTTCGTCGGCAGCGTCAGATGTGTATAAGAGACAGGCTACCGTGAGCACGTTTTTAATCGTATCCCACACGCCGGTAAAAACCTGAACTAAGCCTTGCCACACGTTTTGGAAAAACTCCGAGATGTTTTGCCAAATACTGCTCACGCTCTGGCAAACACCCTGCCACAGGTTTTTAAACCATTCGCTTATAGCACCCCAGTTTTTAATAATCGCAATAATCGCCACAACCGCGGCAATAATCGCCGCAATAATACCGATAATAGGAAGAAGTGAAACGTTTAACGCTCCAAACCCAACAGCCGCTGTTCCGGCTGCTGTCCCTGCCGCCGCTGTTCCTGCAGCACTTGCTCCTCCTGCCACGCCTACCGCAGTAGTGGCTGTGGCTGTTCCTCCAATAAGTCCGATTAACCCTCCCAGAGCAGAAGTTATTGTTCCAACAGCACTAATAATTTTCCCGATCACAATGAGCACAGGGCCGACTGTTGCAGCAATAAGCGTGATTTTTACTATCGCATCCTTCATTCCCGGAGACAATCCGTTCCAGGCTTCGCTTAAAGATTTCATACAGGAAGCGAACTTTTCAAGCATAGGCTGTAAAACCGTTGCAAGAGAACTTCCAAGATCTGCTCCCACGATTTTCAGACTATTCATTGAAGTCTTAAACTTATCTATCGGATCAAGCGTTTCGTTAAACGTTTTCTCCACGCTGCCGGCATTATCTTTAAGGGAAGTACCAAGCTCAGCAAAAGACAGTGAACCGTTTTTACACGCCTGATAAATAGCCGCGCCCGCACGCTTACCAAACAGCTCATAAGCTACTTTTAAACCTTCAGTGTCGCTTTTCGCATTCACCATACTGTTTTGAATATCCTCTAAAGCCTGTTTCATAGGCGTGCCTTTAGCTGTAGCAGCAGCCAATGCTTTAGTTAGAGCTGTCATAACCTGTGACGTGTCAGCACCTGTCTCTTATACACATCTGACGCTGCCGACGAACGCGCA
