# Supplementary material for: When Plaquing Is Not Possible: Computational Methods for Detecting Induced Phages
Source: Viruses. 2023 Feb 2;15(2):420. doi: 10.3390/v15020420 (PMC9964552; doi:10.3390/v15020420)
Supplement: Supplementary file 1 [file viruses-15-00420-s001.zip › FileS3.fasta]

>NODE_15_length_61268_cov_63.666590||full
ACGCCGAGAGTAGTTGGTGGGAAACTGCCTGCGAGGGTAGGACGTTGCCGTGCTCTTTTAATTTTTCAATATAATCCGTTTGGATTAATTGAAAGACTATTAATTTAACATTAATAGTGGAGTGTTGTCCGAGAGGCCGAAGGAGCATGATTGGAAATCATGTATACGGGCATTACCTGTATCGAGAGTTCGAATCTCTCACACTCCGTAGTTAGAAACTTTTTAAGTTTTTAACTAGTTATAAATATCGCTTGCATAGCTTTGTGGGCAATGTTATCATTGAAGCTATGTTAGGGATAATTTATATGACCCGTTGGTCAAGTGGTTAAGACATCGCCCTTTCACGGCGGTATCATGAGTTCGAATCTCGTACGGGTCATTTTGGAGGATTAGCTCAGCTGGGAGAGCATCTGCCTTACAAGCAGGAGGTCACAGGTTCGAGCCCTGTATCCTCCATAGGAGACTACCAAATGGTAGTCTTTTTTAATATTTATTATTGTATTACGGTTAAGGTCCCGAGAGGATTCGAAATTCGAAGATGCCTTGTAACCGATTTTTTAAAGGGGGACTTCTATTATGAAGCAAGAGAAACATTTATTTACGTCAGAATCAGTTTCTGAGGGTCATCCAGATAAAATTGCTGATCAAATTTCAGATGCAATTTTGGATGCAATTTTAGCTAAAGATCCTAATGGTCGTGTTGCTTGTGAAACTACGGTAACTACAGGATTGGTTTTAGTTGTAGGAGAAATATCTACATTAGCATATGTTGATATTCAATCTATAGTCAGAAAGACAATTAATGAAATAGGTTATAACCGACCAGAATTAGGCTTCGATGCTTCTAATTGTGCAATTTTGGTTGATATTGATGAACAATCATCTGATATCGCTGGAGGAGTAGATAACTCCTTAGAGGTTAGAAGTGGTAATAAAGGCGATGATCTTCTTAATCAAATTGGTGCTGGAGATCAAGGCTTAATGTTTGGATTTGCCATTAAGGAAACACCCGAACTTATGCCTTTACCTATATCCTTAGCACATAAGATTATGAGAAAAACTGCTGATTTACGAAAAAATGGTACTTTACCTTGGTTAAGACCTGATGCAAAAGCTCAAGTAACTGTTGAATATGATAAGGATAATAAGCCTAAACGTATTGATACTATTGTTGTTTCAACACAAACAGATGATGTAGTATCAAATGATGAAATTCAAAATAGTATAATTAATGATGTGATTAAAAAGGTTATACCAGAACGCTATCTTGATGAAAATACCAAATATCTAATTAATCCTTCCGGGAGATTTGTTATTGGTGGACCTAAAGGTGACTCAGGATTAACTGGTCGAAAAATTATTGTAGATACTTACGGTGGCTATGCAAGACATGGTGGAGGTGCCTTTTCCGGTAAAGATTTAACTAAAGTTGATCGTAGTGCAAGTTATGCAGCACGTTATGTAGCTAAAAATATTGTTGCAGCAGGGTTAGCTTATCGTTGCGAGATTCAGTTAGCCTATGCAATCGGTGTAGCACATCCAGTATCAATCATGATTGATACTGCGGGTACAGGTGTAGTTGATGAATCACTATTAGTACAAGCTGTACGTGAGATATTTGATTTGCGTCCAGCTGGGATTATAAAAATGTTAGATTTAAATCGTCCTATATATAAGCAAACTGCAGCTTATGGGCATTTTGGTAGAACTGATATTGATTTACCTTGGGAGCATACCGATAAGGTCAGTGAATTATTAGATTATGTGAAAAATCATGAATAAAGTCCGTCATACAAATATAAAAATCATCACCTGTGCTATTTTTCTTACCACTTTTATGACTGCCATAGAAGGAACCATTGTTTCAACAGCAATGCCAACTATTGTTTCAGATCTTAATGGTTTGGAGATTATGAGTTGGGTTGTATCAATATTTTTATTAATGACAGCAGTAACTACACCAATTTATGGAAAATTAGCAGATAGTTTCGGTCGAAAGCCCGTGTTCTTATTTGGAATATTAATTTTTGTGATAGGTTCGTCGTTATGTGGCTTAGCACAAAATATGTTTCAATTAATTATCTTTAGAACAATTCAAGGCTTAGGATCTGGTGCTATTCAACCTGTTGCAATTACGATGTTAGCTGATTTATATCCAATTGATAAGAGATCTAAAATATTAGGATTAAATTGCGGCTTTTGGGGTGTAGCAGCTATATTAGCACCTTTATTGGGTGGATTTATTGTACAACATTTATCGTGGCATTGGATATTTTATATTAATGTTCCGATAGGTATTGCAGCATTGATTATGGTACAGGTATATTTTATTGAGAAAAAGGTCAATAAAATAGTATCGCTAGATTATGCAGGATCAGCAATTTTAATCGTATTTTTATTATCGTTGATGTTATTTTTGCAATTTCTGGATCAGCCCGGAACTTTGTTGTTGACTATCGCTTTATTAGTTATTAGCATATTTAGCTTTGTATTATTCTTTAGTGTAGAAAAAAAGGCTAAAGATCCAATTATCCCTTTGTCTATTATCAAAAATAAGGAATTTATCTGTCATAGTTTAATTACTCTATTAATTTCAGGAGTTGTTATTGGCTTTGAATTTTATATTCCGACTTGGATGCAGGGAATTAATGGTGTTAGTTCATCAATGGCTGGTTTTGCAGTCACACCAAGTTCTTTATTATGGATTGTTGGTTCCTTCATTTCAGGAACATTAATGTTTCGTTATGGTACCAAAAAGCTATTTGATGTCTTTTTAGCAGTATTATTATTGGCAGATATATGTCTTTTATTCGTACCAATATATACACCGCTTTGGGTATTTTGCGTTTTGGCAGCTGTTAATGGCATCGGTTTTGGAATCATTATCACAGTGGCATTAATGAAATCACAATTGATTGTTTCTCCAAAAGATATAGGGGTTGCAACAGCATTTAATACATTGTTGAAATTTTTGGGTCAAACAATGATGGTTTCACTCTTTGGTGTTGTATTTAATACTTCAATTATGGCAGGATTACAAAAACATCCGCAGTTAACACAAAATATGATGAATAAAATTGTTGCTTCTGCTAAATTATCTCAGTTAGATCCAAAATTTGTTCCACAATTAAGAATGGTGCTTATTAATGCATTAAAATCTGGTTATTGGGTAGCATTAGTTTTAATTGTCGTTTCTTTTTTACTGAATCATTTGTATAAAGAAAAGAGAATTAAAAAGTAATATGATGGTATAAATTACCTTGTAAAATTTCTTTTTTGTGGTAAATTATAATCATTATAGATAAAAAAAGAGTTGAGATTAGTAAATGAACCTGCATTTTCAGAGAGGGATTATTGGTGTGATATCCTAATGTAATTCATTGAACTTACTCCGTAGCAAACTCTACGTTGGCACAGCGATAACGTGCGACAAGGGTCATGTTATGCATGGAACTTAGGTGGTACCGCGATTCAATTTCGTCCTATGATTTACTTTCATAGGACGTTTTTTATTTTAGGAGGAAAAAATGTATAATCACAAAGTTGTTGAAAGAAAATGGCATCAATATTGGTCAGAACATAAAACATTCAAGACAGGAACAGATCCAAATAAGAAAAATTACTATGCTTTAGATATGTTTCCATTTCCATCCGCTAAGGGTCTTCATGTAGGGCATCCAGAAGGATATACTGCTACCGATATTTTAGCTCGTATGAAAAGGGCACAAGGATATAATGTTTTACATCCAATGGGTTGGGATGCTTTCGGGTTACCAACTGAGCAATATGCAATAAAAACTGGTAGAGATCCTATGGATGTTACTAAGGAAAATATAGCTAATTTTAAAAATCAACTAACCCAACTTGGATTTTCTTACGATTGGGATCGTGAGGTAAATACTAGTGATCCTGCTTATTATAAATGGACACAGTGGGTATTTGAACAAATGTATAAAATGGGATTAGCTTATGAGGCTGAAGTTCCTGTTAATTGGTCACCAGATCTGGGTACAGTTGTAGCAAATGAAGAAGTAATTGATGGTAAAACAGAGCGTGGAGGTTTTCCTGTTTATCGTCGCAATATGCGTCAGTGGATGTTAAAAATGACAGCTTATGCAGATAGATTATTGGAAGATTTAGATGATTTAGATTGGCCTGAACCAATCAAAGAAATGCAACGCAATTGGATTGGTAGATCATATGGTGCCCAAATTACTTTTCAAGTTGAAAATACTAATTTGACTTTTGATGTTTTTACTACTAGACCAGATACATTGTTTGGTGTTAGTTATACTGTTTTGGCACCAGAAAATGAATTAGTTAAAAAAATAACTACAGAAGAACATCAAGCGGATGTAGAAGCTTATATCAAAAAAATAGAATCAAAATCTGATTTGGAAAGAACTGATCTAAATAAAGATAAAACAGGTGTTTTCACTGGAGCATATGCTATTAATCCAATTAATGGTGACAGAGTACCTATTTGGATATCTGATTACGTTTTAGCAAGCTATGGTACTGGTGCAGTGATGGCAGTACCTGCACATGATGATCGTGATTATGCTTTTGCCAGCAAATTCTCTTTGCCAATTAAAGAAGTTATTAAGGGCGGCGATGTCACTCAAGCAGCCTTTGTTGGCGATGGTGAGCATGTAGCTTCTGATTTTATTGATGGATTACACAATGAAGAAGCCAAAAATAAAATAATTGAATGGTTAGAGGAACATAAGCTTGGTAAAAGAACAGTCAATTATAAATTACGTGATTGGGATTTTTCAAGACAACGTTATTGGGGAGAACCTATACCTATAATTCATTGGGAAGATGGTGAAACTACATTAGTTCCTGAAGACCAATTACCATTAATCTTGCCACATGCAACCAATATTAAGCCTTCAGGCACACCTGAAAGTCCATTAGCTAATTTGACAGATTGGATTAATGTTGTTGATGAAAATGGACGTAAAGGTAAACGTGAAACTAATACTATGCCTAATTGGGCTGGTTCTTCTTGGTATTACTTACGTTATATTGATCCTCATAATACTGAAAAATTAGGTGAATATGAGTTATTCAAGAAATGGCTTCCAGTTAATATGTATGTAGGTGGAGCTGAACATGCTGTAAGACATTTATTGTATGCTAGATTTTGGCATAAAGTGCTCTATGATTTAGGTGTTGTGCCTACTAAAGAGCCATTCCAAAAATTATATAATCAAGGCTTGATTCTTAAGGATCATGAAAAAATGTCTAAGTCTAGAGGCAATGTAGTAAATCCTGATGATATTGTTGAAGAATATGGAGCAGATAGTTTAAGAACTTACGAAATGTTCATGGGACCACTTGATGCATCGATTGATTGGGATGATAATGGTCCAGCATCGATTAAAAAATTCCTTGATCGTGTATGGCGTTTAATGGTTAATGACTTGGATGTTAAGGCTGTAGTAAGTGACAAAATTGTAGAAGAAAATGACGGTCAACTAGATAAAGTTTACAATCAAACTGTCAAGAAAGTTACAGAAGATTTTGAAGCACTACACTTTAATACTGCAATTTCGCAAATGATGGTGTTTGTCAATGAGGCTCAAAAGGCAACCTCTATTCCGCGTGCTTATGCTGAAGGTTTTGTTCAATTGTTAGCCCCAGTTGCACCACACATGATGGAAGAAATTTGGCAAATATTAGGTCATGATGAATCAATATCATACGTTCAATGGCCTAGTTATGATGAAAGTAAATTGATTGAATCAGTAGTTGAAGTGATGATTCAAATTAATGGAAAATTGCGTGGAAAAATTAAGGTAAAAGTGGATACTGCAAAAGAAGAATTAGAAAAGCAGGCTTTAGCTGATCAGCATGTTCAAAAGTTTTTAGCAGATAAAGAAATACGAAAAATTATCATTGTTCCCAATAAAATTATCAATATTGTAGCTAAATAATATTTTACTTAGGAAATTTAAATGAATAATAACAATCAACAAACAGAAAATTCACGCATTTCTTTGCTAAAAGGTTCCGCTTGGATGACGCTAGGTTCAATTTTTTCACGTGTATTAGGTGCGATTTATATTATTCCATGGTATGCATGGATGGGAACACATGGTAATGTAGCCAATGCGTTAACAGCTAAAAGTTATAATATATATAGCTTATTTTTGATAATCTCTACTGCTGGTATACCAGGTGCAGTAGCAAAACAAGTTGCTAAATATAATGCCATAAATGAATATGGTATTGGACGCAAACTATTCAAGCATGGCTTATTTTTGATGATGATCTTTGGAGTTGTATCTGCATTTGTTATGACTATAGCTTCACCAATTTTAGCAGGTAATGATTCAAGACAGATTCCAGTATTACATAGTTTAGCTTTAGCTGTATTGATTATTCCAATTTTGAGTATTATGCGAGGATATTTTCAAGGCTACAATGATATGATGCCATCCGCACTTTCCCAACTTGTAGAACAAATTGCTCGTGTTGCATGGATGTTATTTACTGCATATCTGATTATGCAAGTTCAACATGGAAGTTATTTAACAGCTGTTATTCAATCTAATTTAGCAGCAGCTGTAGGTGCATTTTTTGGCATTGCTCTCTTAGTTTTGTTTTTACTTAAAAGAAAGAGTAATGATGATAAATTAATCTTATCTTCTAATAATGAAATTGAAGTTTCTACTCAAAGTCTTTTTAAGGAAATTATCGGCCAATCGGTACCTTTTATTATTATTGATTCTGGTATTACATTTTTTCAGTTAATGGATCAGTATACTTTTCATCCGATTATGAATAACTTGGTGCATGTTTCCTATGATCAGATTGAAAGCTGGTATGCTTTATTTGGTTTAAATGCTAACAAGTTGATCATGGTTATCGTATCTTTAGCGACAGCAATGGCGATGACTGCGATACCATTACTATCTGGTGCTCACGCCAAAAAAGATTATAAAGATATTTCTAGACAAATAGAAAATACTTTAGAATTATTTTTATTTTTCATGATACCTGCCTCATTAGGAATGGCAGCCGTCTCAGTGCCAGTTTATACAATCTTTTATGGAGCTGATCCTTTAGGTGCCAATATTTTATTTTTATCTGGCATAGCAGCAATGTTTTTAGGTGCATTTACTATTTTAATGGCGATTTTACAAGGACTATCTGAAAATGGCTTAGCTATTAAATATTTACTTATTGGAATAATTATCAAGAGTATCTTTCAATGGCCAGCCATCAAACTTTTCCAAGTATATGGTCCTTTGATTTCCACAATTATCGGACTCATTTTCACGATAACCTTTGCTTTGATGCACTTGCGTATAAAATATAAGTATAATTACAAACGAACCAAAAAAATATTTCTTGCCATACTAATAATATCGTTAATGATGTTTATGCTTTCTTTGATATTTGTTGTGATAGCAGGCAAATTATTAAATCCCGAACATAGAATTAATGCATTGATATTAGCTACTGGTGGAAGTATTATAGGCGGGCTGTTTTATTTTTATATCACATTTAAATTAAAGCTAGCCCAAAAAGTTATAGGAAATAAAGTTGAACGATTGGCAAAAAAATTACACATCTGTTAAGTTTAGAATATATGGAGTAAGTTATGGTAAAAACATTGTATATAGTACGTCATGGACAGACATTTTTTAACTTTCATCACAAAACACAAGGTTCATGTGATTCAAGATTAACTGCCTTAGGTATTAGACAGGCTAAGGCTGCTGGAGATTATTTTAAAAAGCAAAATATACATTTTGATGCTGCTTACTGTTCTACGCAAGAACGTGCTAGTGATACATTAGAATTAATTACGGACCACAAAATGCCATACACTAGATTAAAGGATTTTTGTGAAAAAGATTATGGTATATTTGAAGGTGCTGACGAGTATACTTTGCCTTGGAATGGTGATAAATTGGATGCCCCTTCTATGGAACGTGATGATCATGTTGTAGAAAGAATGGTTAATGGTCTCAAACGAGTTCAGGAAGAGACTGAGGATGGACAAAATATTTTGATTGTAGCACATGGTGATATTATTGCTATGTTTTCTAAACTATATAATTCTAATATTCCGCATTTTAGTTGTTGTAGTTTTGTTAAGTTTCTTTATGATAAAGGTACATATACATTTGCAGGTTTTTATGAACCAGCAATAGGTGTTGAATAAGAAAATATATTGTATTTTGATTTCTAGAAAATTAAAGATATAAAAAAAGTCTACCTGATGCTGTAGTGTCACAAAAAAGTAAGACTAAAAATCTAACTTTTTTTGATTACTTCATATGCATGAGATAGACTTTTTATTTAGGTTTTATGAGTTAATTGTTTGTATATTATGTACTTTACAAAAATTGATAAATTTAGTATCTGTGATTTTTTTATCGGTAATTAGTATATCAATATCGCTTAAATCACATAGTTTTATAAAGTCTTGATTATTTTTGAATTTAGATGAATCAATTAGTGCTACCGTCTTTTCTGATTGCTTGATGGCTTCACGTTTTACTTGTGCTTGTAATAAATCTGCCATATATAAACCAGATAAATCTATAGTACTGCATGAAACAAATGCATATTTAGTTTTAAATTGATGAATAAATCGGATAGCTTCATTGTCTAATACTGATTGTGAATAAGGTTTTATTAAGCCTCCACTAATAAAAACCGAAAAATTCATGTGGTTTTGTAATTGGCTGGCGACAATCAAATTATTGGTAATAATTTTCAAATTGCTAAAATTGTTTAAATAGGTTGCCAATTTAGTGCATGTAGTAGATGAATCGATAAAAATCGCATTATTGTTTTGGATTAAATTAGAAGCCATTTTACATAGCTTATCCTTCAAAAGGGTATTTTTGTTTTCTCGATATAACCATGCATATTCAATGTTTTCTTGCTTTAACAATATAATTTTTCCAGCTTCACGCTTAATTAAATGTTGTTGCTCAAGGATCATAAGGTCACGTCTTAACGTTGAGATAGGAGTATTGGTGTTTTTTTGAAGAGTAGTAATGTGTATAGTTGGATGGTCTTTTAAAATTTCAATCAACTTGTTGATTCTCTGACTAGATTTCATAGTGTATAATCTCCATATTCAAAAAAGTGGTCAAATATCCATTATAATACCACTAAAAATGAAATATTTTCAAATTACATAAATTGATATATAAGCAAGCTTTAAAATTAGATAAACTAAAAGTGAATAAAGAAAGCGTTTGCAAAGAAAGGGAAGATCAGTATGACAACAATAGACTATAAAAATATGATTCAAAAAGATTGCATTTTTTTGAACTTAAAAGTCGCTGATAGACATGAATTATTTGAACAAGTTGGCGAAAAATTAAAGCATATTGGATATGTTAAAGATACATATGTAGATGCTCTTAATGAACGTGAAGCAGAATTTCCAACAGGGTTAATGACTAAATATCTACCTATATCACTACCACATGTTGATTCAGTAAATGTTAATCGTGCTTTCATTGCTGTAGTAAAAAATGATAAGCCTATTCATATGTTACAAATGGGTAGCAATGAGGATATGCAATGTGAATATTTTTTCTTTTTAGGCATTACTGATTCCTCACATCAAGTTATATTGTTACAAAAATTTATGCAGTTATTAAGAGATAAATCGTTTGTTGATCGATTAATTTGCATTAATAATGTAGATGATATGTTCGAATTTATGCAAGAAAAATTTAATTAGAATGGAAGATGATTGATATGGCAAGTATTGTTGTTGCATGTGGTAGTGGAGTTGCTACTAGTGAAAATGTTGTTGGAATTATAAAGAGCTTTTTGGAAGAACATAATATAACAGGTGTTAAAGTTAATGCTACGGATTTTAAACAGTTAGCAGATATCTTGCCTCAATATGATATTTATGTTTGGATAGCTAAACCAACGCAAGAGATAATGGATATATGCAGTAAGAATGGCATAATCGATGTTAATGGTGTTAATATCCTTACTGGTAACAATGATGAAGATTCTTATAAAAAGATTATTTGGGGATTAAAGAGATTAATTTAATAACAAAGGGTGAGAAAAATGCAAGTTTTACAAAGTGTAGTGCAATGGGTACTGAACTTGGGTTCCAATGTATTTGTACCGTTCATCATGTTTATTATTGGACTAGCTGCAGGATTAAAATTTAAAAAATCATTTGTAGCTGCTTTGACATTAGGTGTAGCATTTACTGGCATGACACTTGTTGTGAATTATATGACAAGTATTATTACACCTGCTGGTAAAGCAATGTCAAAAGCTCTGAGTGTATCTTTAACAGCTACAGATTTAGGCTGGACAGGTGTAGCTGCTATTACATGGACAGCTAAGGTAGCATTCTTGTTTTTCCCATTGCTGTTAGTTATTAATTTTATTATGTTGGCATTGAATTGGACTAAAACATTGAATGTTGATATGTGGAATGTTTGGAATAAGATCTTTACGTATGTTTTAGTTTATTATATGACTAATAGCATGTTATTTGGCTTTTTAGTAGCCGGCTTACAGATTATTTTTGAATTAAAAGCTGGGGATGTTTTCCAAAGACATATTCAAGATTTGACGGGAATGGAAGCAATTACTGTGCCACATTTCATTACATTATTTGCTATCATTTTAATGCCTTTAAATAGAATTTTAGACTTCTTCCCAATTTTCAATAAACCATTTGATGCAGAACATATCCAAAAGAAACTTGGTATATGGGGTAGAAATGATACTATGGGTTTCATTATTGGATTATTACTTGGATTTGGAGCCGGATATGGATTATCTAAGTCATTAACTTTGGGAATTGAAGCAGCCGCAGCTATGTCACTATTCCCAATGATATCTAAACTTTTTATGGAAGCATTGAATCCTATTGCAGCTTCTATGGGAAAATTTATGAAAAATCACTTTAAAGATAGAGAAGTTTACATAGGAGTTGACTGGCCGGTATTAGCTGGAAGAAGTGAATTTTGGGTAACATTAATTATTTTAGTACCTATTGAACTTATTTTTGCTATGATATTGCCTAAAAATAATGTTTTACCTTTTGCTGGAATTATAAATCTATCCTTTGGTGTAGCTGCATTAATATTAACAGGTGCAAATTTATTGAGAATGATAGTGCTTGGCATTATTACTACTCCTATCTTCCTATACGGAGGAACTTATTTCGCACCAATGATCACCAAAATGGCACAAACAACACATGCAGTTAAAGTACCTGCAGGAACTCAAATATCATGGTCTTCATTTGAAGGTCCTGATTTTAGAATGCTATTTGGGCAAGCATTTTCATGCAAATGGTGGGCTATAATTGGTGCTATTGTTTGGACTTTGTTATTTATTTGGATGTATAGATATGTATCTAAGGCACCACTTCCTAGTCAAAGATATCATATGAACTTAGATACTGAAGAAGTAAGTGACACAACTAATACAATTTCTTCTGAAAGTGTTATTAGTGATGACTACAAATCCATTGATTTACATGAGTTAGATGGTAAAGATTTGAGTAATAAGAAACATGTGATACCTAACCTTGGGAGAAGTAATGAAGATTACAAATCTGTAGGTTTACATGATATAGATGGTAAGGATTTTAGTGCATTAAGACATTAATTAGTGGTATTGAAAAATGAAAACAAAAAAGATATTTTGGAATTTTTTATTACTGTTGAATATCATTATTTTTATTATTGCCATACTTAATCATGTTTTATATTTATCTATTTTGGTTATATTTTTATCAGCATTGATCAGATTTAAAGGAAATAAATTTATGTATGATAAATTGGATGTTTCGCATCAGCACAAACTACAGTAAATATATCAAAGTATATGTAGATATTAAAAGACTGATTAATAAAAGCAATAAATTTTAAGAAGGATACTATTATGACTGAAAAATTTATATTTGAAGATGAAAGAAGAGACTTAGCACGTATTGCAAAATTATTTTTCGATAGAAATCGTACTAATGTTGCTGGGGGCAATATTTCTGAAAAAATAATTCCAAAGGAAGATTATATATACGACAATATTTGTATTAAAGCTAATCATCCATACATCATTATGACCCCAACTATGATGTCAGAGGCATGGTTTGGTGATTTAGAAGCTAGCCAAATATTGGTTGTTGACTTAGATAGTGGAGAAAAAATAGATGGTGTAGGTAGATTAACTAGAGAGATTAATTTACATGAGGAAGCATATAAAGCTAATCCTAATATAACTGTTGTATATCATTCACATGCACCAAAATCTATGTTTTGGGCAACTTGTGGATTAGATGAGCCTAATGTTACTGAAATTACTAATGTGCAAGTTCCTTTAGGAAAACTTAAGTGCTTACATTATAGCCCAGCTTGTACTAAAGAATTGGCTGATACAGTTAGAGAAGAATTATTAAATAGACCAAATCAAATTGATAATTTTCTTTTGCTAGATAGTCACGGCGTATTAATTACTACTAATGATTTGCATAGAGCTGCTATGATTTTGGAAGTAACAGAGTGGAACGCAGAAATTGCTTATAAGCAGGCTGTCTTTAACAAATTAGGATTGTTGGATGGATATCATTCTTGTGGTAAAAAAATATAGTCCATAGATAACATATAAATATATGATAAAAAGAGTTAAAAAACAGTAAATGTCTTTTAACTCTTTTCAATTGCTTTTAAAAATAAACATAAGTTAAATCTGTATATTAAAGTATTAGTTTTTTATATGAGAAGCCGTAACAGCATAGCGATTAATTGTTATATCAGTAATATGAGGGTAAAGGTATATTTTAGCCCACCTTAAAAAGTATTCATAAAAGGCTGGTGCTTTGTTTGCAGCAACAACATCTGCATTTGCATCAGCTAAGAATTTATTAGCCCAAATAGAAGCCTCACGCTTAGTTTTAAACCTTTGCTTATATTTTAAACCAAGTTAACACGTACCCCCCAAGAATTGTTGTTTTTAATATAAGATGCCATGATTAAAATACTACTTTTCCTAAAATACGCACTTGATCTCTTGCAAAATACATTGGTTCATATTTAGGATTAATGGATTTTAAAACAATCTTTTTGCTTTCATAGTCTACATAATACTTTTTGCAGGTGACAGCAGAGCCGTTAATTTCAAAAATGCCAATCTCACCAATTTCCAGAGTAGGCTGTTCATGGTAAAAGATAATAGAGTTGCTGGCAATCTTAGGTTCCATGGAATCACCTTTAATGTGAATAGCTTTGTCAGCCTTAGCAGGAACATCTGTTTGTATCATTTCAGAGTCAAAATCACCATATTCAATAGGTTCACCAGCGGCGGAAGTACCAACAACATATATAGAGCTTTTTTCATTTAATTGTTCGTCTAGTTGTTCTCTTGCATAGTTATACACTCTAGCTTGTCTTGATATATGTAAAAGAGAACTTGTTTCAGCTATTTGCTCAACTAATGAATCTTTATCTACTTTAGTTTGAGAGTTTGTTAAATCCTTGTTCATTAAATCATCTAAATCAACATGAAAGATATCAGCTATTTGTGCTAAAACCTTTATTTTAGGTGTATAACTTCCTTTTTCCCACTCACTTATGGTAGACCCACTTTTACGCCCTAACTTATAGGCTAATTCTAACTGTTCCATATTATATTTCTTACGAAGATATTTTAAGTTAGTGCTAAACATATCAACCACTTCCTTTAATTGTTCTCTAGCGTAGTTGTACACTTTAGCTTGTCTTTTCTCATGCAGTTGATTGTAAATTGTGGTTATATCATTTTTTATTGCGTCTTTATCTTCGACTAAATTAGCCTTTGAAATATTAAAATAATTAGCCATCATTTCTATTTTATCTATTCGAGGATAGGCGTCTGCTTGTAACCAAGTGCAAAAAGTTGTGTATTTAATGTTCAAATCATCACATAGTTTATGTCTAGACACGCCTTTTTGTTTCAAATAGTATTTTATATTTTGTGCCATTGTTTCCTTGTTATCTAAGTTACTCATTTTAATCATCTTATGTTTTCTAATATCAGTTAATTGATTATAAACAGGCAAATGTTTGTCAGCGTCTTTCTTAAATCTTAAATCTAAATCGGACTTGAGAGTATTAAAATAATCAGCCAATTTTTGCAAGTTCCCCATATTAGGCAAAGATGTTCCTTTAACATATCCATTAATTGTTGTTTTAGGAATATCTAACGCATTGACTAAATCAACTTGCTTAGTACCGTGTACACTCATTAAATGATTGAGTTGAGTATTAAAATAGTTCAAGTTTTCATAATATTGAGGTGCATGTTTTACCATAATATTTCCCTCCTTTTTATTTAATATTAGCGTTTTTCATTCAACTGTTCGTCTAATTGTTCTCTTGCATAGTTATACACTTTAGCTTGTCTTTCATCATGCAGTTGGTTGTAAATACTTAAAATGTCCTTGTCTTGATTTGTATATTTATCAAAAAAAGTTTGCGGAGATACATTCAACGCTTTAGCGTAAGTATATATATCACATTCATCTAATGAACGTTTGCCATTTTCGTGATTTGAAATAGTATTTTGTTTAAACCCTGTTAATCTTGCCAATTCAGATTGTGTAATTTTTTTGTCTTTTCTGATTTCTTTAATTACAGAGCCAAGAATGTTATTCATTATATAGTCCTCAGTTCATAATATGATTATACTTTTCAAAAATCAAAGTTTAGTTTTAACTTCGATTGCTTTGCCTAAAATTCTTCCTGGAAAATTTGGTGTAAGAACTATAGGATCATATTCTCGATTATCAGGTTGTAATATTACTGCATCATTAGAGTGTTTAATACGTTTTAGAGTGGCTCTAGTATCATCATCAACCAATACTGCAGCAATTTCTCCATCCTCAACATTTGGCTGTTGTCGGATGATGACAATAGAACCATCAGGAATTGTAGGTTCCATTGAGTGTCCTTTTGTCTTAAGGGCAAATAATGTACCAGAAGGAACATTACCCCTTGTATAAGTTTCAGGGATGTAGTCTTCTATATTTTCGTCAGCAGTAATAGGATCACCGCAAGCAATATCACCTAATAATGGAATTTGTTTTACGACAGTATCAGTATTATAGAGATATTCTACGTTTGAAACTGGTGATATGTATTCTCCTAAAGGTGCTTTTTCAACAAAATCCATAATATCTGTAAATGTATATCTAGGATCTATATCACTTTTTTTTACATTCAATGCAATAGCCAGCTTTTCTAGATTTCCAGCGTTAGGAGTAGATTTTTCACGTAGATATCCAGATAAGGTGGTTAAGGGAATATCAGACTTTTCTGCTAAATCAGCTTGAGTCATTCCATGCATAAATTTTTTTAAATTAGATGAAATTTCTTTTCTGGCATTTTGTTCAAATGGGGATAATTTATTTCTAGGCATATTTTTTCTCCTTCCCTCTAGTAACCTACTGGGTTTAATCTTGAGTTAGTTTAATGTCATTGCAGATACAGTATTAAAATACTACTTTTCCTAAAATACGCACTTGATCTCTTGCAAAATACATTGGTTCATATTTAGGATTAATGGATTTTAAAACAATCTTTTTGCTTTCATAGTCTACATAATACTTTTTGCAGGTGACAGCAGAGCCGTTAATTTCAAAAATGCCAATCTCACCAATTTCCAGAGTAGGCTGTTCATGGTAAAAGATAATAGAGTTGCTGGCAATCTTAGGTTCCATGGAATCACCTTTAATGTGAATAGCTTTGTCAGCCTTAGCAGGAACATCTGTTTGTATCATTTCAGAGTCAAAATCACCATATTCAATAGGTTCACCAGCGGCGGAAGTACCAACAACATATATAGAGCGTTTTTCATTTAATTGTTCGTCTAGTTGTTCTCTTGCATAGTTATACACTTTAGCTTGTCTTTTTTCGTGCAGTTGGTTGTAAATCGTGGTTATATCACACGGTTTACTTACGTTTAAAATGTATTCAGGGGAAACATTAAACGCCTTAGCAAATCTATCCAATTTATCAAGAGGAAAATCTCTTGTTCTATTGAAATAACGTGAAATAGATGAAACAGCTATATCAGTTTTGCGAGATATTTCTCTTAATGACATTTTCTTATCAGCTTTTAGTCTTTCTAATAGTTGCATTATTTCTTCGTTGTTACGCATGATATCTTGCCTCTTTCTTTTTATATACTTATTATACCGCTTGGAGTTGCTTAAAAAGAACAATTTTTACTTTTTTAGAACCTTTTATGCAAAAATGTTGACAAAGTGGAACAACGGAGTTTTAATATAAGTGTAGCCAAAAGAGAACACCTGGAGGAGGTGAAAAAATGCAAATCAATTTAAGAAGAATCAAAGCCGAACGTGTTTTTAAGAAAATATCTCAAGCACAAATGGCAAAAAAGCTGGGTATCTCTAGAACATCTTATGCAAAAAAAAGAAGAAGCCCTGTAAAGACTTCTCCTTAAAGTTCAAATTCAAGATGTTAACTATGTCAATAGAATTTGAAATAAAAATTAACCGCTAAAGGTTTGACAGGCGAAAGCCTGTCTGCCCTCCTGAAAAGGGGGACTTTAGCTAAAATTGAGTTTACCATTTCAGAGCGATCTTTTCAATATAGATGAAGGTAAGACATGAATAAGAAAAAATGGTTAGGTGTATGGACTCTAACAAGTAAAGAAAAGAAAGATGGTCGTCATATTGAAGGCGAATTTAAAGCTGGAATTATTCCATCAGTAGCTCTAATAGCTTTACTGATTTATGTATTGTTTAAATTAATCTAACAAAAAAAGAGGAACAAAATGGATTTATTTGAATTTCACCGAAGTATGGATGGCGTGGAAGATTTGTATTATCACGAAATCGAGCAATATGGATTAAAATATGCTTATTTTGAAGAATAAGTATATGCAGTTAAAAAAGAAGATGCTTAATATCCTAAAATGGTATATGCTGATAATCCATATCTTGCTTGGGAATTCTTAGAACATAAAGGATTTGCAAAACACGTTAAAAATACTACTTATAGGATTACAGACAAAGGTATTCAATATTTAGAAGATCTATTTGATATACAAATTTTAGTTGAAAGGAGGTTAATGAGTGAGAAAAAAGAACACTAAAAAAGATGACTAACTCGTAAGCTAGCTCTTGCAACCGCAACTCTCGGTTTGCTAGAAAAGCTTATTGAATTAGTCATCAAACTAATAGAAATAATTGATGGGAAATAACCCCCTTAATTATTGAGCTTAAAAACTCACTCAAAAGTATACCATGAACAAAAATAAAAAGCGATTAGAAATAGTGTTATGGGTATTGCTAGGACTAGGTATAATAAATTTACTTCTAGATCTCTTCAAACTATTGTAAAAAAACTAAGAAAGTAGAGGGCAAAAATGCAAATTACACTTAAGGCTGCAAGAGTTAATAAAGGACTGACGCAAAGGGAAGCAGCCAAATATTTAAAAGTAAACTTTCAAACAATTTCTAAATATTAAATTGACAGTTCAAAAATACCGATGAAATTACTAAAAGATATGTGTTCATTATACAAAATACCAATGAACTATATATAATTTTGGGCAAAAGTACTAAAAAAAACGCACAAAAATTATAAACAAAGGGAAAGGCGAAACACCGACACCCTTACGCAAGGTGGAATTCAGAAAATGAATTTTATAAGTGAACCTAATCTATACAAGCTGATTTTTCAATCACGCAAACCTGAAGCTGAGAAATTTGCTGATTGGGTAATGTATGAAGTATTGCCAGCTATTGTTTACAAAGGCGTTTATATGACTGACAAAAAGGCATACGACATCGCACATGATAGATCGAGGCAACCTTAGCCGACTTACTTCAACAATCCGCCGACCAGCTAAAGCAAAAAGATATTCAAATCGCTGAAATGAAACCAAAAGCACTATTTGCAGACGCAGTAGCTACAAGTAATCGCTCAATTTTAGTTGGTGAGTTGGCTAAGTTGATCAGGCAAATATGGATGAAGTCAAGGCTAAAAATCTTGTCGAAGTTGCTTGTAATGCTGAACGATATTCAGAGGTTGCCCCAAAAGTTGAACAAGCGATGACTAGCTTTGCACGTTCGGTAGTAGCTGACACGATGAAGAAAAATGTCGAATTACATTACAAGTTAGGGTTATCTCCGAAGATTGTGCGTAAGTTAGGCAGAGGATCAAGTAAAAAGAGATCGACTTCTGGTGCAGATTGCGAATTTTGCACAGAACGTGTCGGAACGTTTAAATACAATAAAAAAACTATTGATAAAGAAATTTTTAGGCGACATGCTCATTGCACTTGTTCGATAGAATACTTCCCGCACAAGGAGGGGCGAAAGCAGAAAAAGTGAAAGCGTGCCAATCGATGGAGGAACAAGAAGATAGAGCAGAGTATAAGGCACTTTCAGAAACGTTAGGAAAAAGGATGCAAGTGTCATTGTCAGATTTCCAAAAAATTAAGTATAATAATTCTAAAGAGTACAAAGAATTAGCAGAACGTGCTGAATGGCTTCAAGCAAAATTTCCTAGCGAAAAATCTTTAAATGGTCATTTTAATAAGCATAGCAATGAATTTCATTATGAATTAACTAAAGAAAAATATAATGAAATAGCTTCAGTGCTATTATCAGAATCAATTGGAAACAATATAATATGTTACGATACAAATAGCGGTAGAAGAGTTAGATACGATAAGAAAAATAATATCATTGCTATAGGTAGTCGAACTAATATAGGAAAAGTTAGGATTAATACTTTGTTAAGGCCAAAAGAAAGGGAGAATTATTATAATGAAAACTACAACAGAAATCATTCTAATTAATGGAGAAGAGTGTATTCACTGCCCTGTTTGTGAAAGAATTGTGCCGCTTTTTGATGTATGCGAGTGTAACTGGGAAAATACGGGAGAGACCAATATTGACGGTGGCCCTAATAAAATGACCTTGGCAGAGGCTAAAGAAGCTTATGCCAAAGGATTAAAGATTAAATAAATAAGGATTGATTAACATGACTAAATTCTTAACTTCTACAGAATATTACTATTGCCCCGATTATAAAAAATTCGTAAAGCGGGAAGGCGGAATGTTTTTTTGTATTAAGAGTGGCAAAGAAATTTTTGATGACTTCTATTCTAAAATAGATTTAGGATCAATATATGCTGAGAATATAACCAAGGAGGAATATTATGCTCAATTATCTTAGAGCTTTTATTATTGCGTTTATTGCACATTGGGGGCAAAAAGATAAAGGAGGACATCTTTATTTTTTTCATCCGTTTAGAGTATCTCAAGGTGTTAAGAGCTTACGAGCGAAAGTTGTTGCTTTGTTGCACGATGTATTAGAAGACAGTGAAAAATTTGACTTTTCGGATTTCTATTTTCTTGATGAGGAGCAAAAAGAAGCTATTAAATTATTAACTCATAATAAATCAGTAGATTATTTTGATTATATACAAGAAGTGAAAAAGAATATGATAGCTAGAGAAGTAAAGTTGGCTGATTTAAATGATAATATGAATTTATCACGTTTGAAAGAAATTACAGAAAAAGATAAGAGAAGATATGATAAATATAAAACAGCAAAGAACTGTCTATTAAACTAACCGCCACCTAATGATATGTGTCCAGTATTCTGGGTACATATCAGAGTATTTCTCTAGGTTTTTTTGCATATAAAAAACATGTTTAGATTGTATCTACAAAAGTAGATACTAAAAATAACATATTGATGCTATATGTTGAGGTATAAGTGTTTCTTAAAAAAGGGGTTAGAGATTATGCGTACTGTGAATTTAAAACAAAGGGGAAACTCAATGGCGGTGCGATTGCCTAAGTCAGTATTAACTCAAGCTGGTATTGGTAATTCCCCAACCGTTTTTGATATAAGTGTTAACAATGACAAAGAAATAATTTTAAGAAAGAAGAAAAAGCCCCAAAATTTAAAAGAACTTTTTAAAGGATTTGATTATAAAAAGTATTGGGCTGAATGGAACCAAGAACATTCAGGAGAACCCCAAGAGATAAACTGGGGTGAATCTGTAGGTCGTGAAAAGTTCTAAGCTGTTAGTTGGAGAGAAAGTCATAGACAGAATTAAGTTAACATATGAAAAAAGCTGTTAGCGATCAAACTAACAGCTACAACAGAACTATATCTGAACAATTCTTTATATTCAGTATATAGTTTTTTTATTTTTTCGTAAAGAATATTTTGTTTTGCAAATTGCTTGCCAGTAAATTGAATGTAAACATTGATATATCAACAAAGTACTATGCCTCAAACAGGAGTCGAACCTGCACTCACTAACGTGAACAGCGACCTGAACGCTGCGCGTCTGCCAATTCCGCCATTGAGGCTTGCTATATTAAAGCTTTTGCCTATGTGTTATAATAACAAAAAAATAGTATAAGTCAAGATGTAAGCGTTTGTAATAATTATGATGAAAAAAATTGAAGAAAATATACTTTATGAAACCATTACGCCTCGAAAATCTAATACGCATAAGGGCGATTACGGTAAGATATTGTTAATAGGTGGTAATCTTAACTTCGGCGGTGCCTTAATTATGTCTGCTGAAGGTGCATTAGGTGCAGGTGCCGGCTTAATTTGTGCAGCAACGCATTCGATTAATGTAGCTTCTTTGCATGCTCGTGATCCTGAAATTATGTATGTAGATTGGCGTGATGAGCAGAATTTAAGTAAATTAATACCACAGATGGATGTGATAGTTTGTGGTATGGGGATGGGAATAGATGCAGGTGCCAAAAAAATCTTGCAACTTGTTAAAGCAACTGTTACTAACAATCAAATAGTGGTTCTTGATGCAAGTGCATTGGATATAATTGCTACAGATACTAGCGTCATTGCACATCAGGCTAAGAAAATAATTATTACACCGCATCAGATAGAATGGCAGCGGTTGAGTAACATTAGAGTGCAATATCAAAATGATAGTGCTAATCAGACAGCTTTAAATGGTCTATTTCCACAAAAAAATTGTATTTTGGTGCTAAAGTCTAATAAAACTAAAATATATGATCAATTTGGTAATATATTGGAAAATCCTTTAGGTAATCCAGGTATGGCTACTGGTGGTTGTGGGGATACTTTGTCAGGTATTATAGGCGGTATATGTGGACAGTTTGGCGGAGAATTAAATGCTGTAGCAAGTGCTGTTTACTTGCATTCTTTAGCAGGAGATATTATTTATAGAAAAAATTATATTGTTCGACCTACTGCAATTAGTGCATTATTGCCCCAATTACTAAAAAAATACGAATATAACAATAATGATGTTGAGAGGTAGTAGATGGATTTTTTAGATAATAAGCAACATTTAATAATTACAAATAATCAGCAAAAACTGAAAGTAGATATTATTACGGCTGATATAGTTAGAATTTATACAGATTCTGATGATAAAAAATCTGCTGCTATTGAGGGAAATAAAAAAATAGATGTAGATTATAAAGTTTTTGAAAAAGAAGATCAGCTAGAAATTAAAACAAATAGATTAAAATTGTTAGTAAAACCTGATTTGCGTTTTGATTTGTATGACTATGATGGGAATTCTTTAATTAAGAATTATCATGGTGAATTAAAACCATTGGATAGAGGATTAACACCAGAACAAAGGAAATTAGCTGAAGCTGAGGGTCATTTGATATCTGCGGACTCTTCTGCTGGATCGATTATGTTTGTTAATGAACTGGCTGAAGATGAGCAATTTTATGGCTTGGGTGATAAAACTGGATTTCTTAATAAGCGTGGGTATGAGTACGATGACTGGAATACTGATAATCCTAAACCACAGGTGGAAAGTTTTACTAAGTTGTATAAATCTATTCCATTTTTAATTGGTGTTAAAAATTCACATCCCTATGGTATTTTTGTAGATAATACATTTAAAGCACATTGGGATCTTGGCAAAGAAAGTAATGATTATTACTATTATTCTTCTGAAAAAGCTGAATTAGATGTTTATTTAATAGTTGGTGACACTATTAAAAATATTGTATCTAATTATACGTATTTAACTGGTAGAACACCATTACCTCAAAAATGGACTTTAGGCTATCAACAATCTCGTTGGGGCTATAGTGCTACTCAGGCAGAAGTAGAACGGATAGCTGGATTGTTGCGTAAACATAATTTGCCATGTGATGTTATTCATTTAGATATTGATTATATGGATGGCTTTAGAGTGTTTACGTGGCGTAATGATAGTTATACAGACCCGCATGATTTTGTTAAAAAGTTGAACAAAATGGGATTACATGTGGTAACTATTATTGACCCCGGTGTAAAACTAGATAAAAATTATGGCATATATCAAGAAGGCTTAGAAAAAGGATATTTTGTTAAAAATCCTGATGGCACCATTTATGTTAATGAAGTCTGGCCAGGAGATAGTGTTTTTCCTGATTTTGGTCGTGAAGAAGTACGCTCTTGGTGGTCAAAAAATATTAAATTTTTGGTTAATTTAGGTGTTTCTGGTATTTGGGATGATATGAATGAACCAGCAAGTTTTAGAGGTGAAATACCTGATAATATTGTATTTCATCATGAGGAGATACCGACAACACACGCCCAAATGCATAATGTTTATGGTCATTATATGGATAAGGCTACTTATGAAGGATTAAAAAAATTAACTAATAAACGACCATATGTAATTACACGTGCTGCTTATGCGGGAACGCAAAAATATTCTACGGTCTGGACCGGTGATAATCAAAGTTTATGGCCACATTTGCAGATGATGGTGCCGCAATTATGTAATTTAGGGCTTAGTGGCTTTTCATTTGCGGGTACTGATATCGGAGGATTTGGTGCTGATTGTACTGCAGAATTGTTAGTGCGTTGGATTGAGGGTGCAATTTTTAGTCCATTGTTGAGAAATCATGCAGCAATGGGTACTAGGAGTCAAGAACCATGGACTTATCCCACACCAACTTTATCTATTTACCGTAAATATCTTAAGTTGAGATATCAATTTATTTCTTATTTGTATGATTTGTTTTATCAGGAATCTAAAACTGGTTTACCGATTATGCGACCATTGATACTTAATTATCCTGCTGATCAAAAAGTTTCCAATATGAATGATCAATTCATGGTTGGTGACCAAATTCTTGTATCGCCAGTATTACAAGCAGGTGTTACAGCTAAAATGGTGTATTTGCCACAAGGTAAGTGGCATGATTATTGGACTGGTGATGTGTATGATGGTAATCAATATATAATTAAAGATGCACCACTAGAGGTTTTACCAATATTTGTCAAGGATAATACATTATTGCCAGTTGATCATTATGAAAATTACGTTGATTGTCAAAAATATGATCAAATAACATTTAAATTGTATGGTACACATGCTGAATATGACCACTATCAAGATAATGGCTTGGATTTTGACTATCAATTAGGCAAATATAATGTGTATCATGTTTACGCAGATGAAAATGCTGCTGAGGTAACTTTGATTCATTCAGGATATGATCGACATTATCCAAAAATAATTGTTGAACTTAATGGTAAAAAATTGAAATTTACTTACAAGCCTGATGGTGATAAATATGAAATTGAAAAATAATAACTCATTTAAAAATTATCAGATAATAATATTTCTTGTAGCTTTTGTTTGCTTAATTATATTTGGTTGGAAGGTATTCAGATATCGCAGAACTTATATAGAAGTGCCAACCCAAACTAAGACGGAGATATGTGATAATTATGCTCAAGATAACTTAGCTTTGAATGCTAAAGCAGCTATTATATATGATCTAAAAAGCGGGCAGATTATGTACGCTAAAAATATTAAACAAAAGTTGCCAGTGGCGTCAATGTCTAAGTTGCTTACTGTCTATTTAACTTTAAAAGCAATCAATGCTGGTAAAATTTCGTGGCAAACTAAGGTGATGCCTAGTAGAGAAGCTATTGCGGTGAGTAAAAATCCAGAATATTCCAATGTCCCTTTACAATTAGGTCATCAATATACAATTAGGCAATTATATCAAGCTACATTAATTCAGTCTGCTAATGGTGCAGCTATGGTTTTAGCTTCTGCTGTTGCAGGCTCATCTAAAAAATTTGTTGGAATGATGCGAAAACAATTGCTAGATTGGCACATTAGCCAAGCACAAATTGTCACGCCTAGTGGGTTGCCTAATTTTACCTTAGGTCGGGATGCTGATTCAACCAAAAAGGCTGATGCTGAAAATGAGCTGTCAGCTAGTGATATGGGAATTTTGATCAAACATTTGTTATTAGAGTTTCCTCAGGTGTTAGATACAACCAGAATTTCTAAATTGAATTTTCCAGATGGCCGTAATACTTTTAAAATGGTTAATTGGAATTTAATGTTAAAAGGATTGAGTCAATATAATGAAGCATATCCAGTTGATGGCTTAAAGACTGGTACCACTGATGCTGCTGGTGCATGTTTAGCTAGCACTTTAGTCAAAAATGGTCGCAGAATCGTAACAGTTATTATTGGTGCTAGACACTTAAATGGTAGTGATCCCGCTCGATTTGTTGAAACCAAAAAGTTGTATGCATACTTTTATAATAATTATAGTTTGCATATCTACAAACGCTGGACGCAATTTCCTGGTAAAACGCTGATTAAAGTGAAAAGTAGTCCAATCAATGAAGTGCGTGCATGTTTGTATCAAGATACTGGTATTTGGATTAGTAAAGATCAAAAGTTAGACGCCGAGTTATCAATGAATAAAATGCCAATGCCGATTAAGGTGGGAACAAATATTGGAAAATTAATCTTTCCTAATATCCCCGCTTTGAATAATGAAAATGCGTTAGCTTTTGCTGCTACTACATCTAAAGAATTAAAATAATATCCGTATATCTTGCCATAGGTTAAAGATCCTTGTTATAATTTCATTTGAAGAGGTTAAAAGTAGTAATAAAATTTTTGCTTTTTAGCGAGTCTGTGGTGGTGTGAGGCAGATACTTAATTTTATGAAGGCGTGTTTAACTTAAATTAATAAAATATGTAAAAGTGGATACTTAGTGTCAAAATGAGTGGTACCGCGGGAATATCTCGTCTCTTTCTATATTTTTATGGAAAGGGATTTTTTGTTTAGGAAGGAAAAAAGATGGACTTTAAACAAGAAGTTGTAGAAACAATTGCAAAAGTTGTTTCTTTGCCAAAAGAAAAAATAGAAGCTCTAATTGAAAGACCAAAAAATGTAAAATTAGGAGATTATGCTTTTCCTACATTTGCATTAGCTAAAATTGAACATAAAAATCCGGCTGTGATAGCTAGCGAATTAGCTGCTAAGTTAGTTAATGATAATTTTGCTGAAATTGTAGCAGTAGGACCTTATATTAATTTTGCGATTGATCATGCTAAATTGGTTAGTGTTACTTTGAAAAAAGTTTTAGCTGATCAAGATAAATATGGTGATCAGGATAACAATCAAGGTAATGTACCAATTGATATGTCTTCACCTAATATTGCTAAACCAATGTCTATGGGACATTTGAGATCTACAGTTATTGGTAATTCTATTGCTAAGATTTTACAAAAAATAGGTTTTACGCCTATCAAAATTAACTATTTAGGAGATTATGGAACACAATTTGGTAAATTGATAACAGCTTATAAATTGTGGGGTAATGAAGAAGCTGTCAAAAAAGATCCGATTACCAATTTGTTCCACTATTATGTTAAGTTCCATGAGGAAGCTGAAAAAGATCCTAAATTGGAAGATGAAGGTCGTGCTTGGTTTAAGAAATTAGAAGAAGGGGATGCTGAAGCGGTTGAATTGTGGCAATGGTTCCGTGAAGTATCACTGCAAGAGTTTAACCGTATTTATAAAGAATTAGGTGTTACCTTTGATTCATATAATGGTGAAGCTTTCTTTAATGATAAAATGCAACCAGTGGTAGATGAATTAAGAGCTAAGAATTTATTGCATGAATCTAGAGGTGCCCAAGTGGTAGATTTAGATGACGATGAAAATCCAGCTTTGATTTTAAAATCTGACGGTACAAGTTTGTATATTACTCGAGATTTGGCTGCAGCCTTATATCGTAAAAAAGAATATGCTTTTGCAATGTCCCTTTATGTTGCTGGTAATGAACAAAGTGGTCACTTCAAGCAATTGAAGCAAGTTTTAGGCAAGATGGGCTATGATTGGCAAAAAGATATTCATCATATTCCATTTGGCTTAATAACTCAAAATGGTAAAAAATTGTCAACTCGTAAGGGGAATGTTGTTTTCTTAGATAATGTATTAAAAGATGCTGTCAAATTGGCACTTGAACAAATTGAGGCCAAGAACCCTAATTTAGCTAATAAAGAACAAGTTGCACATCAAGTAGGTGTCGGTGCAGTTATTTTTCATGACTTGAAAAATGAACGCTTAGATAATTTCGACTTTAATCTTAACGAAGTTGTACGTTTTGAAGGTGATACTGGTCCTTATGTTCAATATACTAATGCTCGTGCTCAAAGTATTTTGCGTAAAGTTAATGTTGCAATTGATGATACAAAATTGGCATTATCTGACGACTGGGCTTTTGCCGTAGCTAAAGACATTGCAGATTTTCCAGCTATTATTCAAAAAGCATTTGAAAAATTCGAACCCTCAGTTATTGCTAAATACTCATTGAATTTAAGTAAAAAATTTAATAAGTATTATGCCAATGTTAGAATTTTGAATCAAGATGATGAATTAAATGCTAGATTAGCTTTAGTTCAAGCAACTTCAATCGTATTAACAGAATCTTTACGTTTGTTGGGTGTAGATGCTCCAAAGGAAATGTAATTTGTATTAGATAACAGTAAAAATTCAGATATTGTGTTAACTTTTGATTTAATGCGGTATAATATTAATGGTTAAATATTTAGGAGGTATTTTTGATGGCTTATTTAGTAAATGGTAATGACATTTTTAAAGCAGCTCGTAAGAACCACTACGCAGTTGGTGCTTACAACACTAACAATCTTGAATGGACACGTGCACTTATTAAAGGTGCAAAGGAAACTAGAACTCCATTATTGATTCAAGTTTCTACAGGTGCTGCAAAGTACATGGGTGGTTACAAGACTGTTAGAGATTTAGTTCTTAACGAAATGGACAACATGGATGTTGACGTTCCAGTTATTTTGAACTTGGACCATGGTGACTACGAATCTGCTAAGGAATGTATTGCACTGGGCTATTCATCAGTTATGTTTGATGGTCACAAATTACCAGTAGAAGAAAACTTAGAAAAGACCAAAGAAATCGTTAAATTAGCACATGAAAGAGGAATTTCAGTTGAAGCTGAAATTGGTAAGATTGGTGAAAACCAAGGTGCTGATGGCGGTGAATTAGCTTCTGTAGAAGACGCTAAGAGATTCGTTGCTGCAGGTGTTGACAAACTTGCTTGTGGTATTGGTAACATCCACGGTGTTTACCCAGCAGACTGGAAAGGCTTGAACTTTGATCGTTTAAAGGAAATTGCTGATGCAGTTGATGTTCCATTGGTATTGCACGGTGGATCAGGTATTCCTCAAGACCAAATTAAGAAGGCTATTTCACTTGGTATTGCTAAGATCAACATTAACACTGAATTCCAATTAGCATTCCAAGAAGCAACTCGTAAGTACATCGAAGCAGAAAAAGACTTAGATAAAGCAAACAAAGGTTATGACCCACGTAAGCTTTTGAGAGCTGGTACTGATGCTATTACTGAATCAATGAAAGAAATGATTTCATGGATGGGAACTTGTCCTATCGATGGCAAAGATTCAGTTGTTAAATTTGACGAAGCTTCATTAAACGAAGAATAAAATTAAGTTTAAGAGCTTATATTTCTGATTTTTCTAAATAAAAACCATATTTCGATATTGTATCGGAGTATGGTTTTTTGATATTTTAAATTTTTTTATCTAAAAGAACTTCTTCTTTGTCAAAAGAAAAAGGCTTTTGGAAAACAAGTTTATAAGCAGTAAGTTGTAGTTTTTCACCAGCTTGATAGTTTGAATTATATAAAGGATCGCCAATGATTGGATGACCAATAGCAGCAAGATGAACTCTTATTTGATGTGTTCGTCCAGTTTCTAGCTGCAGTTTAACTAGGATTTTACTGCCAATTTTTTTAACAACTTGATAATGAGTAATTGCCTTTAAGCCATCGGCTCTAACCATCCTTTTACGCATATCAAGCGGATCATCGCCAATCGGTAAATTGATAGTACCATTATCCGATATGTCATTTGTAGCTTCGATCCAAGCAAAATATGAGCGAGATAAGGTTTTATCAATTAATTGTTTGTTGAGAATGGGAACTACTGCAGGATTTTTAGCAACTAGTAATAAACCATTAGTCAACATATCTAGGCGATGAACGATATAAGGACTATAGCCTAAATAACTTGCACAATCATTTAAAGCAGTGTCTGTTTCATATAAATTAGGATGTGTTTTTTGGCCAGCAGGTTTATTAATAACTAAGACATCATCATTCTCGTAAATGATATTGGGCATATTTCCACTTGCAGGATATTGTTGCTGCAGGCTTTCGACATGATTTAATTTGATCGTTATTAAGTCGTTGGTGTGAACTTTAAAATTTAAGGGTAGATATTTATCATTAACCAAGATATTCTTTTCAATGCGTAAAAAGTGTCGCCATTTACGAGGAATTAATAAATTACGCATTATCTGATCGATATTTTGGTTATTTTCATTTTGAGATATTGTAAGATAATATATATATTGATTCATGATCGCTTGTTTTTTCTATTGTATTCATTAATTATATTATAATAGCATAAGCATAGAGTATAATTAAACCAATGAGGTTATAAAGTATATGATTACAAAAATAAAAGAAGAAATATTAAAACTGCTAGGTATGTTATTTTATTTTCTGAAAAGAATAACACATCGTTTTCAATTAATCAGATGGCTCATTTTAGCTTGCTTAACTGTGATTTTAGTAGTTAGTACCTATTACACAATTAAGGTTAAAACATCTAATATAGCGACCTTAAAGGCCTCTTTATCGACAACTACAACTATCTATGATGCAGATAATCATCAAGCTGGTTCTTTGTATGCACAAAAAGGTAGTTTTGTTGAATTATCAGATATTTCTCCTAATATCCAAAATGCTGTTATTTCGACTGAAGATCGAACTTTTTATAAAAATCCTGGTTTCAGTATCAAGGGAATGGTACGTGCTTTGCTTATGAGTATGTTACACCGTGGCATTGTTGGTGGTGGATCAACTTTAACACAGCAATTAGCTAAGAATGCTTTATTAACGCAGAAACAGACTATTAGTAGAAAAATCGAAGAGTTATTTTTTGCGATTGAAATAAATCATGTTTATTCAAAACGTGATATTTTGACTATGTATTTGAATAATGCCTATTTTGGAAATGGTGTTTGGGGTGTGCAAGATGCTTCAAAACGATATTTTGGTAAAAATGCTTCAGAGTTGAATATCAGTGAAGCTGCAACTTTGGCAGGGATGTTAAAAAGTCCAAGTTACTATAATCCAATAGATCATATGCAAAATGCACTAAATCGTCGTAATACTGTTGTTAATTTGATGTTGCAGAATAAAAAAATTACGAAAAGTGAAGCAGATAATGCTCAGAGTTCAGTATTAAGTTTAAAGAATACTTTCCGTCAAAAAAGTGGCTATCGATACCCATATTTCTTTGATGCTGTTGTAGATGAGGCAATTCATCGTTATGGCCTTAAAGAAGAAGATGTTATGAATAAGGGATTAAAGATTTATACAACGTTAGATCAAAGTTATCAAAAGGCAATTCAAGATAGTTTTGAGATAGATGGTAATTTCCCTGCTACAGCAGCAGATGGTGTGATGCCACAAGGAGCTAGTGTGGCAGTTGACCCTAAAACTGGTGCTATTAGAGCCGTAGTTGGTGGTAGAGGCAGACATGTCTTTAGGGGCTATAATCGAGCTATGCAGATGAAAAGACAACCTGGATCGTCGCTGAAGCCTTTGGCTGTTTATGCTCCAGCTTTGCAAAATGGATATCACTATGATACGTCCTTGTCTAATAAACTACAAAAATTTGGCAAAAATGGATATGAACCGCATAATGTTGATAATCAATATAGTGATACGATACCTATGTATCAAGCGGTTGCAGACAGTAAGAATGTCCCTGCTGTTTGGCTGTTAGACAAGATTGGTATTAATCGTGGCGTGCAGTCTATGCAGAATTTTGGCATAAAAGTACCTTCTGATGATAAAAATTTAGCATTAGCTTTAGGTGGTATGTCTTCAGGTGTATCACCATTGCAAATGGCAACAGCTTATAGTGCCTTTGCTAACGATGGTAATTTGCCAGATCAGACTTATTTAATTCGAAAAATAACTGATGCTAATGGCAAAGTTATTTCTCAAAAATCTAATGATAGATACCATAGGATTATTTCACATAGAGTAGCTGAAGAAATGACTATGATGTTATTAGGAGTATTCTCCAATGGTACAGCTGTTTCGGCACAACCTGCAGGCTATGAAGTTGCTGGAAAAACAGGATCAACGGAAGTTCCGAATTCTTATGGTTTTGGAACAAAAGATCAGTGGATTGTTGGCTATACTCCAGATATAGTAGTTGCAACGTGGGTAGGATTTGATAAAACAGATAAAGAGCATTATATGCATGGTATTTCTGAAAATGGAATTACTAGACTTTATAAATCACAAATGGAAAGTCTTTTGCCAAATTCACCATTAACTAAATTTAAGGTGAAAAGTGCTCAGCAAAATGAATATGCGTCCCATACGGATGATAATGATTTGAAGAGTTCTGATTCATTTCAAGATAAAATTAAAAAAGGCATAGATGGATTAGGGAAGAAAGTTACTGAATGGTATAATGATTTAAAAGGATTATTTAAACATTAAGTTAGGAGAATATAATTAAATGATTAATATTTATGATAGTGTTAACGAATTGACAGCTAATTTTGAAAAAACTGACGAGTTTGTAGCATTAAGGGATGCCATTAATGCAGTTAAAGCTAATGAAAATAGTTTAAAATTATATCACCATATGGAAGAAATTAGAAATAAATTCATTGCAGAGCAAGAGAAGGGTAATTCTGAAATGTCTGCAGAGTTACAAAAAGAATATAAAGAAGTGGAAGCACAAATTGGTCAAGATGAATTGATTAAAAATATGATGGTACATGAAACAGCTGTATATCAACTATTAAATGATATTCAAAAATCATTGACAGACCCCATTTCTAATTTATATGACGCATTGAAATAGAGGATAGATATGAAATTTTTGCACATTGCAGATGTACATTTAGATAGTCCATTTTTAGGACTATCTTTTTTACCGTCCGAATTATTTGGCCAAATAAAAAATGCTATTCAATTATCTTTTGAAAAAGCTGTTAATTTTGCTATCGATAATGATGTCGATTTGGTTTTATTAGCAGGTGATACGTTTGATTCTATTCATCCAACGCCACAAAGTAAAATCTTTTTTGCCAATCAAATAAAACGCTTGGTTGATCGTCAAATTCAAGTGGTGATGGTTTTGGGGAATCATGATTATAGTCAGATTGATGATTTATTGCTAAATGAGTCCCCTTATTTTAAAATAATTGGTTCCAACGAACAAATTGAACAAGTTGATTTCATGACAAAATCACAGTATAAATATCGAGTAGTGGGTTTTTCTTATCAACATAACCATATAACTGAGGATATAATTGCCAAATATCCGCCTAAAAGTACGTCAATATACACAATTGGATTAGCACATGCTGGTATGAAGCAATCTTCAGTTGACCAAAATAATTACGCTCCCTTTACACTAAACGAAGTGAAAGATCTTAATTATGACTATTTTGCTTTAGGCCATATTCATTTAAGACAGGTTTTGTCTCAAGAGCCTTGGATTGTTTATAGTGGTAATTTGCAGGGGCGTCATGTGAATGAGAAGGATGCGAAGGGATTTTATTTTGGCCAAGTTGATGAGCAGTCGCAAAATACACAATTGCAATTTATAGATGTTTCTCCAATTGTGTGGCAGACGGTTGATTTAATCTTAGATGAGCCATTTAAAAGTACTACCAAACTATGTGCCAAAATTCAAAATTTGTTAGCTGATAATAATTTGCGTCCGACATTATTTACAGTAAATATTATCGGAGCTGAATTATTATCTGATGCTCAATTAGACATGTTGAATGATAAAAGTATGTATGAAGAATTATCCAATAATTTACAATATCATTCCCTTTTAGTGAAGGTCTATTATAAGCATCGAGATTTTATTGCCTTAAATGCAACAGATAGAGCTTTGTTTGCTAAGGCGGCTGAAGAAATATTAACAGCCAATCATACTTGTGAATTGGCAAGTTCATTGATGAAAAAAAGCAATATTGTTACAAATAATTTGCAAAAAGAAGAGTATTTGTCAGATATTTATGAATTAGCTAGAGTTAGATTAGAACAAAAGTTGCGAGGAAACAATGATGAAATTAATTAAGATTGATGTCAAAAATTTTGGTGGTCTTAGTGATTCTGAATGGAAGATTTCATCGCAATTGCATGTTTTTTATGGACCAAATGAGGCAGGAAAGAGTACAATTGCTGCATTTATCAAGCAAATTATGTTTGGCTTTCATTTGAAATCTCAAAAATCAACTTTTTTTGAAAATTATATGCCATTAAAAAAGGTTAACCAAGTTGGTGGCTCCTTAACTTTTAAAAACGAAAATAATCAAATTATAACTTTAGAAAGAACATATACTACTAGTGATAGTAAAAAGGGTAATTTAGCAGTTAGCTTAGATAATGAAAAAATTCCAGAAAATATCTTTTGGAATAATATCAAAAATATAGATGGTGATTTTTATACTGATAGTTTCATCTTTAATCAAGATTTATTGGCTAATGTTATATCACTTAATCAGGGGGATTTGTTAGAACATATCTATTATTTGGGTGCAGCTCAAAGTAGCAAATTGCTTTTGTTACGGGATAAGTTCGTGCAATCATCTGAAAAACTTTTTAAAACTAACGGTAGAAAACCAGAAATTAATCAAATATTGGCACAAATCAAAGAGAAAGCTGAAACTCTCAGTAAGCAACAAGTAGAATTTGATCAGTATAGTTCTTTAGAAAAGCAAAAAAATGATGTGCAAAATGAAATTGAGTTGCTAAATTCACAGGTTAAAAAATTACAACAGAATCAGCAAAATTTAGCTATTACAAAGCAGGAATTAAATAATTATGCACAATATCAGCAACTAAAAGAGCAGTATCAACTTATAGATTTTAATCAAGAAGATTATACACAAGTTCAAGCATTAGAATTAACAATTGAACAGTTAACAACTGATATTAAAAAGTATGAAAGTGAAATTATAGCTGTTAGTGCCGATAATCTTGATGAACAAGCTAAGATCTTAGCTAAAAAAGTAGAAATCTATCAAATTGTTAATGAAGCCGATCGACTTCAAAATGAGATAAAGCAACTATGCCAAGAATTAGAGCAAATTCAGACCTATCAGCCCCTGTATTTTAAGCTAGAAAGTTTATCCCCAGAAGATAAGTTGGTTATGCGAAGTAAATATGAGCAATGTCTAAAGATGCAAGCACCAAAATCAATCATTAAAAACATATCTTTTGGTTTAATTATATTCGGATTAGTCGGTGTTTTCTTAAAACCACTATTTTACCTATTAATTTTAAGTGGATTAATCATATACTATTTAGACAAAATCAAAATAGATCATATAAGGACTAATCAAATTAAATCTTTTGAAAAAGAGTATGGCTTTGATCCACAAAAGTTTGATCTGGAATTAGTGATGTCACAAATAATGCAAATTGAAAATAAACGTAATATTTTGACAGAAAAAAGAAAAAATCAAGCTAAGATATTAGAACAGGTAGCAGATTTCAAACAAAAAATCAGTCAATTTGTATCGCCAACTAATAATTTAACATCCGATTTAGAAAAACTAGATGAACATTATCAGCAAGTTCAACAAAAAGTAACAACGCAAAAATTATTGAATGAAAAAATAAGTGCTATCAAGGCTAAATTAGCAGATGTAAAATTGACTTTACAAAAGAAATTAGGCCAAAATAAGGTCAAAGATATAGAAGAATTCAAAGCAAAAGGTAACTTATATCATCAAAATCAACAAATCAAATCACAAATGATGGCTCTATCTGCTAATTTAAAGGATAGAGTAGAAATATTAAGTAAATTAGATATCAATAGCCTGCATACTACAGAACAAAGTTTAGTTAGTGAATTAGAACAGATTCAGGCTAAGTTACGTATAAAGTATGATGCTTTAGCTCAATTAAAGTTGAAATTAAAAGAATTAACAAATTCAGATAGTTTAAAAAGAACTCAACAAGAATTAGCTACTGCCAATGCCAATTTATTGGACTATACGAAGGAATATTTAGCTGATTTATTAGCTGCAGATTGGATTCAGCGTGGTTTAGATTTAGCATCTAATGATCGTTTTCCTAAGATGTTATCTAGTACTAACCAATATTTTGCTTTATTAACTAATGGTAGATATATAAAAGTTGCTATTAATGATCAATTACAAGTAGTTAAGGCTGATGGAACTCGTGTAGCAGTAGAATATCTGTCACGTGGTACAGCTGAACAATTATATTTTGCTTTAAAATTAGCTTTTGTGGAGCAAATTGCTGATGAAATTGAATTGCCAATTTTAATTGATGATGCCTTTGTTAACTTTGATTTGCAAAGAATTGATAATATAGTCAAATTAGTACGAAATTTGAGTACTAAAACGCAAGTGATAGTATTTACTCAGAATCTTCAGTTGGCTAAAATGTTAACTGATAATATTACTAAATTAGAGATTAGGAATTAAGATGAAAAAAAAGCTAGTTACATATAATGATGGTGAGTCCATGGACATAATAGTCCTAATAAAAGATGCCATTTTACGCAAAAATAAGAAAAATGAACCATATCTGGTTTTGATTTTTTCAGATGGTGATTCATATATCCGTGGTAATTTATGGAATGTTGCAGATGATGATGTAGCAAAGTATGTAGCAGGTACTTTTGTGCAATTAAATGGGATTAAGGAAAAATTTCAGAATCATTATCAAATAAAAATCTTATCTATGCAAACTGTTGGCTCTAGTGAAGTGACTAATATAACGGATTTTACTGAAAAATCATACATAGATGTTAATGAACTAGTTAGTGAATTAAAGGATGGTATTCTTGAAATAAATAATCCTATTTGGAAATCGATAGTTAGTTTTTTGGTAGATAAATGGTACCAAAAATTTATTGATTTTCCTGCTGGCAAGTCCAATCATCATGCCTGCAAAGGTGGATTATTGTTACATACTGTGACGATGTTAAAACTAGCAGTTGCCATTTCTAAAATCTATCCCCAAGTTAACCATTCTTTATTGTATGCAGGTTGTATTTTGCATGATCTAGGTAAGGTTATAGAACTGAGCGGACCTGTGGCTACTAAATATACAGTAGAGGGAAATTTACTAGGACATTTAGTCATTATCGATGAGCAAATAATTTTAGCAGCAAAAGAATTGAAAATTAAAGAATATGATGAGGATTTAGTACTTTTAAGGCATATGGTGTTATCACATCATGGATTGCCTGAGTATGGTGCTGCCCGTCGCCCGGCAATTTTAGAGGCGGAATTGTTACATAAAATTGATGATATGGATGCTACAGTATATGCTATTACTAGATCTTTACAGCGTACTGAACCAGGTACCTTTACTGAGCTGATTTCATCCCAAGATAATCGCAGATTCTATCGTCCTATTGATAGTTCTGATTTAAATAAAATCAATAATTTAGAATAAAAAATATACCGATATGCCATAACTAGTCTTAAAAGCTAGTCAAGCAGGTCGGTATTTTTAGTATAGATCACAAAAAAACGTAGTGTTCGCTTGAACTACTACGTTAATTAGTCTAATTATTATCTTTTATTTCTTTAAATCTGCATCCATATATTGAGTTAATACATTCTTTAAATCGTTATCTTTGATATTAACATTAGCTCTCTTTAAGACAACGCCTAAAACAGACTTAATTACATTTTGATCTTGAGCCATCTTTTGGTAAATACGTGCGATTATTTCCGATTTATGGCTTTGGAATGATCCCTTAGATGGGTGTTTAATCATTTTAATAATGTGATAACCAAATTGAGTTTTAACAGGCTTTTTAGTGTATTCGCCAGTTTTCAATTTGAAGGCTGCTTCTTTGAAGTCAGCATCTAAAGTCGTATCTGAGGAATCAAAGGGCTCAATTTTACCAGCATTCTTGCTTGTACCAGTATCTGTTGAATATTTCTTAGCTAAATCTTTAAAACTAGCTCCTTTGCCAAGTTCTTCGATAACTTTCTTAGCTGTATCTTCTTTTTCTACTAAAATATGTTGTACTCGAACTTTAGGTTGGTATTCTTTCCAAGCTTTCTTTTCTTGAGCTTTGGTAATAGGTTTAATATCTTTTAAAGCAGCTTGCAAAAGTAAGTTTGTTTGAATACTTTCTTTATATGCTTCAGGTGTCATACCATTTTGTTGTAAAACCATTTCAAAACGTGCACCATATTGTTTTCTAGCATTGTCATAAGCTGTATTTACTTTTTTCTTGGAAACTTGACTACCATATTGTTGTTGTAAAGTTCTATTAATAATCATATTAGCTAATATAGCTTGTCCTGCAGGTGATTTTTTTACTTTGTTATAAAAATCTTCTTGAGTTATTTTTCCGCCTTTGTAGTTAGCGACCGTCTTGGAGCATCCAGTAGCCGTTAGAGCCACACCAGAAAAAGCTGCTATCAATAATAATGTTTTCAACGATTTTTTAAATTGCATATACATATCTCCAAATCTTATATAGTTACAGTTAAAAATATAACACAAAAAAGGATATAAACATAATTTTATCCAGTTAATTTTTTATAATTATTTATTTGATTGCTTAATACTATTTTCCATTTTAGCAATCTTAGGTTTAATTGCAATGGAATATTTGCCAAAGCTGTCCTTTAATTCTTGAATTGTTTGGTTAGCTATAGGCATTTGTTCTGAAATTAAAGCATCACATTGCTTTTTTAGTTTAGAGATACCATTTTTAGTATTAGTACAATTACTTATTAAACTAGTAGACCATTGCTTAAAATATGCTTCGTCTTGCTTGTTAGGGCGTCTCTTTTTTAAACCCCAGCAGATACCAGCACTGAGACCAATAATTAAGCCGATAGTTGATTTTTTCATATATAAATTCCTTAAGATAAATGTTGCTTGATAGTATTAGCTACTTCTTGATAAGCTTCAGGAGTATATTCAGCTGCATGATTAATATGTGGCACGTTAACGCCATCATTTTCATCATATCTTGGCACTAAATGAATATGTGAGTGCATAACTACCTGACCAGCAATTTCCCCATTGTTAACAAAAACGTTAAGACCTTTTATATTTTTATCTGATGCTTTAATTGCTTGAGCAATTTTTGGAATGTATTGCAAATATTTTGCTGCATCTTCTTGACTATAATCAAAAAAGTTAATTAAATGTTTTTTTGGTATAATTAAGACGTGTCCCTTAGTGACTTGTGAAATATCTAAAAAGGCTTTAACGTCATCATTTTCAAAGACAGTATAAGCTGGTATTTCGTTTCTAATTATTTTACAAAAAATGCAATCTTGAACCAAATTTGACATATTTTTTCCCTTCTCATTTTAAAAATTTTGTTTTACTATGGTTCATGCTATCATAATAAGTAAGTTTTTTCAGTATGAGGCGGTTATTTTATGACTTTAACAATAAAAAAATTAACTGGTGGCTATACCGGTATTACTGTTATTAAAGATATCAATTTAAAAATTGAAAGTGGGCAAGTTGTCGGCCTAATTGGCTTAAATGGTGCAGGAAAATCTACTACTATTAAGCATTTATTAGGTTTATTAAGAATGCAACGTGGTGAAATTACATTAAATGGAATTGACTTAGTACAAAATCCAGCAGCATTCAAAAAAAATGTAGCCTACATACCTGAAACACCAATATTATATCCAGAATTAACGCTAAAAGAGCATATAGAATTGGTAATTTTAGCATATGGATTAGATCATGATAGTGCATATGAACATGCATTACATTTATGCAAATTATTTAGATTGGAAAATAAATTAGATTGGTTGCCAATTAATTTTTCCAAAGGTATGAAACAAAAAGTAATGATTGTGGCTGGCTTTTTAGCTCAAAGTAGTTTATTAGTGATTGATGAACCATTTACAGGGTTAGATCCATTGGCAGTAGCTAATTTTATTGATTTAGTTAAAGCTGCTTCTAATGATGGAAAAATGGTTTTAATGACAACACATGTCTTAGCTGAAGCTCAAGAAATTGTTGATAAATTTGCTGTTTTGAATAATGGAACGATTGAAAAAGAAGGTAATCTAACAGAAATTAGAAAGTTTTATGGCTTGAAAGATACAGATTCATTTGACCGTTTGTATAAAGTATTAAATCAGGAGCATCGCAATGCAAAAAATAGCTAATAAAAGATTAAATAGTAACGCTCGTAAGCAAATTCACTATTTAGCACTTGTTTTTAATGATTTTTTTGTATTAGCATTACTTTTGATTTTTGGGGCTTTGATGTTTTGGTATGCTAAAAGTATTCAAACATGGCCAAGGAATTTATGGTATTATTCGCCACTACTTGCTTTAGTTTTTTCAATCTCATTTGGTTTTGGTAGCTTGGTTACCTTATTTGAATATGCAGATAAGCAATTTTTGCTGTCGCTGGATGATCAGCTCGAATTTTATCTGAAGCCAATGCTTAAATATAGTATGGTATTGCCGACGATTATTTTGTTATTAGTTGGCGGCATTGCTTTTCCCTTTGCTTTTTTACGGCTGGCTATTCATCCAATTAATTATCTAATATTGCTTGTCGATATGTTACTTTTAAAGCATGTACAACATTTATTGCAAGAACATAGTTTGTATTTTAATGACAAGTTGCACTATAACACAATAGCTTTTACAGTCATCGGATATTTTTTGATTTTATTAGGTATATATCAACCGCTTGTATTATTAGCAATAATTGTAGTGGCAATGGTATATATTATTAGACAGCCCTTGCAAGGATTTAATTGGAATAAAGCTATTAGCCAAGAAAGCCAACGTAAAGATAGAATTGATAATTTTTATAGTATGTTTACTGATGTGCAGGATAAGAAAATTACAATATCACGTCGCAAATATTTAGATTTCTTAATATCTAGAAAAAAACAAACAGCCAATATGTTTCTTTTTCAGCGGATCTTATTGCGAGATCCTGAATATAGTAATTTGCTACTCAGAATGATAGTCTTTGCTTTATTACTTATTTTTATTATTCAAGATTATAAGTTAAATACATTTTTAGCAGCTATTGTTATTTTTTTGACAATATATCAATTATTACCTGTGGCCAATATTTATGAGCGAAATATGATGTATCATGTACAGCCAATTAGTAGAAGTAGCCGTGCTGTTGATTTAGCAAAAGTATTACAAAAATTTATTCTGTTGCAGTGGCTGCTAATAAGTATAGGGTTAGTTATAGCTTCAGCTGGTAATCTACAGTCATTGTTATATATCTTAGGGTTGTTTGTATTGACGCTCATTTTGTTATATGTATATTTACCGGTTAAGATTGGACAAACTATTAATAAATTTAAACGTTAGGCGGATTTAGTATGAGATTAAGAAATAAACCATGGGCTCAAAAATTAGTGCTTGAACATCCTGAGGCACTTTTAAATGAACCTGATCCTGAAATAAAAATACCTTGGCAAGAACGATTTGCTGACTTTTCTAAGCCACTAGCTATTGAAATTGGTTCTGGTAAGGGGCAATTTATTATTAATTGGGCTAAGCAACATCCTGAGATGAATTTTATCGGTGTTGAATTGCAAACTACAGCTGCAGGGATGATTTTGCGTAAGAAGTTAGCTGATCAGATAGATAACTTACAAATAATGTGTGCCGACGCTGCTAATATAGCCTTATATTTGCCACCAAAAAGTGCCGACATTATCTTTTTGAATTTTTCAGATCCGTGGCCTAAAACTAGACACGAAAAGAGGCGATTAACCTATAAATCTTTTTTAGATAAGTATAAACAAGTATTAAAAGATAATGGACATATTGAGTTTAAAACAGATAATCAAGGTCTATTTGAATATAGTTTACAAAGTATGAATAATTATGGTATGTTGTTTGATTTTGTAAGTTTAGATTTACATCAAAGTAATTCGGAAATTTATAAACAAAATATTGAGACAGAGTATGAGCATAAGTTTGCTGAACGAGGTAATAGGATATATTGTGTTCATGCACATTTTTAAAAGTAAGGAATAAAAAAGATGAAAAAGTTTGCAGAGTTTTCGACAAGTGATTTTCAACGAGAAATAGCTAAAGGCAAAGTGGTCTTGTTGTTTTCAGCTTCGTGGTGTCCAGATTGTCGCTTTTTGGATATGTTTTTACCGGAGATTGTATCAGAGTTTACAGAATATCAGTTTTGTTATATAGATATTGATGGAGCTACTGATTTAGCAAAAAAAATGAATATTTTGGGGATTCCAAGTTTCGTTGCCTACCAAGATGGCCAAGAAATTGGTAGACTGGTAAGTAAGGATAGAAAGACCAAAGAAGAAGTAGTTAGCTTTTTAAAATCTTTAGGTTAATGTAAGAAAGGACAAATGAAAATCATGATAATTTCCACTAATAAAAAAAGTTATCCAGATACAATCATTTTGATTTTAGATCAAGGTGAGGGTCGTAGCACATATGAAGAAAAGAATAATATAGTCCAAGTTAAGGATGAAAAAGGTAAAATCGTTGGATATAATTTCTTTAAAGTTAGTGATTTTTTAGATTATGATAAATTACCAAATGGTCAAGTAAAACCTGACCAAAAGTTACTTGATATTTTGAATGATCAGCTAACTAAAGCAGGATTTGACGACAAATTAGAATTAGGAAAGCCTACTTTAGTTTATGGATTTGTAAAAACTTGTGAACCACATCCAGATTCTGATCATTTACATGTAACTACAATTAATGTCGGGGATGATGAATATCAAATCGTTTGTGGTGCACCTAATATTCAACAAGGACAAAAAGTAGTTGTTGCTTTACCTGGAACTTTGATGCCAAATGGTCAACAAATTTGGCCTGGTGAATTACGTGGTGTAAAATCAAGTGGAATGATTTGTTCGGCTCGTGAATTGGGCTTGCCACATGCTCCACAAAAACGTGGAATTTTGGTTGTACCTGATACATTCAAAGTTGGAGACGAATTTGAACCTACAAAATGTGATGAATTATTGGCATGTGGACAAATCACATTGTAATTTTTGCTAAAAAGATAAAAAATCGGGGTTAGCTATGTTAGATAAGACAAAAGAATATTGGTTTATTGGAATAAAGGGTACCGGAATGGCATCTTTAGCATTGATTTTGCATGATATGGGGTATCATGTTGCTGGATCAGATATTGAAAAGCATACTTTTACGCAAGATCCTTTACTTGCTAAAGGAATAAAAATAACACCGTTTGATGCTAATAATATTAAAGATCAAGGGCAAGTAATTATTAAAGGAAATGCTTTTAAAGAAGAAAATGTTGAAGTCAAAGCATGCATTGATAAAAAAATTGCCTGGCAATCTTATCCTGATACTGTTCAGGAAATTATTGCACAGCATACAAGTATTGGTATATCTGGTTCACATGGTAAAACTTCAACTACGGGGTTGTTAGCACATGTTTTAGGACAATTAGCACCAACTTCATTTTTGATTGGTGATGGTACTGGAAAAGCAATTAAAGATTCACGCTTTTTTGTTTATGAAGCTGATGAATATCGCCGTCATTTTTTAGCATATCATCCTGATTATCAAATTATGACCAATGTTGATTTTGACCATCCTGATTATTTTAAAGATCGTGATGATTATGCATCTGCTTTCCAAACTGCTGCCGAGCAAACCAAAAAAGGCTTATTTGTCTGGGGCGATGACACCCGATTGGATAATATCCAAGTATCTATTCCTAAATATACTTATGGTTTTAATAATACTGATGATTTTCAAGCTTATGATATTCAAAAAAATATTACAGGTTCTACTTTCAAAGTTAAGTATCACGATATTGAATTAGGACAATTTGAAATACATTTGTTCGGTGATCATAATATTTTAAATACTACTGCTGTAATTGCGGTAGCATATATTGAAAAAGAATCATTAGATTTAGTGCGAGCAGCGTTGTTAACTTATAAGGGAGCTAAACGTCGCTTTAGTGAAAAATCATATGGCAAGATTAATATTATTGATGATTATGCACACCATCCAACAGAAATGAAGGCTACTTTGCAAGCTGCTAGACAAAAATATCCTAACAAAATATTAGTTGCGATTTTTCAGCCACATACATATTCACGAACTGCAGAATTTGCTGATCAATTTGTTGAGATTTTAAAAACTGCTGATTATGCATATGTGACACCAATTTTTGGTTCTGCTCGAGAAAATCATGGTAATATTTCAAGTCAAGATTTAACGAAAAGAATTCCTAATTCAGAGGTAATATCTTTGGACAATATAGCTGATTTAACTAAGTTTAAAGATGCTGTTCTAGTTTTCATGGGTGCTGGCGATATTACCAAATATGAAGTTGCATATGAAGCCTTGCTGGAACAAAATAAATAATAATATTAACAGATTCGGTTAGATTGATAACCGAATTTTTTTTGCATTTCGCGTTTTGACAAATGTATACGCTTACACTACAATTGCTAATATAAGTTTTCTTTTAGAAAGGCAAATAGTCTATGAATTTTAAAATCAATAAGAAAAAGATAACATTTTTATGTACAAGTACAATTTTGGGATTAGTAGTTAGTGTAAGTACAGTAAATGCTGATGCCGTAAATAATAATATTAAAAATAACAATAATGTTAGCCTTATAAAGACACCTACCGATAGATCTGTTGATATTAACCAAAAAACAACCAAGGTAATTGTCCATTATCAAGGCGATGGCAATAAATGGAAATTATATACATGGGTTAATAATGGTACCGATAAAGTAGATGGCAAAGAATATCCGTGGGATGGCAAAGATGAGTATGGTAATTATAAAATTATCGATATGCCTGGTGAACACTCAAAAATTGGGGTGCTGATCAAAGATAGTAATTGGCATAAAGATGGTTCAAACAATGATCGACAAATTACTACTGACGTGAGTGGTAAAGCCGAAGTTTGGTACAAAGAAGGTAGTGATCAAGCTCAAACAGTAACGCCAAAGTTTAAAAAAGCTAATATTGAAATTAACTACCTGGGTAGTGATGCTCCAGCTTCTGTTAAAGTTAAAACAGATATTGATGCTAAGCAAGCAGATCTTTCATTAAAAGAAGATGCTACTAAAACTATGAAACAAGGTGAAATTGAGCTAAAAGCTACTGATAATAAAGAATTTACCAAAGTTATTATTAATGATAACCAACAGCATGAATTTACACCGTTGCCAGGAGATAAAACCAATATTTATTTGGTAGCTGGTGATAAAAATGTTTATTATACAGCTAGTGCTGCTAAAAAAGTAATTGATCATAAGAAAAAAGATCAACAAGATTCCAAACTGATTGAAAAGTTGAAAAAAATAGCTGCTAAACAAGAGCCAGTAGACTTTTCTAAAGAGCAAATAGTTGCAAGTACTAAAGTTATTGTTCATTACAATGGTGATGCTTCTAAATGGGCTTTATGGTGCTGGCCTTTTGGTAAAGGTGGTAAACAATATTCATTTGACAAAGAAGATGACTATGGTCATTATGCTGAATTTAATATTGATCATTCTGATAAAGTAGGATTTTTAATCAAGGGTCAAAAAGATTGGTCCAAAGATGGAAAAACTAAAGCAGACCGTATAGTTAATACAGATGATAGTGGTAAAGTCGAGGTTTGGTATGCAGCTGGTAAAGATGAAACTCAAGTAGTAACGCCAAGCTTTAAAGATGTCAAACTTAAGTTACATTATTTTGGGGATGAAGCACCGCAAACGATGTCAGTTTGGGCTGATGACAAGCAAGCTTCTAAGCAAACAGTTACGTTAGATAAATCTGAAGCTAATGGTGATAAAGTCGGTGAAATTACCATTACCGGTCAAGATTTACATCAAATAAATATTTCTAATGGCAAGCAAGTATACAAAGTTACACCATCACCAAAAGGTCAAATTACGGATGTTTACTTAAATGATGTGGATAATTTACCTCACTATACTGAATATAGTGCTCGTAAGGATTTCATTTTATCTATGGCTAACATGGATAGTGATCATGTCGTCAAAATTAAGACTAATGAGCAATTAAGTCCAGATTTAGTAAAGCAATTATTAAAAGCTCAGAATAATGAAATTACTAAAGTCGAAGCTGTTAATGGTACAGATAATCTAAGTGATACTTTTAAGGTTACTTTGAAGAATAGCTTGGAATTAGGTGTTAATAGCCGCATAGCTTTCTGTGGCAATCCTAAGGCTATTGATGTTAGATCATATGTTCGCTCTAAAGATTTTGATGATAAGTACTTCTATGCAAACGATGATTTAGGTTCAACTTATAGCAAAGACAAAACTACTATTAAATTATGGTCACCAATTGCAACTAAAGTAACCTTACGTTTGTATAAAAATTTAGACAACAGTTCACAACCTGATAAAACTATTGCCTTAACATGTGGTGATAAGGGTGTTTGGAGTACTACATTGACTGATCAGGATTACAAAGGCTGGGCATATGATTACCAATTGGAATTTGCTGATGGACATGTAACGACGACAGATGATCCTTATTCTACTGCTACTACCATTAATGGAGTTCGTAGTGTAATTGAAGATGTTGATAATATTAAACCAGCTGATTTTATTAAAATGCCGGCCTTCACTAAACCAACTGACGCTATTATATATGAAGCTGGTGTCAGAGATTTAACAGCTGATAAAAATGCTAATGTTAAACATCCTGGTCAATTTTTAGGATTGACTCAAGAAGGGACCAAAACTGATACTGGTTATCCAACTGGGTTAGATTATTTGAAGAAATTAGGAGTTACTCACGTCCAATTTTTACCTATGTATGATTTTGGCTCCATTGATGAAGCTCATCCATCTAATGCCTACAATTGGGGCTATGATCCGGTTAATTACAATGTTCCTGAAGGTAGTTATTCTTCTAAACCTGCGGATCCTGCTGCACGTATTTTAGAGATGAAAGAAATGATAAATGCTCTGCACAAACAAGGTTTACGTGTAGTTATGGATGTCGTTTATAATCATGTTTATGGATTAGATAAACAAGCATTTGATAAAGTCGTTCCTGGATATTATTTCAAATATGATGATAATGGTAACATGGTTGACGACATTGGTATGGGTAATGCTGTAGCTAGCCAAAGAAGAATGGTTAGAAAATATATCGTTGATTCCGTTAAATATTGGGCTAAGAATTATCATATAGACGGTTTTAGATTTGATACAATGGGCGTCCTTGATACTGATACGATGGCGGAAGTCTACAAGGAAATTAACAAAATCAATCCTGGAACTTTAATTTATGGTGAAGGTTGGGAAATAAAGCCAAATGAACGGCCTAAAGAAGCTAGTTATGTTCATGCTAATTTGATACCAAATGTCGGCTTTTTTGGCGACAATTTGAGAAACGCTGTAATTGGTGAGAGTGGATCCTTTGGTAATGCAAGATCTGGGTTAGCACAAGGTAACCTGACTGATAAAGATAAAAATGGCGTCAGTCATTATCAAGAAGATGCAGCTGCTTTTGTTAAAGGATTTATGGGTAGTCAAGGATTTAATAAACACAATTACCTTAATCCAGGGCAGGTTATTAATTATTCAACGTGTCATGATAATTTAACTTTATATGATGCATTAAAAGCTCATTTGCCTAATGCTAATGCTGCAGAGTTTGTTAAACGTGCTAAATTAGCTGATTCTATGATCATGTTGTCACAAGGTGTGCCATTATTCCATTCAGGTCAAGAAGCATTACGTACCAAGAATGGAAATGCTAATTCTTATAATGCTGATATTACAGTTAATGAAATAGATTGGAAACGAGTAGAACAAAATAAGGACTTAGTGTCATATTTCCAAAAACTTGTGCAATTAAGAAAGACTTGTCCTGCATTCAGAATGAGTACATATGATGAGATAAAGAAAAATATCACACCTATAGTTAAAGGTGAAAATGGTGTATTTGCCTTTGAAATTAAATCAGCTGATAGTACAATGTATGTTATATTCAACGTTAATGAAAAAGCTAACCAATTTACTAGTGTTGATTTAACAGGTGGCAAGATTTTATTAAGTAGTGATGACCATACTGTCGGTGCCAAAACTACTATTTTGCCTGGATTAAGTACATTAGTTATCAAGAAGATAAGTGACAAAGATAAAATAAATGATCTAATTGCACATTTAGATGCAGATAAGATTGCATTTCAACAGTTGAAAGATGAAATCGCTAAAGAAGAAGCCAAATCTCAAAAATTGTCCATGTTAGTTGATCAATTAAATGAAAAAATAGCTAAGATGGAAGCAGCTCAAACTGTATTACAACAATTAAAAGATGAAATTGCTAACGAAAAAGCCAAATCTCAAAAATTGACCATGTTAGTTGATCAATTAAATGATAAAATAGCTAAAATGGAGTCAGCTAAGACTGAATTACAACAATTAAAAGATGAAATTGCTAACGAAAAAGCCAAATCTCAAAAATTATCCGTATTAGTTGATCAATTAAATGATAAAATAGCTAAGACGGAGGCAGATAAGATTGCATTTCAACAGTTGAGAAAAGATATTATGACAGAAATAGAAAATTATATTAAAGATAAAAAAGAACCAGAAATTGATTTAAGTAAAAAGGTTTTAGATGCCATAGCTCATGCAGATATAGAAAAATTGACATCATATAAATTAAGTGATGATGTCATGAAGGCTGTTGTCGAGTTTAAGCAAGGCAATAAAAAATTACTTGTTGATATGATAGCTGATGCTATAGCTCATGTTAATGTAGATCAATTAGTTTCATATAAGCTAGATGAAGCTACTATTCAGGCAATCAAACAATATCAACAAGGCAATAAGAAAGATCTACGTGATATAATTGCTGAAGCAATTAAAAACTATGCTAATGAAGGCGGTACTGCTCCTTATAAATTAGATAATGATGTTGTGAACCAAATAAAGGCTGATCTTGAAGCAGAATCTGATGTTGAATCTAATACGCCACAAGAATCAGTTGAAACTGTAACTGTAACTGAGCCAGAAATATCTCCAGAGATCTTAAAAGATGCTAATGATCAAGAAAATACAATTGTTGGTGTTGTTAATATCCAAAAAGACAGTACCATTTTTGATAGCAATGGTAGTGCAACAGATAAGGTTTTGCCTGCTGGCAGTCGTTGGAAAATCGATAGAATCACAGAAATTGGTGGGATGAAGTTCTACAGAGTTGGAACAGATCAATACATTTTGATAGATACAGCTAAGAGCGACGGTGTTATTTTTACTAAAACAGAAAAGCCAGTAATTGGTGTATTATATATTAACCAAAACGTAGACTTATTTGATAAAGATGGACATGATACAAATATCCTGCTTAATAAGGGTACATATTGGAAGATATGGGGTGCTAAAGTTATCAATGGTAAATTATTCTACAGAGTAGGTACTCAAAAACAATGGGTTGCTGCTGAATCTGTTAAGGTAGTTGATAATAAAGCTATTAAAGAGACACCTGTTACAGGAGTTGTTAAAGTTCATGTCAATGGTCATCCTGATTATCAAGTTGCGATGTTGGATGATAAGGGTAACTATACAGGTCAATTTTTAATTCAAGGCAATAGTTATAAACTTGTAGCTAAAAAAATAATTAATGGACGTTTATGTTATAGATTAGGTACACAAAAGCAGTGGGTTCCTGCTGAATATTTATTATTTTAATAAATAAACTTTAAAAGCATTTGGTTGTTAAATTAGATGCTTTTTTTGAGCCCTATTACTATAGATTTGTTCTCTTGCTAATTATTATTGTAAAAAATATGGTAGATATTATGGCTTGCAATTGTATTCGCAAAGATAAAGAAGGCAGGTATAATGTTATTAGCTACAAGAAAGTAAGATCTATTAGTGATAAATCAAAACAAGTAAATCTAATAAGTCATGTATCTAAAACCTTTGGTTCATATCACATGACATAGAAATAGCACTAAATTTAATTAGTTATATAGCTATTTTTATATTTTGGGTGTGGTTCATCGTATGGTATAAGAGGAGTTAAAAATGATAATTGAGATAAGTGAAATTAATAAAGTAATTGGTTCAAAAAAAGTCATTAATAATGTCTCCTTACGTATTGATAAAGGACAAGTATTTGCATTGTTAGGGCCTAATGGAGCAGGAAAAACGACTTTAATTCGTATAATTTTAGGTTTGTTAAAACCCGACACGGGAACTATTAGGCTTTTTGGTGAAAAATTAACAGATCAATCTAGACCTGATTTGTTATTACGTGTGGGTGTTCAAAATGATGGTAATTTATATGAAAATCTAACTGCTAAAGAAAATTTAATATTATGGGGAGAAATATATGGATTAAATTCAAAAATTATAAAAAAACGCATAGATGATTTGAAGAAAATGTTTCACTTAGAAAACTATATTGATATGCCCGTAGGCAGTCTAAGTAAAGGAAATAAACAGAAAGTGATGTTAGCTAGAGCTATGTTCCATAGTCCAGAGGTTTTAATTTTGGATGAACCTACAACAGGATTAGATCCTGCTGCCATTGATGAGTTTTATCAGTTCATTAAAAAACTGAAAAAAGCTGGTGTTACTATTATCATGTCTACGCATTATTTGTATGGTATGGATGGTGTTGTAGATAGTATAGGCATCATATCCTCAGGAAATTTACTTATTAGTGATAAAGTTGATAGGTTGCGGTGTAAAATACATAAAGTCCATTTTAAGGGTAAATTTAATCCTAAAGATATCAAAGAGTTGATTTCATATGGTGAACTATCGGATTGTATGCAAAATGAATTTATTATATCGGTTGATGATGATAATAAAGTAGCTGATATTGTCAAAACTTTGGTTTTAAAGGGAAATGATATTTATGGAGTTTCCAAAGTTATAGAAACAGTAAAAGAAATATACTTTAGAATTATCGGAGGACATAGCAATGGATAGACATCAACTTAAGGTTATGATAAATAAGGAATATCGAGAATTAGTCAATGATAGAGGATTAATGTTCTCATTGCTTATTATTCCAATTATTTTTAGTATTGTGTTACCAATCTTATTATTTATATTAGGTACTCGTAAGGAAGTATCAGCTAGCATAGTTGGCTTAAATACGTTCATTGAACAGTTTAAGATGATAAAATACCCAGATTATCTTACCAGGGGAACGTTACCTTTTTATGTTATTTTTACTTACTTTTTTTTACCTTTATTTATGTTACTACCCATTATTATTTCTACAGTATTATCTAGCAGTAGTTTTATTGGTGAAAAAGAGCATAAAACTTTGGAAGGTTTGTTATATACTCCCATCAATACTAAAGTCCTTGTTTTAGGAAAAGCATTAGGTTGTGCAGCACCTGCAGTTACTATTTCTACCGTTTCTGTTTTAGTCTATATATTGGTTGTTAATACTGTAGGTTGGAGATATTTCAAACATATAATCCTACCTAATATGACATGGTTATTAGTTACAATTTTGATTTCTCCACTGCTTGTTTTATTATCAATATTGTTAGTTATTGGTAGTTCGCAATATTTGAAGAATAGCAAGTCAGCTCAAGGAGTATCCATGATAATTGTAGCTCCGATATTTGGTATGCTCATTTCTCAAGCTACCGGGGTGTTAATCTTAGGTGTTTTTGAGACAGTAATTTTAATTATAGTTTTAATATTATTAGATATTATAGTTTTTTGTGTTGTCATGAAAATGTTTAATTTTGAGAAATTCATTTTAAATAATTAATTCCTCTATAAATTTAGGAGGTACATGTTGAATATTTATTATTGTAATAAATAAACTTTAAAAGCATTTGGTTGTTAAATCAGATGCTTTTTTTGTTTTTATTATGTATAATATCTCCTATAATATTTTTTATTAAGAGGTGAATAATTATGGAATTTAAAATGATACTTGATTTGAAAATTATAATTTTTATCGTCTTGCTTGTCATATTAACTAGTGGTTGTACAACTATAGTACCTCAAAATTATGAAGGATTAATTGAGACGCTTGGTAAATATACTAAAACTGTAAAAGCTGGACTAACATTTAAAATACCTTTTTTTCAGCGAGTTAAGAAAGTTTCAATGGCCTTACAACCTTTAGAAATTAGTAGATATTCAATTATCACTAAGGATAATGCAGAAATATCGACCAGCTTGACATTGAACTATCAGGTTACTAATAGTTTTAAATATTTTTACAATAATACAGATTCAGAAACTTCTATGGTTCAATTAGTGCGTGGACATTTGCGTGATATTATTGGACGTATGGATTTAAATGATGCTTTAGGATCCACAAGTGCTATTAATAATGAATTATCTAAGGCTATAGGTGATTTAACAGATATATATGGTATTAGCGTTATTAGAATTAATGTAGATGAACTATTACCTAGTAAACAGATTCAGGCTGCAATGGATAAACAATTAACAGCTGACCGTGAAAAGACGGCAACAATTGCTAAAGCAGAAGGTGAAGCCGAAAATATTCGCTTGACTACTAAGGCGAATAATGATGCCTTAATAGCAACTGCAAAAGCAAAAGCGGAAGCAATTAAGACAGAAGCTGATGCGGAAGCATATCGTATAAATAAATTACAAGAGACTTTATCCCAAGCGTCTGAAGGATATTTCAGAAATCAGAGTATAGTAGCTTTTACAAAATTATCAGCTGGCAACAATAATATGATAGTTATGGATAAAGAAAATATTGATAAAATAGGTGATATTCCAGCTATTAAGAAAATATGGGATCAAGATAAGAACTGATAATTACTGAATCATAAAATAGTAGTATCTTTTGATAATAACCTCCAAATTTGCTAAAGAGTTTGGAGGTTTTTATTATGCTTAAATTTAAGAACTAAGTAGCAAGGAATAAAAGGACACAAAAACCATACTTCGGTAAATCTCGAAGTATGGTTCAAATAGCTAAAATAAGACATTCATTTTACTTATCACAGGTAATTGAAATGATTTTACGACTCTGATCCATTGAAATGTTATAAATTTTATCTTCATGAATTAAACGTTTAATGACAAATTGAATTTCATCTTCATGAATACCACGTCTATGATTTTCGAGTACAATTTCGATTTTAGTACTTGTTTCAGTATAGACTACAGTTATATTTCCCAGTGAATATACCTTAATGTACTGACTGCTGGTGGATGATAACTGTCTTTCAATCAAATCACGATAAGTATTTGTAACATCAATTAAATGCATTTCTTACACACCTTCTAAAAGTTGAAAATATTTCTCCCTTTAGTATACGCTTATTTACTGATTATCTTCAACAATTATGATATCGTTTTCATGTCTTTTTGCAGTTAAATTCTTTGCTGTCGGATGGTCAAGCTTATAATCTGCGACTTTGTCTTCAATCATAGCTTGAATCACGCGACGCAATGGACGTGCTCCCATATCAGGATCATATCCTTTTTCAACTAGTAAATCTTTGGCTTCTGGTGTGACATTGATATGTAAGTCTTGATCTTTGATCATTTCATTAGTCTTGTCTAACATTAGATCTACGATTTGGATTAAACTTTCCTTGCTTAATGGCTCAAACTCAACAATGTCATCTAGTCTGTTTAAAAATTCTGGTTTGAAATATTGACCCAGAACTTTTTTGAACTGCTCATTATGGTTATTTTCTGCAGAAAAGCCTACACTAGCAGACTTAATTCCTTGTCCAGCATTAGATGTCATAATGATAATAGTGTCTTTAAATGAAACAGTTCTACCTTGTGAGTCTGTTAAATGACCATCGTCAAGAATTTGAAGAAATAGATGTAACACGTCGGGATGTGCTTTTTCAATTTCATCAAATAAGATTAAACTATAAGGGTTATGACGGACTTTTTCAGTTAATTGTCCAGCTTCTTCATAACCAACATATCCTGGTGCAGAGCCGATTAATTTAGAAACTGAATATTGTTCCATATATTCACTCATATCAAAGCGAATCATGGATTTTTCGGTACCAAACATTTGCTTAGCTAATTGCTTAGCTAATTCTGTTTTTCCAACGCCTGTAGGTCCAACAAATAGGAATGAACCAATCGGTCTACCTGACTTGTTAAAGCCGACACGGTTACGTCTAATTGCTTTAGAGATGACGTCAACTGCTTTATCTTGACCAATAATATGCTTTTTGAGATCATCAGCCAAATTCTTTAATTGCATTTGTTCTTGCTTTTGCAAATCACCAACTGGAATATTTGTCTTTTCTTCTATGATTTTCTCCATAACCTTTTCAGAAATAACAGGTGTCTTATCAGGATCAACTTTTTGATCTTTTAATTTCTCATATTTTTCAATTTGATCACGGTAATAAGCAGCTTTTTCGTAGTCTTCATTCTTTAATGCTGTTTGTTTTAATTCTTGTGCAGCTTCGACACGTTCTTTTAATTTAGCATCATCAACATAAGGAATGGTTAAATTCATACGAGATCCAGCTTCATCAAGTAAGTCGATAGCCTTATCTGGTAAAAAGCGATCTTGAATATATCTTGAAGATAGGGTAACTGCACTAACTATTGCTTGATCAGTGTAGGTTACATGATGATAATCTTCATATTTCTTCTTGATACCTTGTAATATTTTAATAGTTTCTTCAATACTTGGTTCTTTAACTTCAACAGGTTGAAATCTTCTAGCCAAAGCTGAATCTTTTTCAATTTGACGATATTCTTTGATAGTAGTAGCACCAACTAATTGGAAATCGCCACGAGCTAGGGCAGGTTTGATGATATTGCCTGCATCCATTCCACCTTCAGCGTTACCAGCATTTACTAATTCATGAATTTCATCGATAAATAAGATGATATTAGGATCACTTTCTAGTTCCTTAATTAGTTGTTGCATACGTTGTTCGAATTGACCACGTAAGCTAGTTCCTTGCACTAAAGAAACCATATTTAATGAAATTATTTTTTTGTTTTGTAATTTAGCTGGTACAGATCCATCGATAATTTGTTGGGCAAGTCCTTCGACTACTGCTGTTTTACCTACACCAGCTTCACCAATCAATACCGGATTATTTTTAGTACGACGGTTAAGAATTTCGATTACTCTAGCTATCTCTTTATCTCGACCAACTACTGGATCGATTTTTCCTTGTTTAGCTAAAGCTGTTAAATCAATACCATATTGATTAAGTAGGGAGTCTGATCCATTGTTAGCCTTATTTTCCTTTGGAGAATGATCTCTTGGTTGATCAAAGTCTTGAGTGCTACCTCCTAAAGAACCTAATAAGTCGTTAAAACTGCTAAAGAAGTTATTCATATTAGCAGTTCCATTTTCATTTTTTAATAATTGATAACAATCTTCACATAACGCTATTTCACGGTTTTCTCCATTATTGTTCAAGTATAGATGAATTGAAGCAGGCCGTTGATGACAATTTTGACAGAGCATATAAAAAACCTCACTTTCGATATTTTATAATTCATATTCTAGTCTTTAGCACTCTAACATGTCAAGTGCTAATTTCGCATACTAAGATAAAAATGATAGAATATGTAGTTAGTAGTGGGAGTGATAAATATGGATTATCAAGAAATTTTAGAAAAGATAGTAAATGGTGAATTAGCAGAATATAAGGTAGAACCGCAAACAGCTTTTGAATTTCAACGTGTTTTGCGTAATTTTCAACGTCGCAGTGAAATTCAAGGAGTTGCTCAAGTGGGAGGTAGTATTATATATCGACTAGCAAAATAAAATGAATAGATAGCGATAAATAAATATTGAAAACAATTACATTGTTGTTGTTTTCTAGCTTGAAAAATGATAATCTAGTATTCGTACAGGGTGTGATCCCTATTAAGGATTTAAAGGAGATACTAAAATGGAAAAACGCGAGTTTAAAGTTATTGCTGAAACAGGTATCCATGCCCGTCCAGCAACATTATTAGTGCAAGCTGCTTCAAAGTTCAGCTCTGATATTAACTTGGAATACAGTGGTAAATCAGTAAACTTGAAATCAATTATGGGTGTTATGTCACTTGGTGTTGGTCAAGGCTCAGAGATTTCAATTTCTGCTGAAGGCGATGACGAAAAAGAAGCAATTGATGCAATTGCAGATACAATGAAAAAGGAAGGCTTAGCTGAATAATGACTGAAAAATTAAAGGGGATTGCAGCTAGTGAAGGCATTGCAATTGCACCAGCCTACCTTTTGGTAGAACCTGACCTTTCATTTTCTAAGTCAAAAGTAACTGATCTTGAAGCAGAAGTATCAAGATTTAAGGAGGCTATTGATGAGTCTACCAAGGAACTTGAAGCTGTTCGAGATCAAGCTAAGAAAAATTTAGGTGAGGAGGAAGCACAAGTTTTCGATGCTCACCTTTTATTTTTGAGTGATCCGGAATTTTCCGGAGCTATTGAAAATGAAATCAAGAACAATAGTATTAACGCTGAAGCTGCTTTAGATGCAATATCAAATAATTTTATTAGCATCTTTGAATCAATGACTGATAATGCATATATGCAAGAACGTGCTGCAGACGTGCGAGATGTTTCTAAGAGAATTATGGCTCATTTGTTGGGTGTAACTTTGCCTGATCCAGCAACTATTGATCACGAAGTTGTTGTTATTGCTCACGATTTAACTCCTAGTGATACTGCTCAATTGAACAAGAAATATGTTAAGGGCTTTATCACAGATATTGGAGGTCGTACAGCTCACTCAGCTATTATGGCTCGTTCACTGGAAATTCCAGCTGTAGTTGGTACGAATACAATTACACAAGATGTTAATAATGGACAAATGGTAATTGCTGACGGACTGGATGGTAACGTTCTTATCGAACCATCTGCCGCAGAGATCAGTTCATTTGACGAAAAGGGACGTAAATTTGCTGAACAAAAAGCAGAATGGAAGAAATTAAAGGATCAGCCATCACAAACTGCAGACGGTAAGCACTTTACTATTGCAGCTAATATCGGAACGCCTGATGATATGAAAGGTGTTTTGGAAAATGGTGCTGAAGCTGTTGGCTTGTATAGAACAGAATTTTTATACATGGATTCATCTGATTTTCCAACAGAAGATGCTCAATTTGAAGCATATAAGGCTGTTATTGAAGGTATGAAGGGCAAACAAGTTATTATTAGAACTTGTGATATAGGTGGCGATAAGCACCTTGATTACTGGGATTTGCCTGAAGAAATGAATCCGTTTTTAGGATTGCGTGCGATTCGTTTATCAATGCACAATAAGGATATTTTTAAGACTCAGTTACGTGCATTATTGCGTGCGTCTGCCTATGGTAAGTTGGGAATTATGTTCCCAATGATTGGTACCTTAACTGAATTGCGTAAAGCTAAGGCAATTTTAGCTGAAGTTAGAGCAGAGTTAGAGGCTAAAAATGTTAAGATAGGCGAAGATCTTCAAGTAGGTATGATGATTGAAGTTCCTGCAGCAGCAATTTTAGCTGATCAATTTGCTAAAGAAGTAGATTTCTTCTCAATCGGAACTAACGATCTAATTCAATATACAATGGCTGCTGATCGTGGTAATGATGGAGTTTCATATCTATATCAACCATATAATCCATCAGTATTGCGTCTAATTAAGAATACTATAGATGGTGCACATCAAAATGGTATTTGGTGTGGTATGTGTGGTGAAGCCGCAGGTGATAGTGTCATGTTCCCTATCTTGTTATCCATGGGACTTGATGAATATTCTATGAGTGCGACATCAATTTTGCGTATCCGTAGTTTGATGAAAAAGATCAGCTTAGAAGATGTTAAAGAATTAGCTAATGAAGCTTGTTATGTTTCTGAAACATTTGAAGACAATGCCAAACTTGTAGCTGAAACTTTAAAGAAATTGAATATTAATTAAGCTTTTTAAAACCATATTTCGGTAAAATATCGAAATATGGTTTTTTAATGCTATTTAGAAAATTTTGACATAATAAAACCCCTCAAAATCAAGAAAAATCTCGGGGGTTATAAAGCTTGGACCTTATCTTAATATACAGCTCCATCGTAGAAATCAAAGCGGGGTTGATTAAAGTTGAAGTCCTTTAATTTGCTCATCGGAATAATATTATCAGCAACGCCCCAGCTCATCAAGTTGATAGGGTTACCATAAAATTCATCTGGTATTACTAGCAAGATGTATTTACCTTGACCTTGTGCATAACCTAATTCCATGCCTAAGCCAACATCTTCTTCATCTGGAACATATACTCCCAGCATAATATCACTAGATCTGATGCCAATCAAATCACCATTGTAAGTAGCTTGAGCCCATTCCTTATCATGTAAATATTCAGGATGTTCATCAACTCTAATACCCTTGTATTGATTATTTAAAGGTATATAACTATCTTTTAAATTGATGGTTGGATTCGCAGCAAGAGCATCCATAGCATCCTTATATGCTCTATTTTGCACATCAGAAAACCAACCTGCACCAAAATATACTGTTTTTTGTTCAGACATTGTGTTCCTCCTCAATTAAACTACTACAATATATTTTAGCAAAAAAATCTTAATTTTTTAAATATTATGCTCCTACATTTTAATATCCAAAGATATTACAAAAATATTACATTCAAAAAAACTCTTGTTATGATACGTGCGATATTGTACACTAATTAGCTAGGTAAACGTTTACATTTATTTTTGAAAGGGTATATTAAAATGAATAAAAAAGGATTAAGAAAAATTATTTATGCTAGTTCACTTGCATTGTTAGAATTATCATTAGTTACGGCTACTAAGCCTGCACAAGCTGCTACTAATACTGAGCCAAAAACAGCTATTGTAGCAAAACATAATACTGAAGAACCAATGTCAGTTAATGATTATTTATTGGGACTTGATTATGATTCACAAGCTGTTTTGACAAGACAAGGTGACATGTTAACAAATCATTTTGCACATGAAACCACTACTGATAACAACGGTCGATTTGTGGTTGTTGAAAAACAAAAGAAGACCATTTCTAACAGTACATCAAGTATTTCAGTAACTACTGCTAATGATAGTCGTGTTTTTGCAGGTGCTCTTTTCAAGGCAGACAATAATTTGATTGAAAACAATCCTACACTTGTTTCATTAAGACGTGCTCCTATAACTGTAAGCGTTGACCTTCCAGGTATGACTGACAACACTAATGCCAAATTAGTTGCTCATCCAACAACTAGCTCTGTAAATAGTGCTGTTAATGATTTAGTTGAAAAGTGGATTGCCAAAGATTCAGTAAATCACGCCATTCCTGCAAGAATTGAATATGATACAACTAGTGCTCAAAGTATGGACCAATTAAAAGTTAAATTTGGTGCTGACTTTGCTAAAATTAGTGTTCCATTGAAGATTGATTTTGACGCTATTCATAATGGTGAGAAACAAGCATCAATTGTTAACTTTAAGCAAATTTACTACACTGCCAGTGTTGATGCACCTGAAAATCCAGGTGATGTATTTGACTCACATGTAACAGCTAAGGATCTTCAAAAGCGTGGTATTAATTCTAAGACACCTTTAGTTTATGTTTCTAGTGTATCTTATGGACGTTCTATGTACATTAAGTTGGAAACAACAAGCAAGAGTGATAAAGTTCAAGCAGCTTTTGATGCTGCCATTAAGGGCGTAAAGATTGCTCCTAATAGTGAATATTATCATATTTTAAAGAATACTAGTGTTGTAGCTGTTATTTTAGGCGGTAACTCTGGGGATGCAACAGAAGTTGTTCGTGGTGATATTAACACTTTGAAAGAATTAATTCAAAAAGGTAGCAAATTTGATAGTTCTAACCCAGGTGTTGCTGTATCATATGGCACATCATTCTTAAAGGACAACCAAGTTGCAGTAATCAACAATACCGCTGATTATATTGCTACTAAAGTAACTGAATATTCAAATGGTAAATTGATATTGAACCATAAAGGTGCTTATGTTGCAAGATTCTTCGTTGATTGGGATGAAGTAAGTTACGATAGCAATGGTCGTGAAGTTTTAACACACCATACATGGGCTGACAATGGTCGTGGTCGTACATCAGGCTTCAGTACCGAAATCAACTTAAAAGGAAATGTTCGTCACTTGAACGTTAAGATTCAAGAATGCACAGGCTTGGCATGGGAATGGTGGAGAACTATTTATGATGAACAAGACTTACCACTTGCACACTTACGTCAAGTTACAATTTGGGGTACTACTTTAAGACCTAAACATAAAGAAGAAGTAAAAAATGACTAATTAACGTAAAGTCAATCAAAGCCTCTGAGCTCAATGGAGCTTGGGGGCTTTTTTGTGTGTTGTTAATAGCGTTAAATATCGATATAATAGCTACGAAAGAATTAATGATTGTAAGTTGCTATATTTACTGTAGGGTAAATGTAGCATAAATAAGGATTTTTTTGAGATGGTGGTAGAAAATTATACTAGAAATTAGTTGCTATTTGATATAAATATTGAGAGGTTAATGTAAATGACAAATAAAACAAATGCCAATATCGGCTTTGAAAAACACTTATGGGATGCAGCTTGCGTTTTATGGGGTCATATCCCTGCTGCAGAATATCGTCAAGTAATCATTGGGCTTATTTTTCTTCGCTATGTTTCGTCTGCTTTTGATAAGCGATATCAAGAACTCGTTGCTGAGGGAGATGGATTTGAAGACGATCGTGATGCTTATACCATGGAAAATGTCTTTTTTGTTCCAAAAGAGGCTCGTTGGGATACTATTGCAAAAGCTGCTCATACTCCAGAAATAGGATCTATTATCGATAATGCTATGAGAGCCATAGAAGCAGAAAATAAAACATTAAAGGATGTCCTACCAAAAAATTACGCCAGTCCTGATCTTGCTAAACAAGTATTAGGAGATGTGGTAGACATTTTCACTAATAGAATTGATATGAGTGATAAGAAGCAAAGCGAGGACTTGCTTGGTCGCACTTATGAATACTGCATAGCTAAGTTCGCTGAAAAAGAAGGTAAGAGTGGCGGTGAATTCTATACACCATCAAGTATTGTAAAGACACTAGTTTCTATCTTGAAGCCATTTGATAACTGTCGCGTATACGACTGCTGTTGTGGTTCTGGAGGTATGTTCGTACAAAGTGCAAAGTTCATTAGAGCTCATTCTGGAAATCGTGGTTCAATTTCTATTTATGGACAGGAAGCTAATGCAGATACTTGGAAAATGGCTAAGATGAATATGGCCATCCGTGGTATTGATGCAGATTTAGGACCATATCAAGCAGATACTTTTACAAATGATTTGCATCCTACTCTTAAGGCAGATTTTATATTAGCAAATCCACCTTTCAACTACAGTCCATGGAATCAAGAGAAATTATTAGATGATGTTCGCTGGAAGTACGGCACACCTCCCGCTGGTAATGCCAACTACGCTTGGATTCAGCATATGATTCATCACCTTGCACCAAATGGAAAAATTGGTCTGGTTTTAGCGAATGGTGCTCTTTCCTCACAGAATTGTGGTGAAGGCGAAATTCGTCAAAAAATTATAGAAGATGATCTGATTGAAGGCATTATTTCCATGCCATCAAAACTATTCTATAGCGTAACATTATCTGTTACCCTTTGGTTCATAACCAAGGACAAAAAGCAAAAAGGTAAAACACTCTTCATTGATGCACGTCACATGGGACACATGGTAGATCGTAAGCATCGAGACTTTACAGATGAAGATATCCAAAAGCTTGCCAATACGTTTGAAGCATTCCAGAATGGAACACTTGAAGATAAAAAAGGCTTCTGCTCTGTAGCGACGATTCAGGATATAGCAAAGCAGGACTATGTTTTAACTCCGGGACGCTATGTTGGTATTGAAGAGCAGGAAGATGATGGTGAACCTTTTGATGAGAAAATGACTCGCCTTACTTCTGAGCTTTCGGAGATGTTTGCAAAGTCTCATGAACTGGAGGACGAAATTCGCAAGAAACTGGGGGCGATTGGATATGAAGTGTAAAGAAACAACGGTCGCACTAAGATTTTCTGATGCATTTGCTCCTTCTGAAGGAACGATTCAAGCCCATCAAAATATGATAGATAAACAGGGGTTTGTTTGGTACGGAGAATTAGGAGCGGCGGTATTTTCAAAAGTAGCAAACCTAATTATGGAGAACGAAAATCCGAGGATATTACTTATACACAGTGGAAAAACAGGAAGGTATTGGGCATATATCAAAAAAATTCAGTACGATATACCAAGTAAGAGCGAAATTCTAGAGTATTATCGGGATAATGCAGGCATTTTCAAAACTTGGTTTAGAGTTGTCAAAATTGAAGAAGCACCTAAAAATGTTTTAGGTAATTGCGTTGTTGCATCGTCTCAAAGACCGCTTTCAGAAGTTTCTAAGAGTAGTATGAGTCCTTACTTCATAATTAATGTGGAGGAAGAATGATGGAATTGCTATCAAAATATGTAGAATTCAAAAATGGAAAAAAAAGACCTACTTTAAAGGGAACTATTCCTGTTTATGGTGGAAATGGAATATTAGATTATACGAATACAGCTAATATGCAAAGCGGTGTTGTTATAGGACGTGTCGGAGTATATTGTGGAAGTGTTTTTTTAGTAAGAGAAGAATGTTGGGTTTCTGATAATGCAATTAAAGCTATGTGCAAGGAGAATATTGATTTGGGATATTTGTATTATCTTCTATCATCCTTACATTTGAACGAAAGAAGGATAGGTACTTCTCAGCCATTGCTGACGCAGAATATACTAAATAACATAGAGGTTGAAATTCCTGAACTGGCTATTCAAAAGAAGATTTCGAGCATATTAGAGTTGCTTGATGAGAAAATCAAACTGAATAATGAGATAAACAAGAATTTA
>NODE_24_length_37847_cov_127.721184||full
CTATAAAACTATATACATATTATCGCCGGAAGCATATTTTCCATCTGCTTCTCCACCTACATTTAAGTATTTATCTGTACGGCCAAAAATCAAATATCTTTCACCCGTTTTTAAATACTTTATTCCTTGTGATGGTTTCATTTCATTTTGGGTCCACATTCCATTTTCAGGAATTACAATTCCAATTGCAGAAGCAGCAGTATTGTATGCTAGCTGATTCCACTTTGCAATTACATCTTTTGAGTTAACCCATTGGTTACCACCTAAATTTATAGCTCCTCCTACTTGTTCAAAAGCCTGCCAGCTTGAACCATAGTCCAGTTTCTTAACTGGATCTCCTGTAAGATTAGAATTGCTATAAAGAGGTGCCCCATCTTCGTTGTTTACTTTAACAATACCCTTGGTATCGTATCTAACATATGGATGCCATGTCATTTCAAAATCTTCTCCAGTATCAATAGCTTTTTCATTAGTATCCCAATCATCATAGCAGACATTCAAGTCCAGTCTTCCTGTATACCCATTTAAAATGCCATACGAAGCGTACTGAAAAATCTTAGCTTCTTTCCAGTATTTTAAACTTCCATTTAGCTTTCTAGGCTGGTATCCATAAATGGGCGTGTAAAAACCTGCATTATTATACTGTGCTACCCATAATGGATATTTGTCTGCAACACTTGACCAATTTTTAGCATTTTCTGTTGCTAAGCTCATATAAAGATATGGTTTAACTCCAGTTTTGTTGTATACATAGTCTAACCACTGCTTCACCTGACTAACTCCCCACATGGTTAGAGCTGTTGCTTCATAATCTAATGCTAAAATAGCTTTTCCGATATAAGGCTTAGCTGTATTTAAGAAGTGATTTGCTTCTGCAATTACATCTCCACCTGTTGCAAAGTGATATAACCCTTTTAGTGGTTTAATCATTAATTGCTTTTCCATTGATGGATTTTTATAAGTCGTATATTCAGTAGCTTTTACAATTACGAAGTCACCAACAACTTCTGAAGTTATATATCTTTGATATGGATCTGCTACATCAATTCCGTGTTTCATTAATCAATAATAGCAGGTGCAGGTGTTTTTTCAGGGGACTTTTCAGTAGTAGATGATTCTGATTCATTTTTTAAATGCATATTGTTAACAGCAGTTTCAATTGCACCATTAATGAGTTGTTCATCGACATCTTTAATACCGTATTTATGTAATGCATCAACGATAGCCTTGCTTGCATAGGCCTTTTTATCTGCATTATTCATTTTACTATGTTCAGCTTCATGAACTACCCAAGTAGCCAATTGGCCTACAGTATCAATAGTCTTACCCCATGCCGTATTTTTATTGATTTTTGTTTTATAGTAGGCATAAAAACCCGCAACAATGCTAAGTCCTACACCGATTGTTAAAGCAATAGTATCAAGAATCAATTTTAGTTCGTTCATTTTTCAATTCCTCGATTTCTTTTTTTAATTTGGTAATTTCCCTATCTTTACGGTTAATCTCTTTATCTGCTCTTTCTAACTCTTTATCGATGAACTTTCGGTCACTCGTCTTATTGTTTAAGTAGAAAGTCCCTAATCCCAGCAAAAGTGGAGTTAACACTTGTAGCAAAGTTATAATGTCTCGCAAGTGTTTTCCCTCCTTTACTTTTGCCATGCTTCATGAAAAATTACTACTATAAAGAAAATTTCAAAAATAATTGTTTCAATCATTCTAGTTTGGCCTGCAAGAATTGCATGCCATAATTCCATTAAAGCCATCAAACCTACAAAAGCAGAAGAGTAGCCTAGTAAAATTCCTCTCAATTTTCGATTTTTATTATTATCAAAAGCATAGATAATTAAGCCTAATCCACAAGCTACTGCAATGCCATCTAAGCCATTATTATTCATTAAACTGTTCCATTGAGGTGGAAAAAAGAAGTATGATTGATTAATCCACAATGAAATTCCAACAGTAAGCATTACTAGCCCGATGTAAATAAAGATCGTATCATTTTTTGAATTTTGTAATAGCTTTTTAAACTTCTTCATAGGCTTTACCAACACAATCTTTGAACTGTTCTTTGGTAATTAAACCTTCATCGCAGTAATTTTTAATTGCTTGAGCCGATAAAAGTCCCCAATCGTATTGCATCTTGTATAAAAATGCAAAATTAGCTTGAATACCTGGTGTAATAGTAAACATTATTGTGCGCCTCCTTTAGAAGCTAAAATTTGTGATAAAAGTTGGGTCATTTGAAGTTGGGATTGTTGAATTTTATCTAATGCTGATTGAGTTTCAGTATTTTCTGTTTCGTGCTTTTCTGATTGAGTATTTAAAGTTGAAAGCTTTTCTTCTGCTTGACTTAAACGATATCCTAAAGCTTCCTTATCTTGTTCTACCCATTGTGATTTTGACCAGTCGTATACTGGATTATTTAATCCCTCAGGTGCTTCAAGAACATATGGATATTGTGTGTATTCTAATTTAAAAGGAAGCAGAACAGGTTCACAAGTGTATTCAGTATTACCTAATCGTCCACTTAAATACACTAAGGAACCTACTGTTCCATTTGCTAAAGTGATTTGTAAATTTTTAATTTTTTCTTCTAATGTCATATTCTTTATCCTTTTCTAGTAACAAAGTCTCCGCCATCGTAAAATCCGAAGTAGCCACGTCTTGTCCCGTTTGGTGCATATGAAACATATTGATCAGTGCCACCATATTTACTTTGGATTTGTCCATTAATTGCTAAAGTACCATTAACAATTGCTGTTCCATTTGAAACATTAATTACACTTAGCAAGTTATTCATTTGATTTCTTAATACGGTTAACTGGGTTTCTAATGATTCACAACGATTCTGTAGAGTTGATACTTGAGTTTGCAAGTTGTTAGTTTTCGTGTCAGTTTCGGACTTGTTGTAGTAGTTCGCAAAGTCATCTTTAATAGCTAATTCTCTAGCCCACTTTGGTCCAGTGCCATTGCCACCAGCAATCATTATTCCGGGTTGGTCCCATCTAACAGATAAGATACCTCGAGTATCTCCAGCTCCAAAAGCTATACCACTTGCTGAATATCCATAAATGTAAGGCCGATAATCATTACTTGAATTTTTGAAAACCGTTAAATGACCTGTATTAGTATTCAATGCATCATTACCGAAAATTTGTTGCCAAGTTGTTCCTTGGTCTATTAATCCTCGGCTTAATGAATCAGAAATATTAACTTTTACATCAATCTCAGATTTGTTGTAATAGTTAGCAAAATCACTTTTCCAAGCTATGTCTTCAGACCAAACCGGAAGCCCATTTGGTTCTCCAGGATACGTTCCTCCAGCAATTCTAGCTTTGTGTTCTCGATTTGAAATGGATAAGACACCTCGTTCAGTCCAGGCTCCAAAAATTATTCCTTGAGAATAGTTAGCTAAACCGGGTTTACCATCATCTTTAGCATTAAAATCAGAGCGATAAACTGTTAACGTTTGTGTTTTGTTAGGGCTTCCCATCGCTGTAAAATCATCGACACTTTGTGTTGAATAAAACATTGGGTTTGAAATATTAACAATGTTTTTCCCCGCGTATTTATTAGGTAACTGATTTTTCAAAACGTCCTTAATCGCATTTTGGTCAACTGGCCAATAATTTAAGTATGATGTCATTCGCATATTAGGTTCACTAGTTGAACTATCAAAACTAAAGGCTACGTTTTGGTTAGGCAAATTGATATTTCCATTTCCATCTGGTTTCACGCCTTGAACCGATTTTACAAAGCTTTTATCAATTTCAGACTTGGAGTAAGCATTCCTGCTATCGAATAATGTAAACCAACTGTTCCAATTACCAGCTGTTAAGTCAATTTGCCAACTTCCCACTCCCGGGCAGAATATTTTGATATTCCCCCAAGAGTTTCTAACAGTATCAATTACAGCAACGAACCAATTTGACGCACCACTTGGTTTGTTTTTTACGTCAGAAACGTTATCGTAAATTCTAATTTCATGGTTATTCTTATACGAAAATAAATCATCGCCAGAAGCACCAAATTTTCTAGAATAGCTAGAATCAGCTAGACTTTGGATAGTATTATCGATATTTACTACAGAAATTGAATTTATTTCGAAATTATAAGCAACATCATCTCTAACATTATGAAAATTAAAAGCAAAGTATAGTTCTTTCGCATTATCAGAATAGAAACCAACTTCATAGAATTTGTCTTGATTTATAGCAATATCCTTGATTTGTGAAGTTAAATTTGGTGTACCTTGTTCACCGCCCCATGGGCCAATTCCAGGTAAAGTTCGCCAAATGGCAATTTTAATTTTGTCATTAGTACCATTTTGTAAATCTCGAATATCCGATTTTGGTGTAAAACGAAACCGAAGCTTGTAGTGCTTGTAAAGCTCTAAATTTAACTTAGTCCAAATCATCTCAGTACCGCTCACACCTTGATAAGCAATACTATTAGTCGTGCCATCAAAATTAATTGATTTAAAAGCCTGCTGTGCAACATCGCTTTTAGTCCAATTATTTAAATTAGGGTCAATTAAATTACCAGCTATTCTAGCTTCACTATCAGCAACTGCTTGAGCAACTAAACTATTAGCGCTCTTTTCTAAATTCGATAGTGTAGTGGAAGCATCATTTCTTAATTTTTCTAAAGCTTTTTCAGCATCATCTTTAGTGTTGGTGATGGAGGCAATTAATGAACTTGCTTGATTATTTTTATTAGTAATTTCATTAGATTGCTGTAAAGCTTTATCTCTAAGTGTATTCCATGAACCATCTAATTCTTTTATATGTGAATTATATTTAGTATCCAGGTCTTCACTTTTAGTATTCCATTTATCATTAACTAATGATGTTATTTTTGAATCTATACCAGATAAAGTTGCTTGAGCATCAGAATTTAACTTAGCTAATGCACTTTCAGCATCACTTTTGATTTTATTAATTCTGTTTAAGACATCTTGCCCAGATGCATTTTTATTATTTAAATCTTGCTGAACTTTATCCAATTGAGCATTAATTGTTGCAACTTTTGATTCAAAATTACTTTTAATTGCATCAATACTTTCAATGTAACTTTTACTACCTGCAGTAAGATTAATAGCATCTTCAACTTCAAGATAAAAAGTAGCAGTAGAATCAACTACATTTCCTGAACTGTCTAAAATAGAAAAGTAACATTTTACTTTACCTGTAACTGCCGTAGCTTGTTCAGGTAAAGTATATTCGATTACATTACCAGTAACACTTGCCGATTGTTGAATGATTGTGCCATCAGGTTTTGAGGCATTAAATTGAACGCTCTTTTTACTTAAATCATAAGTAACTCCATGATCAAAAATTGAAGCATGAATTGTATGAGAGTTCTTATCTCTTTGTCTCAGCCGTATTGGAGTTGTTAGTTCTCGTTTCTTGTTCACGTCCAGATTGAGGTTTTCCATTTTCTTCCAACTCCTTTCTTATTTCAGGGTATTTAGCAGCTAAATTAGCCATTGTTTGCCTAAAATTTTCTACTATAAGTGAGTTTACAGTTGCTCTATACTCAGCTTCTCCAAGTTGTCTTTTTAGCTCTTCGATTACAGCTTCAGGCTGTAAAAATTGTTCTTTAAACATAATGTGCTCCTAACTAGTTTGAAACTTTCCACTATCCCAAAAACCTAAGTATCCTCTTCTAATACCATTCGGCGCTTGAAAGACAATTTGTTCGATACCAGCTGTCTTAATAAAAATTTGACCAGCCACAATTAAATTCCCAGTAATCAAAGTAGCACCATCGACGTTTAATCGTGTGCCAATGTTTACACCACCTTCAAGGTTGGATAAACCACTTACCTTCAATCCTTGTGTGGTAGAAAATCCATACTTAGGTGTCATAACACAATTTCCTTCGTCGCTACTTACACGAAGCATTGACGCACCATCTATCTGTCCACCATTGATATATGGAGCTTTTATTTGAACACCAGCTTCGATAGTTCCTGATAAGATGTTAGCTGCTTCAATGGTGTAACCATTAATTCTTTTGGCTACTAAATCATGTGCTAAAGCAGCACTACCATCTTCTCCTGAAATAGCTACTTGAGAGTGACCATTTTTATCAGTAATCACTAAGCCTTCACTCGAAAATTGCATATGCCCACCTGTACGAGTAGTGGCAGTAACTGCATCCCTTCCATAAGTTAAATCTCCACCTGTTAGTGCAGCTTTAGCTACATAGTTATTACTCATTTCCTGTAAGATATTTTGAACGCCATCATTATATTTTTTAGTAGCGTCGTTTATCATTTGTTGAGTAATCACTTTAGTATCATTGGTTTTTGTATCCAATGCAGATGATAAATCTGAATATCTTTTACCGAATTCAGTTTGCAAATTCAGTAAGTCTTTTGAAGTATCTTCATGAAGTTTCCACCATTTAATATCAACAGATTGGCCTATTTTTTGTGAGGCATCATCTACAGCTTGGCTAGCGAAGTTTTTAGAATTGTTTTCTACGGTACTTAAATATTTATCAAGAGTATCTCGCAAGGTTTCAGGTTGTTTACCAAATGTAATGGATTCCCACCTTTGTTTAGGTCCGTTCCATTTACCTGTCGTCACCTCACTAGTTAAGTTGATGTCATATTTAGGAAAAAATACAGTCCCTAAATCATAAACATCAACATCAGTAAGTTTGGCTAACTCGCCTTGCATTTGATAGTAATTAACAGTAAGAGAAGTAGTAGGTTCACCAATTCGGTTATCGTAAATGTAAGCTTTAGCAACTTCACGAAGCTTGTCTTCAGTATCAATATTGTATTGAGATAAATCGACCTTCTGAATTTTTAAGTGCTCAAATTTATCAGCATTAGCTGACTTAACATAAATTTCAGGTAAAGTAATGGTATTATCTTGTGATTGTGAGATATCTACAATGATGTCTTTACTTGGGTCATAAGGATCTACATCAGTATCATGTGAACCAAAGTCTACATAAGAACCGTTAATCCATTGACCAGTTCCTATTTCATACCAAGTTCCTGAACCTGTAGAGGCTTGACTACTGATATTAACTAAATCACCAGAATATAAGAATTTGCCTGTTGGTTGTTGTCCATATCCTGGCTTATCATAAACAACAACTTTTCCAGAATAACGAGGTGTAGGAACACCCTCATTACCTAATTCACTATCTGTTTTTGGTTTTACATCTCGGTCATTTTTGTCAAAATTGATGTATTGCGAATCAATCCATTGATTACCACCGAGGTTGTACCAGGTCTTACCATTATTAGAAGCGATTTGAAAGATTTGATATCTTTGTCCATGATAAACATACTTAACAACTTTGCTTGAATAACTTGGACTATCCCAAATTGCTACACCTTCTAGCTGTTTTTGGTTGTTCTTAACATCATGATTAACAGTCCCTACTCCTCGACCTGGTGTATATGTATAAGAACTGTCTTTATCAAATTCAACATAGCGATTAGAAACCCATTGGTTATTTCCTAAGTCGTACCAAGTAACGCCATTGCTGTCCTTAGTTTTATAGAAAACTATCCATCTTGCATTTCTTTTATCTAAGAAGCCTTTTTGAACACTGTCACTAGTTGGTTGAGAGTAAATCGGAACATCTCCAAAAATATAGTTAGCAACTAAAACCCCATTTACGGTTTCATAAATATTACCTTGACCATCACTAGAAATATTCCATTTTATATGACCTTGACCAACTACCTTTTGAGATATCCAGGCACCTTTTTTATCAACTACAATATGCTTTCCTAGAATCCAACCGCCATCTTCTAATTGAAGCCATAATTGTGATTGCCCATCTGTATATTGTTTTGATAGTTGAATATGTTGACCATTTTCTACATTTCTGCCTTCGAACTTACCGTTTGGTTTATCATAAACAGGTAAACCTCCTGCTCCCAGATATTGAACTAATCCCACACCTTCATAAGCAGTAGCATTTATTTCAGTACTTGGAGTAGTTTGATTTTCTTTTTTAGTTGCATAAGGCTGAATGGCAGTATACATAGAAGCAATTTCTTCATCTTGCTCCAAAGATTTTAAGTTTTGCCCATATTTAATTACAATTCCAGTATCAGTACCTTGCTTCTTATTAAAAGAGAGATGATAGTTATCAAAACTCCATTCTCCATTAAAAAGTTTACAGAAGCTTGATGCTCCTGTTCCAAAAAGTACTTCTTGTAAAGTGGAAACCTGTTTCCATTCAAGATTTATGTTCGCAACAGTTTTTATATCACTACTAAAAGAAAATTCAGGTGTTCCACTTGATAAAGATTCTACTAATGCATTCCAGAATTGTTTTGGATTAGCATTTGCCAAAGAAATATTTTTCTTTAAGCTATCTAAAACAATATCTCCAGCAACATGGTTGGCTTCGATAGCAATGGTTTTAGCACCAGAATCATCAACTTTTTTGACTGCTTTATTAATTCTAAAAAGCTGATTTCTTCTTTTTGATGATGCATCAGCCATAATTACTCTATCTACTTTTATTTCATTGGCTAAGTAGGCATTACCATCATAGGTCATTGTTAACTTAGGAATACTATTTATATCTGTAGTAACTTCCCAATCAATAACTCCAGACATAGCACCTAAACCTAAGCTATCAAGATTTTCATTTGAGTTTTCATATAATATAGGTAGTTTTAGCATAAAGTTCGCCACCTTGGTGTAATCGTCGCAGAGGAATAATTGCCTGTAATGCTAATAGAATTAGTACCTGGTTGAAGTATAGGGAAATTATGATCTGGAAAAATTGCATTTCTATTTCTAAGTTGGTCTAAAGATTTATAAACTAAGCAATTTTCACTATCTATATAAACCTCTTCATCAATAGAAGTAATTTTAAACTGACTATTATTTACTGTAAGTGTTACATCAGAATTTCCTACAATGTGAATAAGAGGTTCAGCTTCATATTCTTCTGGATTATTAATCGAAAGAATATTATTAGGTTTTATATCAAAAGGGTTTTGTCCTTCTAAGTGATACATAAAAGGCTGGATTGAAAAATTAATTTCAACTTTACTGAATCGCTTATTATATGCTGGAAACTTCAGAACAGAATTTGAATTGGGACTTGCTATCATATAGTAATCTGGAATCATACTTAATAAAAGCTTGTGATAACCTGGCTCTTTTAAAAGCCAACTAGTTATTCTTCTTTTTGCTTCATCAGAAGTTACATCTCTATGAATTGCATAAAATGTAAATTTTTGGTCAAAATTCTTATAGTTATTAAAATCTAATAGAGTTTTATTTAATCCTGCCACTTCATTTGAAGTAAACGAAGGGCTTCCAGTTCCAAACTCAAAATCAGAGCCAACATCTAAGTGCATATCGAAATCAAGGTTAGTTTTCCCTCGATAAGTTAAAACTGGTTCATTCATTAGCTAAATCTCAACCCCGTTCTCTTCAAATACTCATTTATCGCTTTAGAATTGTTTTCTGCCTGCGCATTCGCCATCTGTTTTCCATCTACATTAAAACTAAATCCTAAGTTCATAAGTGCTTGCAACATCTGTTGATTTTGTTCAATTAAAGTAGCTAATAATTCGTTATTTTGTTCTTGTAATTCTAAAAGATTAGAATTATCAACATTAATTGATGGTGCTCTCATTGCTTTAACTGCCCCTGAAACATCATCTGGAATTTGATTAGCTAAACTTACAATTGAATTTCCTAATGTACCATTAGCAAAAAGCTTAGCATGTCGCATAGCCTGCTCAAACTGTTCAACAGAACGCCAAACCATAGAGCCTCTAGGTAGATTTACCAATGTTGGTGTTTTTGGAGTTTCATAGAAGGCTTTCATTGCTGAATCAAAAACAACTTCTTTTCTGCCACCATCTCCTACCCATGCTAAACCGCCTTGGGCTCCTGTATTTGGTGTTCCATATGCATATGCATTAGGATTAAATAACCATGCTCCTGGAGTACCAGTTGCGTGCTTCCCCTTAATTCCTCCAAAAACAACTGAAACGGTTTTTACAATATTATCTTTAAAACCATTAACAAAACTGCTCAATGCGTTTACAGCTTGGTTAGCTCCAGAAACAGCACTTGAACTGTTAACCTTTAAGTACTTAGTTCTAGTAGTTTTACCATTGTATTTGTCAATAGCTCCACGACCCTTAGCAGATTCACTTTGAGCGCTTGAACTATTACCTTTAAAGTATTTAAGAACTGGCTTCTTACCGTTATATAGATCAATATGATGTTTTGCTTCATCTGATTTTTGAATTGCATTGCTATTATCAGCAATCAATTGCTTAACCCCAACTGGTAATTGGTTCCAAACCCCTGCTTTCTTTAAAGCTTCTTCAATACTTCCTTTAGCATTAGAGGCATCAGCAATCAGTTTCTTCTCTTTTGGAGTTAAGCCATCATAATTTTGCAAGTCCATCAAAGTTAAACGAATCTTTTCTCTAGCATCAGCATTATCAATAAAGATTTGTTTTTGGTCTGCAGTTAAACTGTTCCAAGTCTTTAAATCATTAATAGAATCATACAATTCTTGCTTATTCTTAGCAGTTACAATAGCTTCTTGAACCTTAGGCGTTAAATTATTCCATTCTTTAATTTTATTCAGAGAATCAAATAATCCTTTCCCTGTATCAGAGACAATAACAGCTTTCTTTTCCTTTAAACTCATTGAGTTCCAACGATTACTTTCAAAGATAGCCTTAGCAATTTCTGCTTTAACATTAGTAGTTAATTTGGCATGCTTTCTAATATATTGAAGTTTTTCCCAACCTTCTTTTGAATTGACTTGTTCTTTCAAGAATTCAGGTAAGTTAGTTCTTACCTCACCAGTCTTAGGGTCAAGAATCATATCGTTCCAATCTTGAGCAGCTTTCTTTTGAGCCTTAGATAGCTTCCCAGTTTCACTTAAGAAACGGCTATTAGCATCCGAAACTTTTTTTAGACCAGCTAAATACTTGTCAAACATCTGGTCACCAAGTTCATTACCGAAGTCCAATCTAAATCTATCTCTAATTTGTTTTAGACTTCTACCTGAAGCTTTCATTACTCGACCCATGCTTAAAGCAATTTTGTTTTGATATTCATTCATATCTCTTTCTTGCTTAGCAATAGCACTGTCATATTCATCTTTATTAATAAGCCCATCATTAAGAGCTTTCTTCAAAGCTTCTTTGCCTTTATTTATATTGGCATAAAACTTGTCATACCCATCTTTAAACTGAGCTACAATCTTATCACCAGTGCTCCAGCGCATTGTTCCTTTAATGCTTCCATCTATTGCTGCTAAAACTTGTTGAGTTTGATTCTTAGTTAGATTTAAAGTTTTAACATAAGCACTAGCTGAACGACTAGTTAGGTTTTGAACTAACATTTGTTCTTCAGCATTCAATTTACGATTTTTAGATGATGCAAAATCTGCGGTTTTATCTACAATTTCAGCATATTGTTTAATTTCATCAACATACTTACTTCCAGATTTTTTCTTACTATTAGCTTCATCTTGTAAGTATTTTCCAGCTGAACCACCTACCTCTTTACCTAGTTTTTTCAAAGCTTGTGTTTGCTTATCTAAACTTTGTTGAGCTGAACTTGCTAATTCTTCAAAACTCTTCTTAACTTGATTGTTATAATCTTTGGTTTTCTTAGAAGTATCAGCTAAAGCATCAGACATTTCAGCAGTCTTTTCTTTATAAGTAGTCGCTACCTTATCTACAACTGGAGGTACATAAGCACCCCATTTTTTTACAGAATCATAGTGCTTATTCTGAGCATCAATAGCTGGATAAACATATTTACTATATGCCCATATACCTGCGCCTGCTGCTAAGGCTATACCTGCAATTGGAAGTAATGCGCTTCCTAAAGCACCTACACTTGGAATTAATGCTCCTAAACCTGCACCTGCAGTAGAAGCTCCTGCACCCATTTCAGCAATCGAAGTACCAGCTACTGTTGCTCCGCCTGCCGCTTCTGCCGCCGCTGGAGCAGTTCCTTTTAAAACCCCAGCTAGCTTAGCGAATAATCCTCCAGATTTACTTGCTGATTCACCTGCAACTTCTGCAGCAGTTCCTGCTGTTTTAATCCCACCTGCTGCCTCTGTTGCTCCACCAAAGAGTAACTTCCAGATACTACTATTGCTACCAGCTTTTAGCATGCCTAATTTATCTGATAATTTACCTAATCCGCTAGATAAACTACCAATTGCATCAATAGGACCAGCTATAAAACTAGTAATAGGTTTAATAGCAGCATAGAATAATGCAAACTTAACAATTGCCTGTTGTGTGGCTGGGTCTAATTTACCAAATGCCTTAGCAATATCACCAATAGATTTTACAATTGGTTCTAAAGCTGGTAATAAATTGCTTCCTACTTCAATGGCTACTGCATTTAAAGTTTGCTTGAACCTTTCCCACTTAGCTTGTGGAGTATTATTCATTTCTTTGGCAATTCTTGCAGTAACACCAGCTGCTGCATTACCTTCTTTTTGATATTCTCTAAATTCAGCTGCTGCAGATTTACTACCTGCTTTTGATTTTTGGAAGAGAGCAATTGCACTTTGACCAGTTTTACCAAATGCTGCATTTAGTAAAGACATTTGTTCTGTTGGTGTCTTATCTGCTAAAGCTTTACTTACTCTATCGATGATGTCTGGTAAATCAATACCCTTCTTCTTAATTTCATCAAAACTAAGTCCAATAGCTTTAAGGTGAGCTCTGTTGACCTTGGTATCCTTGGTCAAAGTAGTAAACATTTGACGTAAAGCAGTACCAGCTGTTGATGCTTCAACACCTTTGTTGCTCATAATACCTAATGCAATTGCAGTATCCATGAATGATACATGAGCAGCAGCTGCTGTTTGTCCTACATAGTTCAAACCAGTAGATAAATCTGCATAACTAGAAGCAGTCGCATTGGCTACATAGGTTAATCCATCAGTAACCATACGCATATTCTTAGTTTGTTGAGCAGCGGTATCTGCCTTTAACCCGAATGCTTCAATTACCGAAGCAGATGATTGCATAACAGTATTCATATCTTCACCAGATGCTTTTACTGCATCAAGTAAAGCAGGCATAGAACCCATAACCTGATTAGTAGTAAAACCACGTCTGATTAATTCCATCATAGAATTGTTGATTTCAGTAGTGGATACACCATATTGTTGTGACCACTTAAGGGAAGCATTGCTCATTTGTTCCATTTCGCCTCTAATGGAGGAGGTGATTCTACCTGTATTAGAAAGCAATGGCCCAATTTGAGCAATCTGAGATTTAAATTCCATAGCTTTGTTAGCGGCACTAGCTAAAGCACCACCAACTGCCATAGTTCCTCCCCACGAACCAATGTTACGAAGTCCATCTGCCACAGCATGAGCTTTACTACCAAAGTTGGTTAATTTTTCAGATAATTGCCCCCAACCAGATTGATATTTGACCATCTGTTGATAAGAAGTAACCATTGATTGTTTTAAATTATCAATCTGGAGTGCAGTTTGAGATAAATTATTAGCTCTACCTACTAACTGTCTTTGAGCATCAACACCGCCACCTTTTGAAATAGCATCTTGAGCTTCTTTAACACTTTGAGTTAAGTATTGATATCTTTTATTTAACAGCTCCAACTGCGAAGATTGAGCTTTAAATAAAGTATTAGCTGTTCCTTTGCCCCAGCCATTATTCATTCGCTCTTGTAAAGTACCGATTAATTTAGCTGTTCTACTAATCTGACTTTTTAAAGCAACAGCATTAGTAAGAAAAGGCTTGATATCTAAACCAATTTGAACGGACAAATGCCCTAAATTTCCATCTGCCATCATTTACCTCCTTCCCTACTTATTTGCAAATGGGTCTGAAAAAATACCTGGGAAAGCTTGGTCTAAAGTAGTAAGTTCATCACTACTTTCAATTTCTCTGTCAAGCTTCTTAGGGTCCTGCATTGAATCAACAAAAGTCTTAAATTCCAAAGGACTCATATTTAAAATCTCAGAAATCTTATAACCAAGTTCTTTTTCCATCGTATGGATTAGTTTCAGAAACTTCTTAAATGACTTAATCACCTCATCAGGTGTTACTTTTTTGGGAATTCTTCACCACCAACTACACCTTGAGCTTTTTCAAGAAGTTTAGGCAAAAGTACATTCATAAAAGCTGGATTTAAACCATTTTTACATTGATCATAAGTAAATTGATTTTGGAAGTAAGCAACAATAAATTTGATATTAGCTTCCATTATATTATCAACGTCTTTTGGCTTAATTTCTTCTTTCTTATTGAAGTTGGCAGATGCATAAGTAAGATAACCAGCATTTGTATAGTCAGTTAAGTTTAATGGATTTTTAGCAAGATCTCTTTCAAATGTTTCTTCTTTACCATCAATAAATAAAACAATCTTGTCTTTTTTCATAAAATTATTTCTCCTAATAGTAGCCGCCTGCTGAGCATACTGTTTATTTCGTAAGCGACTAAAAATTATTCTTTAGGTTCTTTGTGTTCTTCCTGTTGTGATTGTTGAGGAGCCGAAGCTTGACTAGCTACTCGGATTCAACTTAGCCTTAACCTTTGCCCATGCTGCAGTTAATTCACTATCATTCTTTGGAAATACTAAACTTCTGAATGTTGCTAAATCAAAGTCTGGATCACTTTCATATCCAATAAGCATGATTTGCTTAGTATCACCAACAGGCTTCATAATAAATTCACCTTCTACTTCTTCAGTAGCTGGATCAGGAGCGCCTGACCCTAAGGTTTTACTTTCACCAGAAGGAAACTTAAAGCGTCCTTCTAAGCAGGCTACCCATACGTTCTTGCCTGACTTAGCAAGTTTGCTTGAATATAGTGAAGCAACAGGGTTAGGTAAGGTCTTTTCTCCATAAATTTCAGTACCTAAAGCATATTGAACACCTAACATTAATCTCTTAACTTCAGGAGTAATGAAGTAGTTATTGATAGTTTCAGTAACTTTTTCAATACCTGAGGACAATGAAAGGTATGGTCCATTATCTGCTGAAAGTGTGGCATTTTCAGAAGAAATTGAAGTCTTAATTTGTGTAGTACCTGGTAGCTTAACAGTTTCTCCTACTACAAAACCTGCATCATCTAATTGAGCAAATTCAAGGTTTTCAACCCCAATTTTTGCTTCGCCTCTATAATTAACCATTAATTATTCCTCCGTTAATTCAATACCGTGTACATAAATCCGGCATATATATAATTTGTTTTCTGGATTGTCCTGACTCGCTTCTCTATCTGGTTCATAGTCCACGTTATAAAGTGGATAATTAATATCGATAAGGATTTTTTCAATAACTGGTTTTAGTTCTTCTAGTTGAGCTAAACTTTTAACCCAAAAAGAAACTAAAACACTTGGTTTTTCTGCAAAATATTGATTATCTGCGCTACGCATTGTTGCTTGAATATGATTGATTCTAATGATTGGAGCATATTGTGCTGCTTGAAATTCCTCAGGAATCTGGCCATTAAAAATCATATTTTCATCTTCAACTTCACTTTCACGCATACTAGTCATCATAGAGATTAGCGTGTCATTTCCTATAAGTGTTTGATAAATTTTTGAAGTAGCTAACATCACTTAGTCCCCAGCGTTTCTCTAAAAGCTTCAATAATTGCTTGTTTAATTTCGGGACTCATTTGATCTCTCGTACGTTCACTGAAAAAAGTAGGTGGATTATTCAAAGAACCTGTATCCCAAAAGTGAGCACGCCAAGCTGGTAAAGGTCCAGTACTTGAAGAACCTTGAATACCAACTGATACTTCACGAACACCTTGACGAAGTCTAGGTTTACCAATCTTTACTTCAGATTTTATGTGAGTTTTTCTAGTGCTTTTAGCACCACGAGGAATATTGGATTCCAATCTTTCAGCAAATTCTTTAGCTACTTCATCTAAAACTGTATTTTGTGTAGCAACAGATTTAGTCATCAATTCTTGAATTTTGGCTTCTAATTCTGCTTCGCCTTGAACAGCCATTACTTATCCACCTCCACTCCTGTAAACTTATCAAAATCATGTGTTTCAAAATCACGTTGAATATCAGTAATGTTATAGTTTTTATCTTTAAACTGGATAAAATTTTTTCTAGTTATATCTTTCGCTGCCATTGAATTTATCAAAAAGATTACTTTTTCTTTTCCCTCTAATAAATTGGCATCTTCACGATATTCTTTAAGAGTAGATTTAGCAACATCAGCCCATAGCTTCTTCACTGGAACCATTACTGATTTCCAATCGCCCTGCTGAGTTTTCTGATTTATCTTCTTCATTATTTGAATTCGTTGATTCGTTTTGTTTAGTAACATAGTCTTCCCAGTACCTCGCTTTCAATTGAGTAATTAAAGCCGAAACACCAAAAGGAATTTCATCAGTATTAGCTTTAACTGTTGCAGTTTGTTGAACAGCCATTTTTGCGTTATACCAAAAAGCTCCTAATAAAAGAGAAGCTGGTTTAAACTGCTCATATTGTTCCAAGTCTGTTGGTTTAACATTCTTTCCAATTGCTAAGCATATATAGTTTTCAGCACCAGTGTAGTAAGCTTCAATGACTGAATCATCATCATCAAAATCAACTCTCAAATAATTTTTGAATTCTGTTAAATCCATTACTGAATCTCTCCAATCATTGGTTGACTCGTATTAGCTACAATTTTTTTAGACTTTATAGTTGTATTAAGTAAACTAATTAAATCGTTTTTCAATGCAGTTGATGGATATGTAACTTTCAAATAATCCAAAGCACCTTTAAGAGCATCTACTGTATTAGATGAAGTAACATCCCCATTTGAAACATTGATTGCTGTTGAGCCAATATTTAATTGAGTAAATTCATTTAAGCTGTTACTCGCATTAGCTGGCCTTACTGGGTGTAGCAGTTACGAAGAAACCTGCATCTTCATCGGATTTAGTGATGCCAAATCTCGTTACACCTTGTAAGAATTGACCATAAACACTGTCATCTACCCAACGTGCTTGTAAGTCTTTACGGTTAGCACCAAAAATCCCTTCAAAAATATCGCCAATAAATGCCTTCATTTCACCAGCTTGGCCTAAAGTTGTATCTCTTACAGTAAAGACAGGCAAACCTAAGCAAATATCAGGTGAGTTAGCAGTAATTGAACGGTTTAAAATGTAGTTATCGTCCTTGTCCTTCAAAGTATCTAACCATTGATAGAAGCTTGCAGATACAACCATTACTTTATGCTTATATCCTGGGTCAAGAGCCACATTCTTAATTGCTTTCAATTCATCAACGCTAGAAACTGTCTTAGCAGTGAATGTCTTCATTACATTTAAAATCTTGTCGTTTAATAGTAAAATCTTTTGTTCCTTAAGATCTTGAGCAACAATACTTACAAGATCAGCATCAGAATCATCGATTGCTTCTTGTGACAAAGGAATAGCACCACGGTATGTGTCTACCTTCCATTCAATATTTTTAAATGAAGGCTTGGCAAGGTCAGGATTTTTAGCCAGTTCTTCTACAGAATGTAATGAAGTTGTATTGGGCTTTTGGCGAACTGGATAGCTACCTTGAGCACTTGTTACGTTAACCATATGAATGTATTGTGATAAGTCATCAATAGTCTTAACTTCATCAACAGGTACATATTTAACATCCTTAGGAATAGTTAACGCCGCATCAGGAGACTTTAAACCCGCAGATTGAGCATCACGTGTATGTAAGTAGTGATTTGCCATACGGTATTGTTTTTCAGCTTCATCTTCGCCTTCTGGTTCTGGGTTTTCAGGATTAATATTAAATCCACTTCTTGAATTCTTAGCTTCTTCAATTAAAGCTTCTAAATCCTTAATTTCAGTTTCCTTTGCTTTCATTCTCTTTTGAATTTCTTCAACCTTTGAACGAACTTCTGAAATATTCTTATCTGCAGTATTCTTATCAGCATCTTCTAAAAGAGAACGCTTTTCATCAATCATTTCATTGTATGCTTTCTTTGCAGCAAGCAATTGTTCTTTTAAATTCATTAAATTTTCTCCTCTAAATTACTTAATTGTGACTTAATCCATACTTTTTCTTTTTCAATTTCTTTAAACCCAGTTAGTGAACGAGTAGAAGCTTCTACATCAGTTGCCTTATATGCTGGAAAAGTAACAACTGAAATTTCATATAAGTGGTTAATTTTACGTACATAATGCACATAACCATCTGAAGTGTCTTCCCAATCATCATCTGCAATATCAAAACCAAAACTCATACCAGAAATATTTTTATTTCTTAAATTAGTTAAAGTATCATTGCCAAGAGTTGTTTCAGGAATAGCGGCTTCAAAGTGTAACCCACGTTCATCTAAATTAAGCTTTAAAGTATTAGCACTAGTTCTCGCTAGAACACTCCCTGAATCGTGATTATATAAGAGCACTACATCACTCATATCCACATCATCAAAAGCGTGTGGGTCAATAAATTCAGTAAAATCTCCAAGTTGTTCACTACGAGAATTAAAAACTACAGCAGTTCCTTTAATCGTTCTGCTTTCCTTCTCCATCATCGGAGCTTGTGTCAGATTCCGTACTTCCATCTTTCTCATTGCCTTTTAAAACATTGCTGATTCCACTTTTTTGATTTTCTTTTGTAGATATAGGTTTACCTGTATCATCATATGCATTACCTACTGCTACATTGTTAGGGAAGTTTTCCCTAATGTTTTGAATAGGTACGAAGTTACTCATAATTGTTCTTACTCCTGCCATTTCATCATCAGCTGGAGCATAACCTAATCTAGTTCTTGATTCAGTATCACTAAGTAGGCCTGCTTTAAACCAATCTAGTGTGAGTTTCATATTGGTTTCAGTATCAAGTTCCATTAATCTTGAAACATCAAACTCAAAATGATACTTAAGTGAGTCTTTAGAACTTAGTAGTTTTACATTAAATTCAGATGTAAACCGTGAAAAATAGTGGTCTAAACTATTTTGTACATAGTCTAAATTGGATTGAGGTAAAGAAGTATGTGAGTTTTCCAAACCTAATCTACTGATTGGAATACCAAAAGCTTTTGCAATCTGCTTAGTCGTATAATCATTTGAATTGATAATCTTAAGAATGTTAGTATCAATTTCAATTGGTTGATAATCTTCCTTACCAGATAAAATAATTAATCGATGTGTGCTATCACCAGAATTTCCTTCAATCCATTTATTTCTTAAAGCATTTCTGGCATCAGGTCCTAAATCGCCTGGCATTTTCAAAATAGCAGAGCCATTGATTCCTGAACCAAAGAATGCATTAAGCATTTCATTGCCTGATTTTTGCATACGCATTTCATCAGCTAATGCATATAGTGGACTTGCACCAACGTATCCATTTGTGGACAAAAATTTTATATGTAAAATTTCATTAGCAGAAAGGTCAAATGGGGTTTGGCCATATGGTTGAATCTCATACTTTATTTCGCCTGAATCTTCATCTAAAAAAGGTGTAACTTGAGATGGTTTTAGCAATTCAAGGTCAACAATATTACCAACTTTATCCTTAAGAATTCTTGCATATGAATTACCAGTTAAAAGGAGATTAGCGGTCAAGGCATACTTAAAATCACGTGCTGTCATAAAATCATTAGGCTTAATATTCAACAAATAATTAAGTTGATTAAATCGTTTATCTTTAATGTGATTAACATTATCTGATTCTAGTTTTATCGGATTAGTCGCAATATCATTAGAAATTACATTAATTGCAGTAAACACATCACTATTTTTCAAATTAGTAATAGGCACATATCGAGGACTGGTATCTTGAAAATCAATATAAGAACCAGTGTCATTAAAAGCGGTCAAACTTCTAAAAAAAGACAATTTATTGCACCTCCTTCTTATTTAGAATTAGTGCGATCAATATAGATTGCGATTGCTGTCCAAAACAAACCGCTTCCTATAAATCCTGCAGGTGTGCTTAATAAAAACATTCCTACTGAGAAAAGTAGGCCACCCATTAAACACAAAATGGTGTGAATATTAGATAAAATAAAATTAAAAATGGAATTGTTTCTCATAGAATTCTGAATCCCTTTCAAAATCTCGTGAGAAATCATAGTTATAAGCTTGAGTCATCGCATCAAGTAATGCTGCTAAAGGGTCAATCTTATTGCGATACATTGTCTTATCAAGTAAAACAGCATCATTAATCTCTTTAACAATTGCATTATTTACTGCAATTTCTAATAGCCGATTATCACCATGAATAACGCCTCCATCTTGAACATATTTACGAAATTGTTTAGTAGGTTCAGACAATGTTGCAAAACCTTGAGCAACATCAACCATTGTGTAACCATCTTCATTGAACGTATCGATAATATGGTTAGCTGAATAACGGTCATAACAAATGCAATTGACGCTGAATTTATGTTCACCGATTAAGTTATAAATAAAGTCAATGATTTGCTGGTCATCAATATTCCCTGATTCAAGATTTGAGAGTGTTACTTCCCCACGCCTTCTTAACGCTAAATAATCGATTTTATCCTTTTGAATCTTGTTTTCGATTCCACCTCGAGTTCCAACAAAGGCATGAGAATCAACCCAAAACTTTTTTTGTTCTGGAAGAGGTACAATCCAAGAAACAGCTGATAAGTCTCCTGTTCTAGCCAAGTCCATACCGATATAAACTTCACGTCCATAAAGATCTGGAGTCTTATCTACTTTAATATTTGCCCAATCTTGAACTTTGATATATGAGTTTTCATTAGCCTGTTGCCACATATTAAAGTTATAAATTTTAGCTTTGGTTTCTCGTCCCATCGCTTGAGCGGTCTTCCAGTCTTGGATTAATGTAGGCAATAATGTTTCTCGAATATCCTTGTCATAAAGAATTGGATTAGATTTAATCCAGTTAGCTGTATCCGCAATTTCATCTTCAGATTCCTGTTCATACCAAAGAACCATCGTTTCATCATCTACAACATCACCTTTAACCATCTGCTCCACATATTGATAAATCATTTCATGGAACCAACCATTTATGTTTGGTGAAACTGTAGAAATCAGTAACATTAATGGGTCTTTCTGCATACGAGATGATTTTTCAACGGCATCGTAAACTGTAATATCGTTACTATCTGCCTGTTCATCGAAAATAGCTAATGTAGTGTTTAACCCTTGAATACCGTTTTTATCGTTTGATAAAGGTTTGATAAACGAACCTGTTTTTGCATCAGTGATTTCATCACGTTTCATTTGAGTTTTACGTTTAACAAATGGAGAATCATTTCGTAGTGGAACTAAAAAGTTATTAATATAATTAAAAGCAACCTTTGCTTGGTCACGTTTGTTAGCTGCACAATATATTTGCTTCCCACGAACGGGATATTTCTGGTAAAGCAAGATATATAATGCGATACCAGCCACTAAAATAGTTTTCCCATTCTTACGAGCCATTGAAATAAACATTTTTTTAAATTTTCTATGGGAATCCGACTTACGAAGCCAACCGAATACAGAACCAACAGCAAATGCTTGAAAATTAACTAATTTCATCTGTTTTCCGTTGTCTGGATTCTTTAATGATGAAATAAAGGCAATTACCTTTTCAGATTCACGAATATCCCAATAATATGGAAAATTTTTATCATTTTTCGACTTTTCTAAGTCTTTTAAGTGCCTATTACATGCCCAAATTACCTTTTTAGGAGCAAGAATCTTACCAGAAACAACAGCTTTAGCATATTCAGTTACTTGGTCTTTCATCTATCTACTCTCCAAACTTTGCATATGGATCATCTTCAATCTCATCTTTAGGTTCTGGTTTAACTAATTTCATACGAGAATCTAAAGTCATACCTAATGAAGAAGCATTAGCTCTGATTTCTTTCTGCATATCTAGCATTACATTAACTGCTGGATTCTTTTTCCCATCAATTAAGACTCCATTTTCTTCAACAGCTTTTATTGCTTTCTTTAAAGTTGAAACTGCTATACAATAATCGATAAGAACTTGACGATCTAATGCAGTAATACTTAACTTTTTAAGCATTGGAGCTACTCTTCGATACTCTTTTTGAGCTTCTGAATCAATCCATGATGGGGGAGATAGAGTTAATGTGCTAAAATCACTTGCAGCTTTTTCTTCTAACTCTCTTTGAGCGATTTCATCTTTAGTTTTATGTGAATTAAAATTTGTTGAGTGCATTCTAGGTCTTCCAGCCACCTAACCACCTCCTTTGTGAATAAATATTGTGTAAAGCCCTTGAAAAAGGGCTTTTTGTTACGCCGTTATGCCGAAAAAGTCTCATTTATGGAATTTTGCAAAAAGAAAACTCCGGGACGGTATGGAAGAAATGTTGATATACCGGCCCCTATCGACTATGGGGTACCCTTGTTCGGTTGGTAATCAATTTATAGCCCTTTGAATTTGTAACGGTTTATAACGGTGGGTAATAACCAAGCTTATGAATTTTTTCATGACAAGGCTTGCACAATGCTTGCAAGTTGTTGTAATTTAATCTATATGAATAATTGTTATATACATCTTTTATATGATGAACATCAGTTGCTAAACTATATATATTATTTTTTAAACACCTTTCACATAATGGATTCCGTGCAAGCTTTAAGCTTCTTAGATTCTTCCAAGCCTTTGACTGATAGAACTTTCTATAGTTCCTTGTTGCTTCCCTGTTCATTCTTATGCGGTCGTATTGCCTAGAATAGTAGTTAACATGTTTCTTACAATACTTATATTTGATGCTTATTAAAGCATTACAACCGCTTTTATTACATTTGTGTAGTATCATATATAAACACCCTTAAACCGCTTAAAATGCTTTTTATAGCCTTATAAAGCTATTGCCCTTTTAAGGTATATAAGCATAGTACTATATATAAAAGCTTTAAAAGTACTAAAAAAGTACCAAGTTGAAAAACTCAAACAGTCGCACGATGGTTATATTTAAATAGATACAAATATAACTACATACATATATAAGATTGTTGAATCTAAAACAGTTGAAAGAATTCAATTAGAAAAATAAACATAAAAAAATAGACCACTAGCACAATTAAAAAAAGTCTAGTAGTCTATATAGTTATACATATATAAGGCAGTCAAAGGCTCAAGGCTTGACGCCTTAAAAAGAAAAATGATACCATAATAAAAAGGGCTAAGCCTTTAAGCCTAGCCCCTAAAATGTATTACTTAGCCATTTTATAAATTACTAAGATTTGAGTTACTATTATCAGTAATTTAATAACAATGTCTAAGCAATCTTTTATAACGGCTATTCTATAGCCGTTTTTATTTTTGCTTTTTTTCTTTGCCATTGTCTTGCTCCTTTCTAGTAAGGTTGTTCCTTAACCTTACATATATTATAATATCATAGTAACTATATATAGTCAGTAATAAAACAATAAAAAAAGCGCTATTTTTTGCGCTTTTCTGAAGAAACTATATAACCAAATAAAGAAACCAATAAAGCTATTATAATTATATCCATTGTTTAACTCCTTCTAATTTAATGCAATTGTTGCGCCGTCGCTTTTGCCGTCCTTGTCAATGTTGGCGCCTATATCAGTAAGTACTTTTTTCTTAGTATTAACTTCTACAATTATTTGACCGTCGTTATATTTTTTATATTTGATTTTAGTGTTTTTGTCAATTTTTACAGTCTTATAATCTGTATCAGCTTCAACCCTTGGGACTAAATAAGTATATAAAGCCCCTAACATTACAACCACTAAACCGCCTAAAATTACTAATTTTTTCATTTCTATAACAGTCCTTTTTCTTCAAAAAAACTTAAGTCGATGTATGCCATTGTCGGCTTGGTTTGAATGTAAAAGCCACAAGCTCCCAAAATATACAAAACTTTTTCTTTACTGTCTTTTACATTATATTTTTTTATAAATTTTTCTATTTCTTTGTCTATTTTTTGCTTTTTTTCTAATTTATTCATTTTAGAACTCTCCCCAGTTTTCTGCTTCTTCTTTGCTCAATGAAATAACTTCTTTTTGAACGTTAAACGTGTGGGAGTCTAGCCACTTGCCTAATTTAAGGCGGTAAAGCGTTTTAAAATCGTGATAAAATAATTTATCTAATGTTTTTATTGCTGCTTCGTCGTCGTCAAATTGCCAGGGGTCAAGTGGATCGATTGCATTATTTACAATTAGATAAACAATATTGTTGTAATTTTCTTTATAATCTTCTTCAGTGCTTACCAAATCATAACCAGGGCCCCAGGCTTTTGAATCGTATTTATAAACTAATCTAATGTACAAGCCCTTTTCTTGTGCTTTCTCTTGAATTTGTTCAATGTTGGCAGTCTTTAAATTCAACCCCGTTAAATTTTTAAGAACGTTGTTAACAACCGCCCCGCCCTGTTTTTTAGGATTGAACTTGTAAACTTTAAAGCCGTTAACATTTTTCAAATCTAAGTAATTGTATTCTTCTATTAATTTTTGCATAATAAAAACCCTTTCTATAGGGCTTTACAATTTGAAACTATTTAACTATAATTAAATAGTCTTATTAATTATAAAGCCGTTCAACTTTTTATATTTTTAAGGCGTTGCCCGTCAAGTGTTCCCGCACTTGATGGGCTTTTTTTCTTTCGCCTTACATATATTATAGTATCATGGTAATTATATATAGTCAATAACAAAATTATTTTTCTTTTAGTTTTTTTTCCCTTTCTAAAATAAGGCCCCTTAATTCGTTTAATTGTTTTAGTGTTGCTTTATTTTTTATATAAGTTTTGCAATTGTTATATGGTAATCTTTTTCGCTGCTTTTCTTGTAATTCTTGGGCGTATTCATCACCAGCGGCGGCCCTTGCTTTTACCCGCGCGCGGTATTCCCTTGATTTTTGGGCGCGGTACTTTCTCACTTCGTCGGGGTTGTTCCAATCTATTGACACTAGTCCCACCCCTTCACTGATTTTTGAATTACTTCAAACAATTCCGGGCATTCTGTTTTGATTTGATCAATTAAACCATTTAAGGCCGCTTCTTGGCCGTACGTATCGCAAATATTACTCTGTAAGTTTATTACTTTATTATTAGTATTTATATTTGCTAAGAATTTTATTTTATCATTAGTAATTTTAGATTTACTAATTACCGCACTAATTACATTTTTAGTATTCTTTTTTAGTTCTTTTTCATTAAAAACATAATTAGTAATATTACCGCTATGTTGCACGCTTACACGGTTCACACGATTATAATTTGATTGTAATGTATCTAAGATTAACATTTTTATTTACCTTCCTTTTCGTTTTCTATAATCACTATATATAATTATTATAGACTTGTCAATACTTTTTAAAAATATTTTTTTGCCTTATTTTCAATGGTTGAAGCCTTATATAGTAGAAAACTATCCAAAAATTTATAAAAAGCATGTTATAAAGTAAGTAGCTTCAAGGGGTTAGCAACGTTTTAAAAAGTGTTTATAATATACCTTTTAGCGTTATAAATATATTTCTTACTTTAAGTAATAAAAAACTTTTAGACCCCTTTTTCAATTTTTGTCTTTTGCTTAGCTACGTTCGAGCATGTATACGCGCGCGCGTAAGTGAACGAAAAGCAATTCAATCGTATTCCAATTGTAAATGATAAAAAGACTGATATCCTGTTGTGATATCAGTTTTTATTTTGTTGTTTCTATATTTATAATTCATTGCTAACTGTAACTGCTAAATAATTGAATAAATCTTAAATATCTGGATAAAGATAAATACTATCGCTACTAAAATATTTATTAAATACTGCAGTTAACTGCAATTATATTTATTGTCGTTAATTAAATAGCCTAATAATATTTTTGATTAATTTAGGCACTTCTAATTAGATATCTCTCCAGAAGCCATTAATGTAAATTAATAAGCCAGATTACTATAAACAACAAAAAAAAGAAATAGGACCATACACTTTTTTTCTGTACGATCCTATTTTTTTGCTTATTCGGTAAATAATGTTTTTTTGATTTCCCTTGGAGGCACATTAATTATATCATAGTCGCTTATTTCGGCGGTCTGACGCCATTTTACGACAAGCTAATATGATTATAGTGCCTACGAAAATTATAGCCATAAAAGCTAAGTAAACTAAGAATAAAGCTAAACCAATTGCTAGAATCAGTTCCAATACTCTTAAGGTTAAACTCCAAAAAGCTAATCCTAGTAACATAAAAAGATATCTTCTCCTAACCGAGAAAATCAAAAAATCGATTTTCGGTCTATTTTATTTTTCAAAATAGCAACCCATCTTAAAATCTGGATTGGGATTTTTAGTCTATTTCTTAAAAACAATACCCTAGCCCTTTTAATAAGGGGTTGGGATTACCAGCCTAATTCTTTTCTTAAAGTTTCTAAAAAATGATTTCTTTTGTAATACAAATTTGTTCTAGAAATGTGTAAATGATCTGCCACCCCTTCTAAGGTAAGGTTGGGATTTCTTTGAAAGTATAAAGCATCAATTACTCTCTTAGTAGCAAAATCAGTTTTTAATAGAACTTCAGTTACGCACTTTTTCTGCCATCTTAAACTAGCAATGAATCTGTCATCCTCGATGGAATAGTAGGCGCTATTCTGCCTGTTTTTTATATATTCATCAATTTTAGGATAATCTCTAAGAATTGCCTCCATGTGTAGAAAAACTGCCTTTTTCATCCGCACTCCTGTTTATAAAACGATATATAAAATATTTACTTATATAGTATTATATATCAGATAATCCATATTTTTCTAGAGTTTCCTTGCTTACAGTTTCGTATTCAATCATTTGACTAATTGCAAGCTCAGCATAATTACGCAAGTCAACATAACTATCAAAAATAGATTCTCCATTATCTGGAATATCAGGATTCATAGTTAAGGCTCTAATTCTTTGAAGCTTATTATTCACTTCAACAAAAGCATAAATCAAACCTAACTCATTGAAAGAATCAGCATAAGCATTACCATAGGCCTTGTTCTTACGTTCCATTAAATCAGTAAGAGCAGTATCAATTTTTTTAAAGTCCATGTTTATCCTCCCATAATTTATCAGCAATATTTTTATTAGTCACTTCTCGAAGTTTTTTATTGAGTGATATTAGTTTGATGAAAATTTTGTGAAACGGGTTATTTGTAGCCTGGTAAGCAAGTTTTATAAAGTCTAATTTAATATCAGGCTTCCAGTAAGCAGAATCGCCCATTTTATAAAAAATATCAACATCATATTTATTGAATATGAAATTAATATTCCAAGCATCTTCAGGAATATCTTCCATAAGTTGCTTTTTAAGTCGTTTTTTAATTTTTTCAGGATACATTTAATTCCTCCAAATACTATTACTCATCACTATCACTCCAGTTAATGGTAGTTATAATTTCCGGAAAACCTTCCGGAATAGAATCATCGTAAAACATAATAGCAACTACATTATTCTTGCAAAACTGAATTAATTCCCATCCACCATTAGCAACCCATGTGTAAGGTTCGTGGAGTTCCCATTCGTCAATATTAGAAGTAAAATAAGGAAATATTTTGTGAAGCTCATCATTATTATCATGAATGAAATTCATCAATTTATTCAACTTATTATTCCACTCGAAAGTGGTTATAGTGCCACCGTCTTCGTTATTTAGTAATACATAATCATCTTCAAACGTTAGAGAATAGAGTGGCCAACCGTCTTCTAAATAATAAGTATTATTAGCATATCTCCAATCATTTACATTTAAATCAGTGACATTATAAAGGTCTTTTAAAACTTCGCTGTATTTTTTAAAGAAATTTAGTAATTCATTCGGTCTCATTGTTATCACTCCAGTTAAAACTGGTAATGAAATTATCTTCAATATCGCGTAGCTCCACCTCAGTGGGCTTAAATTTAAGCGTATATGCATCAACTAAATAGTAATAATCTTCATTCAAGTTATATCCCCAGTCTTCTTTATTCAGACTAAAATCGGGCAAAATCTTATGGATATCACTACCGTGTCTATCAAGGAATCTTAGCAATTCATCTTTAACGTAACTTTTATTATCTTCCATAACTGATTTCAAATATTCATAATGTCTTTGAAAATTAGTTTCATCTGTATGAAGAAAATTACGAAAAGTAGTTTTAACATCTATATAATCGATTCCAGATTTTTTTCTTAACTTATTTAAGCCGTCTATAATTTCATCAGAATTTTCGCATTCTCTATTAGGTTCAAAAATAACATTTACTACTGATGCATTTAAGTCACAGTCATCAAATACAATGAAAATTCTTTCATCTTCATTAAACTCAATAGTTAAATCATAGTCGCTTTTCCACATGACTGTTTTAGGTGTGTAATTTTCAATTAAATAATCATTAATAATTTTTTTGTTAGGTATAATTTGCATTGTTAATCCTCCTATTTTAATGGAAAAGCCATCATTATTTGATTGCCATTAATAACAACTTCATCTCCATTTGCTTTTTTAAAAGTACGAAAGCATTCCAAGTCTAATGTCTTAAAAACTTCCCATGGAATATCAAGAACTATATTTTCATCGTTTATCATTTGTACATCAGTATATTTATATTTCATTATCTATTAATCTCTAATTCTCTTTACAAATTTCTCATTAGCCCATACATTCAATCCATTATCTACTTCACGAACCACAATAGGCCTTTTATTAATCGTGTAATGATATGGTGACCGCCACTCAAAGCTTTCTGCTTTAAATAGATTACTTACCACTTTAATTACAATTGATTCATCAATTTTTTTAGCTTCATAAATTAATCCAAAGTTTTCAGTATAAAGCCGTACCCCATCAAAGGTATAGCCTTTAGAATCTGGATAATGAAGCATATGCATTAAATTCTTTCCAGGTAAAATAAAATCACCTTCTTCTTTCGTAAAGTCTTAGTAAATCTTTTAAATGGTCAAAGTCTTTATCTCCAACTGGTATCTGCATAAAGCTTCTGTATTTTTTATTTATCTTATTTAAGCACTTAATAATTTCAGATCTATCTCGATGATGAGTGGAGTGAGCTTTTTTTACGTTTAAAACAATCGCTCTTCGATTAAAAACATGAGGAATAATTTCATCATCAATTTTCCAAATAAAATATGGTACTGAATCTTGTGAGCGTAAAACACTTCTACGACTTAGCCAAGAATAGCCGTCAAACTGACCAAGAAAAAAATCTATCTGATCCCAAGTTTTAAATTCTTTAACTCTTTCAATTTCTTTATCCAAACAAATTTCACGTAATAAAATCGACATCATTCAATCTCCATATCTGGATAACCATATCCTACAAGGCCTCCCTGAATTATCATTTTTGCATCATCAACACTACGAGCAATACCGTGAATTACATTGTGTTGCATCAAGAATTGATGAAAACGCATTTGGTCGTCACGAATTTTGCCTGTAGGAGATTTAACTTCAATAAAGTACGACTGGTTATCAATCCAGCGTGTACCATGTAAATCTGGATAACCATTAGGTAGCCCAGTAGAAAACCATCTACCATCTGCTTGTTTAACGCTGCCTACATTTGCACGAAAACAGCAGCCTAAATTATTTTGAGTTATATAAAGTTGTATTTTTTGTTGAATTAAATGTTCACTGTCCATAATTAACTATACCTACCCACCCACCGCATATATTATTCTTATAAAGGTTACACTAAATTTACAGTAACCAATTCAGTAGTGTAACCTCACTCGTACTTACTCTATCAATAATATAGAACCTATAGACCAATTTTAGGGTTACACTAGTGTAACCGCACCTCTCGCTTACTCTCCCAAGGGATTAAGCAAAAAAGTATCAGGTTACACTAAAATTCAACTATATTGTTCTAAACTACTCCAGTAATTGTTAGTACTAGTTATAGTTATATATATTTTATATATATATTAGTGTAACTATGTATTTATACTATGCATAAAGCCTTGTGGCCCAAGGGCTGAGATAGGTTACACTATAGTGTAACCTTTTTCACTATACAAATAACCTCTAATCCCTTGGGACTCTAGGCGGTTACACTAAGTTACACTAAGTTACACTAGTGTAACTTTTGAGAATTTCTTGCATATCCACGAGCTGTTTTTCCACCTATTTTTTTAACTTTTCTAGACCACTTAAATCGATCTAACATCAAGCTTTGTAATTTACGAGCTGCTTTTCTATTTTTCAAAAGGTCCAACCCTAAAGCGTCTGCCAACTTATCATTCGTTATAAAGTTTGCATATCTAAAATCATCTGATTCTAAAATATCAGCTAATTTATCTTCAAAAGCATCAACATAATTAAACTTAGTTCTTTTAGACTCCAACTCCACCTCCTCCTCAGGTGTTAGAGCGAAACTAAAATCACCAGATTTATAGAGTGCCATTGCTTCTCCCCAAATTTGCTGAACAAATTCAGGTGGCATATCTGTTACTGCGTTTTTCTTTCGATTAGCCTTATCAGCTAAAATAGGCATAAATCTACGAGAACCAGTTAAATCTTTAAGATAATATCGTTCATTAGTAGTACGAGCCATAACAAATTTTTTGTGAAATTTCTCAGCAGTATGACCATACGCCTTGCGATACTCGAATTCTTGCATAGTGACAAATTTCTTGAGTTCTTCAAAAGAAGAATTATGTGAAGCTGTTAGCTCATCATCGTTAACAATAACTGCATTTTTCATAACTGCGAAATCATCTTTTGATGAGAAACTAGCAAACTGGTCAGTGTAGTAACCAAGTGGTGCTAGATTTTTTAGAAAAGTCGTTTTACCAACTCCCTGTCCACCAACTAAATCAAGCACCATATCGAACTTGGTCATAGGGTTAAAAGTTTTAGCAATCGCACCAACTAAGAATTGCCTAGTGATTAGTAAAGTTAAATAACCAGGTTCTGCTCCTAAAAAATCAGGTAAAAGATTTTGGAGTCTAGGCTTACCGTCCCATTTTTTTAAAGCCTCGTTAAAGTAATCTTTGATAGGATTATAAGAATGACTTGAAGCATAAACGCTAATTGCTGAGCGTATTTTCTGGTCATCAAAAAGAATATTTGAGTAAGCCCCTTGAGTTTCGATATAAGCAGCGATAAGAGAAATATAAACATCTTTTAATTGGCCTTTTTCAATATTAAGATCTTTAATATCTTTCATTACATCAACTGCTTCAGTGTACTCATTAAATTGAAAAGTATTTTTTAGTAGCTTATCGTTACTAAGAATCATAATGATGTTATAGATGGAATTTTTCTTAATAATGCCCGTTTTTTCATTAACAAGAAAAGGAAGAGAATACCTATATTTTGGTTGTTTCTGTAATTTACGAAGTTTATCAGTATTTTTAAGTTCGATAACCTTTTTATCGTCTTTTTTATCCAGCTCAACCACCCTCTCTCCTTCTAATATCCTTATCAATCATTGATTGAACGGTTCTAATAAGTTCGTCGCTACTTAATTTATCTTCTGTTGCATCATTTGCTAAGATAGCCAGCTTCACAGCTTTTTCAGGGTCTACATTTCGATATAAAAGTCCGCCCATAAAAGCAGCAAGAGCATTATTTCTTCCGCCAGTTTCACCTAAACCATCGACAATTTGTTCAAAAAGGATAGCAGTTTGACTTTTGCCAGAAAATCGAATGTTATCAATTTGATCTAATGATAAATTCTCCTGCTTTTTATTTTTATTAATAGCCTTTATAAGCTCTTCTGGAGCGTCTTTCATCGGTTTATGATTAAGCCACTTATAGCCTGCTGAAGGCGCACATACGACGTAATTATTAACGTGTGCTTTAATATCTACTCCAGGTAGCCAACCAATATTTTGAGTAATCTCTTCATTTTTAGGCTTCCTAAAGTAAAAGTGGTATCCACCATGCGCCGTAATTTCAGTTAGCGTATCTTTAAACCATTCATCATGATTTAAATCTTTAATAGACTCTAAGCCATCTGCTTCACTATGATGTCTATCAACATCGACTACAAAAAACTGTTCAGTTTTAAGAGCGATTTTAGCAAAGGGATAACGTTTCCAGATTGCTTCAATTTCATCTACAGTAAGAGCAGGTTTATTAGCAAACTTTATAAGAGGTCTTTTATCATTTCCAATTGGAATTACCGAAAAACCGTGCTCAGCATAGCTCTTAGCATAATTAACTAAATTTTGCATTTTTAAAATGGCATTTTAGATTCATCAATTTCTTCTTCACTACCTGGATTATCTGCAAAAGGATCTTCAATTGCTTCAGGTGTAGTAGGTTGTTCAGCTTCATAGAAGTCGTAATTGCGGTAAGGATGGTCAGGGTCCTTTTTATTTCTGCTTTCAATGATTTCAAGAGTTAAAGTCTTGCCTAAGTGTGAGCTAAATGCTTGTTGAATTTCTTCATAAACATTAGTTACATCGTCTTCAAGGCCTGCAAAAATTCGTTTATCGAAGTCAAAACCAATTACTGAAGCAATTTTCATAATAGTTTTAATTGATCGTTCTAAGACAAAGTCAGGCATAGGCTTACCTGTAGAAGTTACTAGTTCAAGTGAAGGGAAAACATTTTCTTTTCTACCAGCAAAATCACCATCTAAAACTTCAAAGGTAAACATAACAAATTCACGGTCATTCTTAGCTTGATGAGTAACGCCTGAAAGTGATACATAGTACTTACCAGCAGGTAATGCACTATTACCGCCTACCTTATCCTTCTTTGGGTCAAAATCCTTTAAGCTTGCAAAAACATCTTTTAATGACATAAATATAATCTCCTTAATCTTTTTTATTTTGAAAACATTCCACGGCAGCTTTCTAAAAGCTGTAAAACCCGTTCGTTTGATATATTTTCTGGTTTATAATTCATTCGCTTATCATCAACCTTACGTAAGTAAGTGTTAGGTCCTAACTTTCGTAAGTGAATAACTACATCGCAATTTCCTGCTACAATGTTGTAGTATTTTTTCTTAAGCGAGGGTTTGAGTGTAGGAGCTACTGAACTCCCCATTTCAGATTCTTCTAGCTCACGACTGATAAAAATGATATCCATCGGTAAAGCTTTAAGATCTACAACAAATTGTTGTAATGCACTATTAAACATTGCATATCCACGACCATAACCTAAATCAGCAAGTGAGGTTACTCCAGCTTCTAAACAGATAGCTTGTTCCATCATGACGCAAATATCATCAATTACATCTACAACCAGTGTTTTATAAGTATGGTCAGTAGTTTCTAATTCAGTAATGATATCTGTTAACTGTTCAATAGCAGATTGTTTGAGTGGTTTATTAGAATTACCACTTCTGATATTTCTAATTTGAATTGAAGGGGCCGATTGCTGAAGTGCATTCCCATCAGTATTCAAGATAAGAGGGTGTGGAAAGTGACTTGCAAAAAACGACTTTCCAGCCAGTGGCGCCCCGTAAATAAAGAAGTTATGTGGTTCACTTTTTGGTTGAATAACTTCATCTTTAGGTAGAATACCCAAATTAATGTCCTCGCTTTCTATTTTTCAACTGATAAAAAATCCAACCTGGACGATAGCCATGTAAATCTGCATAAGCTTTAAGTTCTTTATATGTATGAAGTTCTGAAAGCTTTTTACCAGCTATTGCAAGTTTTGTGTTATCAGAAATAATTTTTTCGACCAAATTCTTTCTATCCTGAATGACTTCTTGAAGTTGGTCGTTCGTTACCTCAGGTGCTTTTCTCACTTTAATTGGATTTCCGCACCCAGGGCAGGTTCCATTCTTTACATCACTCCTCTCAAAGACTCTAAAACAGAAATCACACTGTACAATTGATAAAGAATCATTTTGTTGTTTCTTTTTAGTTTTCTTATCTTTAGTAACAATAGCTGTACGCCAATCCCTTTCGCTGTTAGGTAAACCAAAGCGTTCATAATTCCCAACATGGTCTATGATGATGGCTGTTTTACCTTTTCTAGGATTTAAGCATCGCATTGAAAACTGTAAGTATAGTGCCAGACTTGCTGTAGGTCGTGTCATAATTACACAGTCAACATCTGGTAAGTCCACACCTTCGGTAAAAAGATTTACGTTAACCAAAATAGTAATTTTTTTATTTCTAAAATCGTTAACGATTGATTCTCTAGTAGCAGTATCAGTATTTCCATCTAATTCTTCAGCTGTAATACCTGCTGAATTAAATTGCTTAGCAATTCTTTTAGCTGATTCAACTGAATAGGTGAACACTACAGCCTGTTTACCTTTAGCAATTCTTAGGTAGTTGTCTAAAACATGACCATAGATTTTTGTTGAAACAGCTTCTTCCATAGAAGCATTAGTAAAATCACCAGTAGATGATTTTTTAAGTTTTTTCGTATCAACATCTTTTCTAGCGAAGTACTTAAAATTAGCTAAATATCCTTGAGATATAAGATTTTTAATGGATTCTCCTACAATAATGTCATCTGCAACTTGATCTAACTGTTTTTTGCCCGTTCTAATCGGCGTTGCAGTAAATAGAAGAACAAAAGCATTAGGAAAGGCATTAAGAATAGTTTGATATGTTTTAGCTGCAGCATGATGTGCTTCATCTATAAGAATTAGTTGAGGTTCAGGCAATCGATTAACTTTTCGATATAACGTTTGAACCATCCCCATGGTGGCCAACTCCATATCCACTTCTTGTTGCTTAAAAGTGTTTATTGCTTGTTCTAAGACTTCTTTTCGATGGATTAGGAATAATAGCCTATTACCTTTTAAAGTCGTTCTACGGGCTATTTCTGCCATAATTACAGTCTTCCCAGTTCGTGGTGGTTGCTGTACTATAATCTTTTTGTGACCGCTTTTTATTGAGTCATAAATTTTATTAATGGTTTTTAATTGATAATCTCGAAGTTTAAACACACGAATTTCTTCCAAAGTATTAGTTCTAATTCATTCTTATCAGGCCAGGTTAATCTGGTAGATTTTGTAATTCTAAAATTTGGAGTTAACATCACATCAGGTCCATTTTCTAGTCTTAAAAATCGACCATCTTTTACGAATTTCTGCCCATTAAATTCAATATCTTTAAAGAATTCAAATAACTCAGGTTTAGGCCAGCAATTTGAATCGTAAAAGTTATAAAACTCAAAATTACTTTTGGCTAAAGCTTCTAAAATATATAAATCACAGTCATTCATATTCCAATTGGAATCAATCGTAATTTTTATGTCTTCATCATCGTAATGCCTGTATAAAAATTCATTATTTATAACTATGAATCGATGATAAAAAGAAGTTAGATGATGAAATTTATTAACAATATTGGCTAATTCTTTGTAAGTAATTTTCCGTTTAGCCATACTTTCAGAGGTCTCCTATCATCAATCTTCATTTTGAAAATACAAGCATTAATTTCTAAAGTGTTTTCTTTATCTTTGTAAATAAACATCATAGAAGTTGGCGCATATTTGCTAAAATAAACGCTCCCTAGCGTTTTAAAATGACTAAATGTAAATAGATTAAGTTCATCTTTAAACGCTATATATGCTTGTTTTAATGCTTCGGTTTCGATGATTCATCATCTCCATCAATTGATTGCTTGTATGCTTTCATTCGTACTTCGATAATTGCTTTATCTATAACAGAGTTAAGTAATCCAAGAACCTGTTCAGGAAGTGTAGCTCTAAAATTGCCATCAAAGTCATAATGTAAATTCTTTAAATATTTCAATGCTTGTCCGTATGTTTTTTGTTTTAAAGCATCAGCTATAAGCTGTTCTTTATAATCTGTACACAGTTTTAAAATTTCTTTATCCATTTACTTCAACCACCTCGTAAACTTCTTCTGCTAAATCTTTAAATGCTCCTTCTAGGTCCATTGAGTTATCCCAAATAAACTGGATAAAATCTGCAATTGAAGGAAAGCTAAATTCTAAAAGAAAATTGTATTCTCCAATATCTATAAATCGATTTAGAATTAAACTAGTAAAGTCAGGAACATCCCCCTGATATCCAACGTACGTATAATCATCTGAATCAGGGAAGTAAACTTCATACATTTTCATTCCTCCGTATCTAAAATATGTTTCATAATTTTGGATAGAAAATCTCGACCTTTAAAAACGTTGTCCCATCTATCAATCATTGCGTTACTGCTAAAAAATAGTTTTGCTTTTGTTTCCTCACTCATAAGTCGTAAACCTCCATAAACAATAGATGTAAAGTGGTAGTGCCATATATAAAAGCTGGATATTTTCTAGCCCTGCTGCTAAAATGATAAGTACAGCTGATATATAGAAAATTAGCAATGTAAACATTTTTTAATATGTCCCTGGTAAGAACTCGGGACCAGATAATATAAGCACTGTAAGTGCTATAATTAGCAGGGTTATATATAGTACCCAAGATTTATTCATTTATTTACCCTCCAAGCTCACTATTCCGTGAGCTTTTTTTCATGCTTATCTTTTATGTTCATTCATAAATGTTTCCAAATCTTTTCTTGCAAAGAGAATCATTCCATCAATACTTTGATAAGGGATTTTGAATTTTTCACGCCAAGTTTTAAATGTTTGCATGCTTATACCTAAGTAATTGCTTGCTTCTCTTTTATTGAAATATTCTTGTTGAACAGCTTTTTTAACTGCTTCTTCAGAAATCATAATTTGCATGGTATTTCTCCTATTTTTAATGGTTAAATTCCATATCTATCTATTTCAGTTAAAACATCGTTTAATGTTTGTTTATAAGAATATGAGTAAAGTAAAAGACACTCAGGGGAACAATAAATATAGTCATCTAAATCTTTAAATACAGGTTGGTTTGCTTTTAATTCTTTTTCGCACTCGGTACATGGAATCTTTTCATTCATAGCATTTTTATAGCCACGC
>NODE_1047_length_1563_cov_70.188329||full
TTACAGTCTCTCTTTTTCAGACATAACTCTGTCAAAAATTGCTTTACAGTCTGAACAATCATCTTTATAAAATAAAACAACCGCGTTTTCGTTTTTCTTTAGAGAAACTTGAACGCGGTTGTTTTCAATAGCTGTATTTCTTAAATGATATCCTTCAATACTATGACCAGAAGCTAATAGAATGAAGAAAAATATCATTGCAATTTTGGTGCTTGTCTTCAATTTGTTTTTATTCTTTCTTTTTCTTTTTCAATTTTCCATTTTTGAAATTCATCAAACTCAAATTGATCTACTATTTTGTTCTTTTTTATATTTTTTGATTCTTTTTTCATTAAGTTTTGACCTGCAACGGTAAAAAATATAAGGAAGCAAAACTTTTTAATCTTGCTTCCTTATTCTAGTTAAAACTCAAGTTGGACGTATTATGATTAACCCAATCATATTTTTTTAAAAAAAGAGGTGAGCTTTTTTGCTGATTATTTATATTCGCTTTAGCTAAGTTCAATTTATAATTCGAATCTAGTGCTAATAGCAACTTACTTGAAATACCCATTATTTTTTCAATTCTTAAAGCTAACACTTCTGTTAGAAATCTTTTTCTATTTAAAATATCTGATATATTTTTCTGGCTTACCCCAATTCTAGCAGCTAAATCTTTTTGAGTAATGTCGTAATAATCCATAACTTCTTTTAAAAGATTAGCGGCTGATGAAGTATGATATTCTTTAATTTTATTCTCACGATGCAACATGCAATCACTCCTTTTAGTGATAATCCTCAATTGAAACTATCCCACTTTTCTTTGTCGAAAGTTCATCGTTTTTATCATAGCCTTCAAAAATCATTCTATAATTTCCACTTACATCAACAGCAAACTTATTATTTAAATTACCAGTTAACGGATGGCAACGAGGCGGAGGATCAGATGGAATTTCCGATAAATTGTTAGCAGCGCTAAATTCATCTAAACGATCTAAAATTTTTTTGGCTCTATTTTTATCAATAATCGTTCATTATTCAATATTTTTGTGAGTTTTTTAGTTTCTGCAAAATATTCCATTCTTTCACCTGATATAGACATTATACCAAAACGGTATGTTTTAGTAAATATATATAATGAACAAATATTAAATGACTCAATGATTGTTAGAACATAAAAACTATAAAGCTTACGAAAATACATATGCGCTGTATATCACATTAACTATCTTGTTTTCTCCCACATCAACATAATAGGCCTTAGCCTGATAACCTTTATTGCGTAACTTATTAGCAACTTCTGTAGCTGTTTCACTGTTAATGTCTGCTACAGCAATAGCATATCCATCCTTCACTAAACGTTCAGCAATCCCTTTTCCAATTCCTTGACCCGCACCAGTAACAATTGCAAGTTTAGTCAT
>NODE_65_length_9541_cov_317.633038||full
GTATTAAACATTCCAAAAAAAAGGTACTGGCTATTTAAGGGGCCAATAGACAGTGGCAAAACTACTTTAGCTGCAGCTTTACTTGATCTCTGTGGGGGAAAGTCATTAAATGTTAATATGCCATTAGAAAGATTAAACTTTGAGTTAGGAGTGGGTATAGATCAGTTTATGGTTGTATTTGAGGATGTAAAAGGCACTGGTGCAGAGTCAAGGGATTTACCTTCAGGGCATGGCATAAGCAACCTTGATTGCCTAAGAGATTACTTAGATGGAAGTGTGAAAGTTAATTTAGAGAGAAAACACCAAAACAAAAGAACACAGGTGTTTCCACCTGGAATTGTAACCATGAATGAATATTCAGTGCCTAGAACTTTACAAGCCAGATTTGTAAGACAAATAGATTTTAGACCTAAGGCCTACCTGAGAAAATCACTAAGCTGCTCTGAATATTTACTAGAAAAAAGAATTTTGCAAAGTGGCATGACTTTGCTTTTGCTTTTAATCTGGTTTAGGCCAGTTGCTGACTTTGCAGCTGCCATTCATGAGAGGATTGTGCAGTGGAAAGAAAGGCTGGATTTAGAAATAAGCATGTATACATTTTCTACTATGAAAGCTAATGTTGGCATGGGGAGACCCATTCTTGACTTTCCTAGAGAGGAAGATTCTGAAGCAGAAGACTCTGGACATGGATCAAGCACTGAATCTCAATCACAATGCTTTTCCCAGGTCTCAGAAGCCTCTGGTGCAGACACACAGGAACACTGCACTTATCACATCTGTAAAGGCTTTCAATGTTTTAAAAAACCAAAAACCCCTCCCCCAAAATGACAGCAACTGTAAAGTAAAGCTGGTTATACTTTATTAAAATGTACTGCATATTACAATAAAGGCTTTTGATTACAGCATCTTTGTTTGCAACTGTCCATATCTGTCAACATATCTCATCATGTCTGGGTCCCCTGGAAGTTCCTCTGTCCCCTCAAAAACTCTAACCTCCTCTACCTGAGCATCCATACCATACATAGGCTGCCCATCAACTCTAGGGGTCCTTCTGTTAATCAAATCAGTAAGAAGGAAAGAAATTGGGTAGGGGTTCTTAACCCTCCTTTTTCTCAGCTGCACCTTAAAATATCTGGACAGTCCTCTCCACTGCTGGGAACCAGATCTGTTAGTAAACATTCCACAAACATCAACAGCTGACAAATACAAGTTGTCACCTTTGCAAAGTGGCCCAACACCAAATTCATCAAGCAGCACTGTTGTGGCAGTGTTTGTTATATGAAGAACTGGAGGGACATTTTCTCCTCCTGTTAGTGTCCCAAAATATCTTGTGTTTTCATTTCTGGTGGGATCAGGAACCCAACATTCAACAGGATATGCTTTGTTCTTATCTAGGTACGCCTTGTGCTCTGTGTTCATTACTTGAGATTGCACTGTTGCATTCTTTGGAAAAATTGTTCCATCTGGGTACTTTGTTCTGTAATTAAAAACCACCCCCTGTAATTCTAAAGCCTCCCCCCCAACAGAAAAAAAATGAAAGCTGGTGCCCTGCACTGGCTTTCCTGCACCATTGTCATGAGTTGCTTGACCATTAGAGTGCACATTCATCAAAGTTGTCACCCCTATAACCTCAGTTTTTAAGGTAACAGCCTCCCACATTAGTATATTTCCACAGGTTAGATCCTCATTTAGATTGGGTAGTGGAATTCTGGCCACACTGTAACAAGGAAGCATGTCCTTATTTGGGGAGTCACTTTCAAATGTATCTGATATAGAAATTGACTTACTAAAACCCCTAAGATGCTCATCTGGGTCACCCATTTCTGGAGTTAAAAAGCATTCTACCTCTGTGATTGAGTCAACCCCAGTTTTAACTTCTAGAACTTCTACTCCTCCTCTTATAAGAAGTTTTGGAACTTGCACGGGGTCCTTCCTTTCTCCTTTTCTTTTTGTTGGGGCCATCTTCATATGCTTCAAGAGCAGGTGTTACAGTCCCGTACAACCCTAAAAGTAAAGGCAACATCCATTGAGGAGCAGATCTTTGATTTGCACCTCCTGGTGCAAAACTTTTCTCTATAAATTCACCAGATTGCACATTTGGGTTTTTTAAATCTAGCCTTTGGGTAACTTCTTGAATGCTGTCTGCATTATCTATACTTTGGGTGTATGAGTGGCCAAAGGAAATATAGGTTCCCTCCCTTTGGGCAACCTGCCTTACCATAGAGGGCCTAACTGGAGACAATCTAGAATAATAGTCTGAAATATAATTATATAAGTTAACTGGTGAATTAACTATTGCCCAAGTAGTTTCTTCCAAAAACCTTGCTAAAGTTTCAACAAATAGTTTTTGGGTTCTTCTTTGAATTTCCTGAGATGTTAAAGAAGGCAAATCATCTCTAACAAGATTCCAAAAAGCCTGGGAGATTGTGGAGAACAAAGAAGGGCCCCAATGTCTAGGATCTAAATAGTGAATATTGTTAACAAAGGCATTCACTCCAGGAAATAAAATATCATAGTAGTCTTCTGGATTAAATAACTGTAAAGCCATAGCTGGCTGCTGAAAAAGCCCAACTGTTGAAACTTTATGATCCCAGTCAGCAAAAAATCTATATCCCAACTGAGCAATAGCACTACCACCAGTTACAGTTTGAACCAATGCAGCAAACCCAGCTACAGCCCCCGGAGCTCCAGTAATTACAGCATATGTTTCAGGAGTAAGGCCTATTGCAGCTATAGCCTCAGAGGTACTTGTAATCCCCTCTACAGTAGCAAGGGATGCAATTTCAACTTCTATAGTAGCAGCAGCCTCTCCAGCAGCAATTTCAGCTACTGAAAATCCTGTGGCAGCAGCAGCCTCAGAAACAGTAGCAACTAGGTCCCCCAAAAGTGCAAGTGCGGCACCCATGAACCTGAAAACACAAAAAAAAAACATTACTTACCTATGTAGCTTTTGGTTCAGGCAAAGCACTGTATGTCTGGTGAGTCAAACCACTGTGTTTCTGTCTTTTTTTCCCGTCTACACTGTCTTCACCTGTGCAAAAATCCAGCAAAAATTCTAACAAAAAAATTAAAATCCTTTGAGCTCTTTTTTTAGTTCCACTCCAGGTTTTACTAACTTTCACAGAAGCCTTACGTGACAGCTGGCGAAGAACCATGGCCAGCTGGTGACAAGCCAAAACAGCTCTGGCTCGCAAAACATTTCCACTGGCTGCTTTCCACTTCCCCTTGTGCTTTGTTTACTTGTGATTAAGGACTATGGGAGTGGTTTCACTATAACTGCCAGTGGCATGCAGCCAGGGCTCCCTCTGGCTGTCAGCTGGTTGGCTCCCTAGGTATGAGCTCATGCTTGGCTGGCAGCCATCCAGTTTTAGCCAGCTCCTCCCTACCTTCCCTTTTTTTTATATATACAGGAGGCCGAGGCCGCCTCCGCCTCCAAGCTTACTCAGAAGTAGTAAGGGCGTGGAGGCTTTTTAGGAGGCCAGGGAAATTCCCTTGTTTTTCCCTTTTTTGCACTAATTTTTTGCTACAAAAAGCAAAAATGGACAAAGTGCTGAATAGGGAGGAATCCATGGAGCTCATGGATTTATTAGGCCTTGATAGATCTGCATGGGGAAACATTCCTGTCATGAGAAAAGCTTATCTGAAAAAATGCAAAGAACTTCACCCTGATAAAGGTGGGGACGAAGACAAAATGAAGAGAATGAATTTTTTATATAAAAAAATGGAACAAGGTGTAAAAGTTGCTCATCAGCCTGATTTTGGTACATGGAATAGTTCAGAGGTTGGTTGTGATTTTCCTCCTAATTCTGATACCCTTTATTGCAAGGAATGGCCTAATTGTGCCACTAATCCTTCAGTGCATTGCCCCTGTTTAATGTGCATGCTAAAATTAAGGCATAGAAACAGAAAATTTTTAAGAAGCAGCCCACTTGTGTGGATAGATTGCTATTGCTTTGATTGCTTCAGACAATGGTTTGGGTGTGACTTAACCCAAGAAGCTCTTCATTGCTGGGAGAAGGTTCTTGGAGACACCCCCTACAGGGATCTAAAGCTTTAAGGTAAACCACAATTTTTCTTTTGCAGGGCATTTTGTTTTTTACAATAAACTTAATTTTTTGTTTTTAGGTGCCAACCTATGGAACAGATGAATGGGAATCCTGGTGGAATACATTTAATGAGAAGTGGGATGAAGACCTGTTTTGCCATGAAGAAATGTTTGCCAGTGATGATGAAAACACAGGATCCCAACACTCTACCCCCCCTAAGAAGAAAAAAAAGGTAGAAGACCCTAAAGACTTTCCTGTAGATCTGCATGCATTCCTCAGTCAAGCTGTGTTTAGTAATAGAACTGTTGCTTCTTTTGCTGTGTATACCACTAAAGAAAAAGCTCAAATTTTATATAAGAAACTTATGGAAAAATATTCTGTAACCTTTATAAGTAGACATGGTTTTGGGAGTCATAATATCTTGTTTTTTCTAACACCACATAGACATAGAGTTTCAGCAATTAATAATTACTGTCAAAAACTATGTACCTTTAGTTTTTTAATTTGTAAAGGTGTGAATAAGGAATACTTGTTTTACAGTGCCTTGTGTAGACAGCCATATGCAGTAGTGGAAGAAAGTATTCAGGGGGGCCTTAAGGAGCATGACTTTAACCCAGAAGAACCAGAAGAAACTAAACAGGTTTCATGGAAATTAGTTACACAGTATGCTTTGGACACCAAGTGTGAGGATGTTTTCTTGCTTATGGGCATGTACTTAGACTTTCAGGAAAACCCTCTGCAATGCAGAAAATGTGAAAAAAAGGATCAGCCAAATCACTTTAACCATCATGAAAAGCACTATTATAATGCCCAAATTTTTGCAGACAGCAAAAATCAAAAAAGCATTTGCCAGCAGGCTGTTGATACTGTAGCAGCCAAACAAAGGGTTGACAGTATCCATATGACCAGAGAAGAAATGTTAGTTGAAAGGTTTAATTTTTTGCTTGATAAAATGGACTTAATTTTTGGGGCACATGGCAATGCTGTTTTAGAGCAATATATGGCTGGGGTGGCCTGGATTCATTGTTTGCTGCCTCAAATGGACACTGTCATTTATGAGTTCTTAAAATGCATT
