# Supplementary material for: When Plaquing Is Not Possible: Computational Methods for Detecting Induced Phages
Source: Viruses. 2023 Feb 2;15(2):420. doi: 10.3390/v15020420 (PMC9964552; doi:10.3390/v15020420)
Supplement: Supplementary file 1 [file viruses-15-00420-s001.zip › FileS4.xlsx]

## Sheet: File S4
File S4. BLAST-based identification of VirSorter2 predicted sequences.
Contig ID	Taxonomy of Best BLAST Hit to nr/nt
NODE_15_length_61268_cov_63.666590||full	Lactobacillus iners
NODE_24_length_37847_cov_127.721184||full	Siphoviridae
NODE_78_length_7871_cov_6.584442||full	Siphoviridae
NODE_84_length_7026_cov_13.274279||full	Homo sapiens
NODE_97_length_6358_cov_5.355545||full	Siphoviridae
NODE_130_length_4540_cov_10.954961||full	Pseudomonas syringae
NODE_147_length_4140_cov_3.963525||full	Gardnerella vaginalis
NODE_154_length_4052_cov_51.524643||full	Lactobacillus jensenii
NODE_178_length_3720_cov_5.228377||full	Ralstonia insidiosa
NODE_181_length_3672_cov_4.944706||full	Ralstonia mannitolilytica
NODE_194_length_3560_cov_4.507561||full	Siphoviridae
NODE_199_length_3506_cov_4.091857||full	Gardnerella vaginalis
NODE_209_length_3435_cov_3.769527||full	No significant similarity found.
NODE_212_length_3418_cov_3.657151||full	Gardnerella vaginalis
NODE_233_length_3185_cov_2.634505||full	Pandoraea pnomenusa
NODE_259_length_3053_cov_14.930954||full	Homo sapiens
NODE_276_length_2989_cov_13.081118||full	Homo sapiens
NODE_318_length_2763_cov_3.502954||full	Ralstonia solanacearum
NODE_345_length_2669_cov_3.391737||full	Siphoviridae
NODE_355_length_2645_cov_4.293050||full	Gardnerella vaginalis
NODE_359_length_2633_cov_4.505043||full	Siphoviridae
NODE_363_length_2600_cov_3.917485||full	Ralstonia
NODE_372_length_2571_cov_59.459857||full	Myoviridae
NODE_406_length_2488_cov_9.101110||full	Ralstonia solanacearum
NODE_435_length_2414_cov_3.647308||full	Ralstonia pickettii
NODE_440_length_2395_cov_3.682479||full	Ralstonia
NODE_451_length_2371_cov_3.503454||full	Burkholderia ubonensis
NODE_472_length_2312_cov_3.462561||full	Ralstonia
NODE_487_length_2280_cov_3.659775||full	Ralstonia
NODE_508_length_2235_cov_4.115596||full	Gardnerella vaginalis
NODE_515_length_2223_cov_2.512915||full	Ralstonia insidiosa
NODE_545_length_2144_cov_3.844902||full	Myoviridae
NODE_546_length_2144_cov_3.817137||full	Ralstonia solanacearum
NODE_551_length_2143_cov_2.776341||full	Massilia putida
NODE_572_length_2117_cov_3.243453||full	Gardnerella vaginalis
NODE_575_length_2114_cov_3.196697||full	Gardnerella vaginalis
NODE_589_length_2095_cov_3.514216||full	Ralstonia pickettii
NODE_599_length_2083_cov_3.895464||full	Ralstonia
NODE_609_length_2065_cov_5.933831||full	Siphoviridae
NODE_626_length_2040_cov_3.859446||full	Gardnerella phage
NODE_632_length_2030_cov_3.654177||full	Ralstonia pickettii
NODE_664_length_1971_cov_3.742693||full	Ralstonia
NODE_671_length_1959_cov_2.897059||full	Massilia putida
NODE_679_length_1946_cov_3.858805||full	Ralstonia pickettii
NODE_682_length_1941_cov_4.543478||full	Gardnerella vaginalis
NODE_686_length_1934_cov_7.649282||full	Siphoviridae
NODE_702_length_1914_cov_3.556751||full	Ralstonia pickettii
NODE_708_length_1909_cov_2.641855||full	Gardnerella vaginalis
NODE_724_length_1879_cov_4.286184||full	Ralstonia insidiosa
NODE_737_length_1863_cov_56.003319||full	Lactobacillus jensenii
NODE_745_length_1855_cov_3.681111||full	Gardnerella vaginalis
NODE_769_length_1826_cov_3.407679||full	Ralstonia solanacearum
NODE_775_length_1821_cov_5.524915||full	Ralstonia insidiosa
NODE_805_length_1789_cov_5.339100||full	Gardnerella vaginalis
NODE_811_length_1784_cov_2.707345||full	Ralstonia solanacearum
NODE_840_length_1757_cov_3.031727||full	Gardnerella vaginalis
NODE_855_length_1741_cov_13.498221||full	Homo sapiens
NODE_858_length_1739_cov_4.381235||full	Ralstonia solanacearum
NODE_883_length_1711_cov_4.701691||full	Ralstonia
NODE_929_length_1659_cov_4.571696||full	Gardnerella vaginalis
NODE_935_length_1657_cov_7.053683||full	Homo sapiens
NODE_970_length_1630_cov_3.864762||full	Ralstonia pickettii
NODE_1019_length_1583_cov_1.937827||full	Streptococcus constellatus
NODE_1024_length_1580_cov_4.344918||full	Gardnerella vaginalis
NODE_1036_length_1571_cov_3.928760||full	Gardnerella vaginalis
NODE_1047_length_1563_cov_70.188329||full	Lactobacillus gasseri
NODE_1156_length_1484_cov_3.975507||full	Ralstonia solanacearum
NODE_1188_length_1468_cov_3.330502||full	Ralstonia
NODE_1193_length_1465_cov_3.865248||full	Ralstonia
NODE_1207_length_1448_cov_5.627423||full	Ralstonia syzygii
NODE_1277_length_1401_cov_4.226597||full	Ralstonia insidiosa
NODE_1376_length_1344_cov_3.321955||full	Ralstonia syzygii
NODE_1500_length_1280_cov_2.358367||full	Ralstonia wenshanensis
NODE_1554_length_1251_cov_3.607860||full	Ralstonia insidiosa
NODE_1557_length_1249_cov_3.149079||full	Ralstonia pickettii
NODE_1624_length_1219_cov_2.620275||full	Homo sapiens
NODE_1630_length_1217_cov_3.260757||full	Ralstonia
NODE_1646_length_1211_cov_3.673010||full	Ralstonia insidiosa
NODE_1670_length_1201_cov_3.445899||full	Siphoviridae
NODE_1740_length_1172_cov_4.111907||full	Massilia putida
NODE_1804_length_1140_cov_3.749309||full	Ralstonia pickettii
NODE_1889_length_1110_cov_4.169668||full	Gardnerella leopoldii
NODE_1926_length_1096_cov_4.139289||full	Rhodanobacter
NODE_1990_length_1076_cov_2.944172||full	Ralstonia mannitolilytica
NODE_65_length_9541_cov_317.633038||full	JC polyomavirus
NODE_555_length_2134_cov_3.925445||lt2gene	Gardnerella vaginalis
NODE_617_length_2054_cov_4.278139||lt2gene	Gardnerella vaginalis
NODE_2176_length_1012_cov_5.182863||lt2gene	Siphoviridae
